# Supplementary material for: Transcriptional changes in response to ketamine ester-analogs SN 35210 and SN 35563 in the rat brain
Source: BMC Genomics. 2019 Apr 11;20:281. doi: 10.1186/s12864-019-5649-6 (PMC6458767; doi:10.1186/s12864-019-5649-6)
Supplement: Supplementary file 2 — Detailed gene lists. Excel spreadsheet with worksheets showing all differentially expressed genes found in each sample and within the false detection rate cut-off used. (XLSX 591 kb) [file 12864_2019_5649_MOESM2_ESM.xlsx]

## Sheet: ACB Ketamine treated
RGD	SYMBOL	Control	Ketamine-treated	log2Fold	FDR	Up or down?	Nr Description
2288	CCK	232.71	83.93	-1.47127	4.5205e-38	Down	gi|6978613|ref|NP_036961.1|//cholecystokinin preproprotein [Rattus norvegicus]
1308951	POGK	3.87	0.03	-7.01123	1.18646e-35	Down	gi|219273503|ref|NP_001100664.2|//pogo transposable element with KRAB domain [Rattus norvegicus]
1307321	SLC39A10	5.23	16.07	1.61949	1.04487e-31	Up	gi|564311572|ref|XP_006226894.1|//PREDICTED: zinc transporter ZIP10 isoform X1 [Rattus norvegicus]
1306820	EDRF1	5.83	0.49	-3.57264	1.47411e-29	Down	gi|564331440|ref|XP_006230498.1|//PREDICTED: erythroid differentiation-related factor 1 isoform X1 [Rattus norvegicus];gi|672038468|ref|XP_008758111.1|//PREDICTED: erythroid differentiation-related factor 1 isoform X2 [Rattus norvegicus]
2069	AGT	42.2	84.88	1.00818	4.01824e-28	Up	gi|19705570|ref|NP_602308.1|//angiotensinogen precursor [Rattus norvegicus]
1307064	ZC3H7B	10.21	22.43	1.13545	8.85788e-27	Up	gi|194733719|ref|NP_001124167.1|//zinc finger CCCH domain-containing protein 7B [Rattus norvegicus]
1305732	GCC2	1.12	6.14	2.45474	5.24209e-26	Up	gi|157821653|ref|NP_001101103.1|//GRIP and coiled-coil domain-containing protein 2 [Rattus norvegicus]
3252	PAM	6.28	0.37	-4.08517	1.53527e-24	Down	gi|19923674|ref|NP_037132.2|//peptidyl-glycine alpha-amidating monooxygenase precursor [Rattus norvegicus]
621428	TNRC6B	3.21	1.03	-1.63993	7.32618e-22	Down	gi|198041672|ref|NP_620200.2|//trinucleotide repeat-containing gene 6B protein [Rattus norvegicus]
1307321	SLC39A10	20.88	10.17	-1.0378	1.0649e-21	Down	gi|564311572|ref|XP_006226894.1|//PREDICTED: zinc transporter ZIP10 isoform X1 [Rattus norvegicus]
1303123	APOLD1	0.3	6.94	4.5319	1.19483e-21	Up	gi|50979282|ref|NP_001003403.1|//apolipoprotein L domain-containing protein 1 [Rattus norvegicus]
628712	ZBTB14	0.3	5.88	4.29278	2.23852e-21	Up	gi|6678637|ref|NP_033573.1|//zinc finger and BTB domain-containing protein 14 [Mus musculus]
1359135	MINK1	1.03	6.01	2.54472	3.16124e-20	Up	gi|402794954|ref|NP_001258065.1|//misshapen-like kinase 1 [Rattus norvegicus]
1311289	SPAG9	3.8	9.62	1.34004	3.85896e-20	Up	gi|312836802|ref|NP_001101760.2|//C-Jun-amino-terminal kinase-interacting protein 4 [Rattus norvegicus]
631338	RCAN1	1.3	11.37	3.12865	8.73195e-20	Up	gi|48675874|ref|NP_714946.2|//calcipressin-1 [Rattus norvegicus]
11437172	CD99L2	0.16	4.14	4.69349	2.09363e-19	Up	gi|19745188|ref|NP_604454.1|//CD99 antigen-like protein 2 precursor [Rattus norvegicus]
620894	PTPN12	1.32	8.55	2.69539	6.44626e-19	Up	gi|564345226|ref|XP_006235930.1|//PREDICTED: tyrosine-protein phosphatase non-receptor type 12 isoform X1 [Rattus norvegicus];gi|164420696|ref|NP_476456.2|//tyrosine-protein phosphatase non-receptor type 12 [Rattus norvegicus]
1309102	TRAPPC8	4.73	0.68	-2.79823	1.88179e-18	Down	gi|157818025|ref|NP_001099630.1|//trafficking protein particle complex 8 [Rattus norvegicus]
1309594	C21ORF2	13.13	1.69	-2.95777	3.24318e-18	Down	gi|12835048|dbj|BAB23134.1|//unnamed protein product [Mus musculus]
1308569	L3MBTL2	0.06	4.01	6.0625	3.35412e-18	Up	gi|76096326|ref|NP_001028867.1|//lethal(3)malignant brain tumor-like protein 2 [Rattus norvegicus]
1303238	ATP6V0E2	31.12	3.67	-3.08399	1.63093e-17	Down	gi|297681940|ref|XP_002818695.1|//PREDICTED: V-type proton ATPase subunit e 2 isoform X1 [Pongo abelii]
1311283	CHAMP1	9.58	2.9	-1.72397	1.38863e-16	Down	gi|157823673|ref|NP_001100799.1|//chromosome alignment-maintaining phosphoprotein 1 [Rattus norvegicus]
2116	ANP32A	19.19	1.6	-3.58421	1.16531e-15	Down	gi|672061842|ref|XP_008764434.1|//PREDICTED: acidic leucine-rich nuclear phosphoprotein 32 family member A isoform X3 [Rattus norvegicus]
1585896	MED12	0.49	3.19	2.7027	1.25553e-15	Up	gi|300807173|ref|NP_001180221.1|//mediator of RNA polymerase II transcription subunit 12 [Rattus norvegicus]
1307835	WSB1	1.69	10.73	2.66655	2.64063e-15	Up	gi|110349999|ref|NP_001036026.1|//WD repeat and SOCS box-containing protein 1 isoform 1 [Rattus norvegicus];gi|672068571|ref|XP_008766238.1|//PREDICTED: WD repeat and SOCS box-containing protein 1 isoform X1 [Rattus norvegicus]
620399	CYTH3	4.74	0.47	-3.33415	6.89781e-15	Down	gi|928136412|ref|XP_005621179.2|//PREDICTED: cytohesin-3 [Canis lupus familiaris]
1310707	DIAPH1	4.19	10.08	1.26647	1.04673e-14	Up	gi|60360498|dbj|BAD90493.1|//mKIAA4062 protein [Mus musculus]
708550	PRPF18	2.6	7.59	1.54559	1.42256e-14	Up	gi|528951270|ref|XP_005207328.1|//PREDICTED: F-box/LRR-repeat protein 14 isoform X3 [Bos taurus]
1359249	LZTS2	7	0.89	-2.97548	6.13507e-14	Down	gi|261399904|ref|NP_001014269.2|//leucine zipper putative tumor suppressor 2 [Rattus norvegicus]
619772	EPN1	10.12	25.48	1.33216	8.67064e-14	Up	gi|568944840|ref|XP_006539593.1|//PREDICTED: epsin-1 isoform X2 [Mus musculus]
1306025	NAGA	1.56	11.04	2.82312	1.0776e-13	Up	gi|58865810|ref|NP_001012120.1|//alpha-N-acetylgalactosaminidase precursor [Rattus norvegicus]
1563062	GXYLT1	4.79	1.41	-1.76433	1.16855e-13	Down	gi|213688380|ref|NP_001094357.1|//glucoside xylosyltransferase 1 [Rattus norvegicus]
621305	ATP2B4	0.6	4.33	2.85133	1.40338e-13	Up	gi|54312088|ref|NP_001005871.1|//plasma membrane calcium-transporting ATPase 4 [Rattus norvegicus]
628690	MCFD2	2.56	9.26	1.85487	1.44493e-13	Up	gi|149050471|gb|EDM02644.1|//multiple coagulation factor deficiency 2, isoform CRA_a [Rattus norvegicus]
620442	PDAP1	69.84	34.52	-1.01662	3.48864e-13	Down	gi|674097711|ref|XP_008822260.1|//PREDICTED: 28 kDa heat- and acid-stable phosphoprotein [Nannospalax galili]
1310457	TRAF2	7.13	0.82	-3.12021	3.74854e-13	Down	gi|157821941|ref|NP_001101285.1|//TNF receptor-associated factor 2 [Rattus norvegicus]
620286	ABCF1	9.55	20.5	1.10205	4.81233e-13	Up	gi|149031784|gb|EDL86719.1|//rCG41792, isoform CRA_c [Rattus norvegicus]
1309455	STK38	4.65	0.22	-4.40166	5.20379e-13	Down	gi|564397107|ref|XP_006256201.1|//PREDICTED: serine/threonine-protein kinase 38 isoform X1 [Rattus norvegicus]
1310471	LRP10	5.21	0.62	-3.07094	5.40573e-13	Down	gi|83649705|ref|NP_001032866.1|//low-density lipoprotein receptor-related protein 10 precursor [Rattus norvegicus]
1563062	GXYLT1	1.15	4.39	1.93259	5.75178e-13	Up	gi|564361458|ref|XP_006242254.1|//PREDICTED: glucoside xylosyltransferase 1 isoform X1 [Rattus norvegicus]
631416	KCNG1	9.07	2.83	-1.6803	6.89557e-13	Down	gi|157818435|ref|NP_001100015.1|//potassium voltage-gated channel subfamily G member 1 [Rattus norvegicus]
1564611	PNPLA6	3.14	7.02	1.16071	9.36625e-13	Up	gi|672026392|ref|XP_008756687.1|//PREDICTED: neuropathy target esterase isoform X8 [Rattus norvegicus]
9103349	TRAPPC8	3.57	8.68	1.28177	1.54932e-12	Up	gi|564392785|ref|XP_006254523.1|//PREDICTED: trafficking protein particle complex subunit 8 isoform X2 [Rattus norvegicus]
1309162	GPR155	1.63	5.79	1.82869	2.53585e-12	Up	gi|157821855|ref|NP_001101281.1|//integral membrane protein GPR155 [Rattus norvegicus]
1308334	DPY19L3	1.97	5.21	1.40309	3.14033e-12	Up	gi|402743461|ref|NP_001129307.2|//probable C-mannosyltransferase DPY19L3 [Rattus norvegicus]
1303151	ADIPOR1	1.73	9.36	2.43574	4.61619e-12	Up	gi|46485456|ref|NP_997470.1|//adiponectin receptor protein 1 [Rattus norvegicus]
1311915	FLNB	2.83	0.76	-1.89673	6.68814e-12	Down	gi|157818975|ref|NP_001100758.1|//filamin-B [Rattus norvegicus]
1309993	TBC1D14	2.8	7.67	1.4538	9.0267e-12	Up	gi|164565389|ref|NP_001106836.1|//TBC1 domain family member 14 isoform 3 [Rattus norvegicus]
620051	ATP5G2	54.26	17.22	-1.6558	9.12652e-12	Down	gi|672041373|ref|XP_008758933.1|//PREDICTED: LOW QUALITY PROTEIN: ATP synthase F(0) complex subunit C2, mitochondrial-like isoform X2 [Rattus norvegicus]
1304942	ABCF2	2.05	8.7	2.08539	2.24453e-11	Up	gi|537137044|gb|ERE66897.1|//ATP-binding cassette sub-family F member 2 isoform 2 [Cricetulus griseus]
620712	PTPN4	3.29	1.22	-1.43121	2.44249e-11	Down	gi|281371328|ref|NP_001093949.1|//tyrosine-protein phosphatase non-receptor type 4 [Rattus norvegicus]
1310750	ADAMTS3	0.25	2.79	3.48027	3.23288e-11	Up	gi|157821619|ref|NP_001100682.1|//A disintegrin and metalloproteinase with thrombospondin motifs 3 precursor [Rattus norvegicus]
1307087	REV3L	3.82	1.59	-1.26455	6.42515e-11	Down	gi|145312253|ref|NP_001077435.1|//DNA polymerase zeta catalytic subunit [Rattus norvegicus]
1563393	GTDC1	0.05	3.68	6.20163	1.07341e-10	Up	gi|66730366|ref|NP_001019445.1|//glycosyltransferase-like domain-containing protein 1 [Rattus norvegicus]
1359100	TRAM1	8.19	17.99	1.13526	1.36009e-10	Up	gi|56090237|ref|NP_001007702.1|//translocating chain-associated membrane protein 1 [Rattus norvegicus]
1304888	TRPM3	0.6	2.7	2.16993	2.06601e-10	Up	gi|300797056|ref|NP_001178491.1|//transient receptor potential cation channel subfamily M member 3 [Rattus norvegicus]
1305728	MKNK2	8.07	2.63	-1.61751	2.40001e-10	Down	gi|58865538|ref|NP_001011985.1|//MAP kinase-interacting serine/threonine-protein kinase 2 [Rattus norvegicus]
1311210	RBFOX1	2.89	7.88	1.44713	2.84479e-10	Up	gi|164565398|ref|NP_001100444.2|//RNA binding protein fox-1 homolog 1 [Rattus norvegicus]
11480606	LNPEP	3.09	1.22	-1.34073	2.92184e-10	Down	gi|164663801|ref|NP_001106874.1|//leucyl-cystinyl aminopeptidase isoform 1 [Rattus norvegicus]
1310574	PRKACB	20.98	46.45	1.14666	2.94065e-10	Up	gi|6755076|ref|NP_035230.1|//cAMP-dependent protein kinase catalytic subunit beta isoform 1 [Mus musculus]
1306821	MYH14	5.34	2.15	-1.3125	3.13259e-10	Down	gi|564328072|ref|XP_006229119.1|//PREDICTED: myosin-14 isoform X2 [Rattus norvegicus];gi|162287127|ref|NP_001094160.1|//myosin-14 [Rattus norvegicus]
1309664	ATG4B	0.35	4.56	3.70361	3.40281e-10	Up	gi|564369842|ref|XP_006245596.1|//PREDICTED: cysteine protease ATG4B isoform X2 [Rattus norvegicus]
621304	ATP2B3	5.46	1.79	-1.60894	3.56928e-10	Down	gi|158138481|ref|NP_579822.1|//plasma membrane calcium-transporting ATPase 3 [Rattus norvegicus]
1565055	SCRIB	1.2	4.18	1.80047	3.73296e-10	Up	gi|300798331|ref|NP_001178808.1|//protein scribble homolog [Rattus norvegicus]
1561603	ZNF467	5.11	12.82	1.327	4.30468e-10	Up	gi|66730272|ref|NP_001019498.1|//zinc finger protein 467 [Rattus norvegicus]
68942	CACNA1G	5.76	2.74	-1.07189	4.62726e-10	Down	gi|815891312|ref|NP_001295231.1|//voltage-dependent T-type calcium channel subunit alpha-1G isoform 1 [Rattus norvegicus];gi|672068513|ref|XP_008766213.1|//PREDICTED: voltage-dependent T-type calcium channel subunit alpha-1G isoform X7 [Rattus norvegicus];gi|672068523|ref|XP_008766218.1|//PREDICTED: voltage-dependent T-type calcium channel subunit alpha-1G isoform X12 [Rattus norvegicus]
71089	EPB41L3	4.58	10.08	1.13808	4.64105e-10	Up	gi|16758808|ref|NP_446379.1|//band 4.1-like protein 3 [Rattus norvegicus]
1304740	TSPAN9	3.28	8.34	1.34635	5.68456e-10	Up	gi|157823901|ref|NP_001101360.1|//tetraspanin-9 [Rattus norvegicus]
1311042	FMNL1	6.18	13.19	1.09377	7.03441e-10	Up	gi|157786874|ref|NP_001099316.1|//formin-like protein 1 [Rattus norvegicus]
1305417	ATPAF1	6.58	1.67	-1.97824	9.45198e-10	Down	gi|157818231|ref|NP_001101429.1|//ATP synthase mitochondrial F1 complex assembly factor 1 [Rattus norvegicus]
1309953	TGS1	1.42	5.01	1.81892	1.03536e-09	Up	gi|564350199|ref|XP_006237895.1|//PREDICTED: trimethylguanosine synthase isoform X1 [Rattus norvegicus]
1306452	ARAP2	3.29	6.86	1.06012	1.17651e-09	Up	gi|157821969|ref|NP_001100686.1|//arf-GAP with Rho-GAP domain, ANK repeat and PH domain-containing protein 2 [Rattus norvegicus]
1359616	INTS14	2.23	8.75	1.97224	1.33338e-09	Up	gi|56090389|ref|NP_001007664.1|//von Willebrand factor A domain-containing protein 9 [Rattus norvegicus]
1308228	WDR61	4.01	16.65	2.05385	1.36169e-09	Up	gi|148693879|gb|EDL25826.1|//WD repeat domain 61, isoform CRA_a [Mus musculus]
1309594	C21ORF2	4.49	14.05	1.64578	1.50949e-09	Up	gi|149043618|gb|EDL97069.1|//similar to RIKEN cDNA 1810043G02; DNA segment, Chr 10, Johns Hopkins University 13, expressed, isoform CRA_a [Rattus norvegicus]
620894	PTPN12	11.63	4.81	-1.27374	1.98534e-09	Down	gi|164420696|ref|NP_476456.2|//tyrosine-protein phosphatase non-receptor type 12 [Rattus norvegicus]
69364	SCN1A	0.37	1.83	2.30625	2.94609e-09	Up	gi|13540709|ref|NP_110502.1|//sodium channel protein type 1 subunit alpha [Rattus norvegicus]
621257	MARCH2	5.84	18.77	1.68439	4.41923e-09	Up	gi|19705543|ref|NP_599237.1|//mitochondrial amidoxime reducing component 2 precursor [Rattus norvegicus]
1304910	ZNF775	3.44	0.61	-2.49553	5.41395e-09	Down	gi|564346652|ref|XP_006236483.1|//PREDICTED: zinc finger protein 775 isoform X2 [Rattus norvegicus]
2628	FOSL2	26.09	12.43	-1.06967	5.7505e-09	Down	gi|149050714|gb|EDM02887.1|//rCG61986, isoform CRA_b [Rattus norvegicus]
1308983	ZKSCAN8	0.17	1.27	2.90122	6.44814e-09	Up	gi|281599331|ref|NP_001094044.1|//zinc finger protein 192 [Rattus norvegicus]
2740	GRIN2D	2.36	5.96	1.33653	7.07599e-09	Up	gi|537146016|gb|ERE69682.1|//glutamate [NMDA] receptor subunit epsilon-4-like protein [Cricetulus griseus]
619953	MAFG	2.26	10.29	2.18685	7.94282e-09	Up	gi|568972007|ref|XP_006532458.1|//PREDICTED: transcription factor MafG isoform X1 [Mus musculus]
1307494	TCP11L2	1.75	7.47	2.09375	8.3275e-09	Up	gi|62945272|ref|NP_001017458.1|//T-complex protein 11-like protein 2 [Rattus norvegicus]
1307241	TMCC3	3.51	7.48	1.09157	9.63159e-09	Up	gi|149067147|gb|EDM16880.1|//transmembrane and coiled-coil domain family 3 (predicted), isoform CRA_b [Rattus norvegicus];gi|564358975|ref|XP_006241317.1|//PREDICTED: transmembrane and coiled-coil domains protein 3 isoform X1 [Rattus norvegicus];gi|564358987|ref|XP_006241323.1|//PREDICTED: transmembrane and coiled-coil domains protein 3 isoform X2 [Rattus norvegicus]
2369	CNR1	6.17	2.56	-1.26913	1.01639e-08	Down	gi|6978673|ref|NP_036916.1|//cannabinoid receptor 1 [Rattus norvegicus]
1304991	THOC5	3.4	10.58	1.63773	1.23585e-08	Up	gi|58865878|ref|NP_001012153.1|//THO complex subunit 5 homolog [Rattus norvegicus]
1305536	HECTD2	4.78	1.56	-1.61546	1.34907e-08	Down	gi|694869085|ref|NP_001101078.3|//probable E3 ubiquitin-protein ligase HECTD2 [Rattus norvegicus]
1309149	CCNL2	12.98	2.38	-2.44726	1.35247e-08	Down	gi|61556936|ref|NP_001013112.1|//cyclin-L2 [Rattus norvegicus]
1562176	NCAPD3	2.14	0.31	-2.78727	1.43834e-08	Down	gi|564362837|ref|XP_006242797.1|//PREDICTED: condensin-2 complex subunit D3 isoform X1 [Rattus norvegicus]
1305967	CUX2	2.07	0.25	-3.04963	1.48675e-08	Down	gi|672072932|ref|XP_008767441.1|//PREDICTED: homeobox protein cut-like 2 isoform X5 [Rattus norvegicus]
1306548	STAR	12.54	28.91	1.20503	1.49287e-08	Up	gi|564330021|ref|XP_006229912.1|//PREDICTED: PCTP-like protein isoform X2 [Rattus norvegicus]
1312028	PGAM5	0.49	4.94	3.33366	1.88681e-08	Up	gi|70608189|ref|NP_001020443.1|//serine/threonine-protein phosphatase PGAM5, mitochondrial [Rattus norvegicus]
1308288	LCP1	3.26	0.45	-2.85688	1.95955e-08	Down	gi|564387027|ref|XP_006252380.1|//PREDICTED: plastin-2 isoform X2 [Rattus norvegicus]
1307494	TCP11L2	4.87	0.73	-2.73795	2.46421e-08	Down	gi|62945272|ref|NP_001017458.1|//T-complex protein 11-like protein 2 [Rattus norvegicus]
1311196	TDRKH	7.33	1.54	-2.25088	4.29359e-08	Down	gi|291084699|ref|NP_001014060.2|//tudor and KH domain-containing protein [Rattus norvegicus]
1306279	ABR	6.02	2.32	-1.37564	5.24937e-08	Down	gi|568971149|ref|XP_006532047.1|//PREDICTED: active breakpoint cluster region-related protein isoform X2 [Mus musculus];gi|676270315|gb|KFO25539.1|//Active breakpoint cluster region-related protein [Fukomys damarensis]
1308919	LRRC42	13	4.16	-1.64386	5.82583e-08	Down	gi|568929943|ref|XP_006503549.1|//PREDICTED: leucine-rich repeat-containing protein 42 isoform X1 [Mus musculus]
1309378	SCAP	2.52	6.39	1.34239	6.30251e-08	Up	gi|155369287|ref|NP_001094436.1|//sterol regulatory element-binding protein cleavage-activating protein [Rattus norvegicus]
2324556	EIF4EBP3	1.22	3.17	1.3776	6.72635e-08	Up	gi|323423116|ref|NP_001190982.1|//ankyrin repeat and KH domain-containing protein 1 [Rattus norvegicus]
3202	NR4A2	1.01	5.17	2.35581	6.96912e-08	Up	gi|634850831|ref|XP_007939998.1|//PREDICTED: nuclear receptor subfamily 4 group A member 2 isoform X1 [Orycteropus afer afer]
1561366	KLHL36	3.82	0.3	-3.67054	7.13534e-08	Down	gi|672085307|ref|XP_008770863.1|//PREDICTED: kelch-like protein 36 isoform X2 [Rattus norvegicus]
2344	CHRM4	5.09	1.11	-2.19711	7.15461e-08	Down	gi|568915231|ref|XP_006498717.1|//PREDICTED: muscarinic acetylcholine receptor M4 isoform X1 [Mus musculus]
1309343	SEMA3C	2.37	0.54	-2.13386	7.21864e-08	Down	gi|672048614|ref|XP_008760868.1|//PREDICTED: semaphorin-3C isoform X2 [Rattus norvegicus]
2134	APOC1	3.88	28.47	2.87531	8.89937e-08	Up	gi|6978521|ref|NP_036956.1|//apolipoprotein C-I precursor [Rattus norvegicus]
1561571	NCKAP5L	0.23	1.61	2.80735	9.31741e-08	Up	gi|405778347|ref|NP_001258298.1|//nck-associated protein 5-like [Rattus norvegicus]
620676	RPS6KA2	4.83	1.89	-1.35364	1.00182e-07	Down	gi|281306814|ref|NP_476469.1|//ribosomal protein S6 kinase alpha-2 [Rattus norvegicus]
620715	KCNMA1	2.3	0.49	-2.23078	1.07089e-07	Down	gi|13929184|ref|NP_114016.1|//calcium-activated potassium channel subunit alpha-1 [Rattus norvegicus]
1597412	CAMSAP3	1.93	5.46	1.5003	1.11858e-07	Up	gi|564377954|ref|XP_006248838.1|//PREDICTED: calmodulin-regulated spectrin-associated protein 3 isoform X1 [Rattus norvegicus];gi|564377956|ref|XP_006248839.1|//PREDICTED: calmodulin-regulated spectrin-associated protein 3 isoform X2 [Rattus norvegicus];gi|564377958|ref|XP_006248840.1|//PREDICTED: calmodulin-regulated spectrin-associated protein 3 isoform X3 [Rattus norvegicus];gi|672072095|ref|X…
621696	SREK1	3.35	12.23	1.86819	1.12272e-07	Up	gi|149016025|gb|EDL75306.1|//rCG64103 [Rattus norvegicus]
2119	ANXA3	5.61	11.35	1.01662	1.38969e-07	Up	gi|401709965|ref|NP_036955.2|//annexin A3 [Rattus norvegicus]
620097	MGAT1	10.36	4.6	-1.17132	1.53761e-07	Down	gi|13540685|ref|NP_110488.1|//alpha-1,3-mannosyl-glycoprotein 2-beta-N-acetylglucosaminyltransferase [Rattus norvegicus]
621487	TAF2	0.29	1.86	2.68118	1.55119e-07	Up	gi|209954626|ref|NP_579853.1|//transcription initiation factor TFIID subunit 2 [Rattus norvegicus]
2321477	RPL37	41.53	97.12	1.22561	1.62506e-07	Up	gi|823411146|ref|XP_012414375.1|//PREDICTED: 60S ribosomal protein L37-like [Trichechus manatus latirostris]
70885	DBN1	4.55	10.91	1.26171	1.62711e-07	Up	gi|13591936|ref|NP_112286.1|//drebrin [Rattus norvegicus]
1359535	PIGQ	3.47	0.54	-2.6839	1.6725e-07	Down	gi|56090291|ref|NP_001007608.1|//phosphatidylinositol N-acetylglucosaminyltransferase subunit Q [Rattus norvegicus]
1561833	ZMYM6	2.38	6.09	1.35548	1.72376e-07	Up	gi|157822401|ref|NP_001102151.1|//zinc finger MYM-type protein 6 [Rattus norvegicus]
620399	CYTH3	2.66	6.89	1.37308	1.72593e-07	Up	gi|60360638|dbj|BAD90330.1|//mKIAA4241 protein [Mus musculus]
1310146	KIF16B	1.68	0.21	-3	1.72782e-07	Down	gi|208022624|ref|NP_001101253.2|//kinesin-like protein KIF16B [Rattus norvegicus]
1559518	TTBK1	3.37	7.81	1.21257	1.76665e-07	Up	gi|403420608|ref|NP_001258159.1|//tau-tubulin kinase 1 [Rattus norvegicus]
1563106	CTC1	4.46	9.25	1.05241	1.82785e-07	Up	gi|564372742|ref|XP_006246761.1|//PREDICTED: CST complex subunit CTC1 isoform X1 [Rattus norvegicus]
1304909	DDX42	0.74	3.32	2.16559	1.94955e-07	Up	gi|157817897|ref|NP_001100529.1|//ATP-dependent RNA helicase DDX42 [Rattus norvegicus]
1310146	KIF16B	0.57	2.34	2.03747	1.98436e-07	Up	gi|564343250|ref|XP_006235174.1|//PREDICTED: kinesin-like protein KIF16B isoform X6 [Rattus norvegicus]
1307702	NCOA5	11.12	5.23	-1.08827	2.11434e-07	Down	gi|148674494|gb|EDL06441.1|//nuclear receptor coactivator 5 [Mus musculus]
1596566	CSTF2	0.45	2.54	2.49683	2.19024e-07	Up	gi|196115100|ref|NP_001124486.1|//cleavage stimulation factor subunit 2 [Rattus norvegicus]
619744	PGAP2	2.94	0.23	-3.67611	2.35037e-07	Down	gi|568950242|ref|XP_006507705.1|//PREDICTED: post-GPI attachment to proteins factor 2 isoform X2 [Mus musculus]
61313	PTER	7.66	3.49	-1.13412	2.39887e-07	Down	gi|672082478|ref|XP_006254352.2|//PREDICTED: phosphotriesterase-related protein isoform X2 [Rattus norvegicus]
1311954	NSUN2	2.52	0.52	-2.27684	2.67248e-07	Down	gi|157822221|ref|NP_001101873.1|//tRNA (cytosine(34)-C(5))-methyltransferase [Rattus norvegicus] ;gi|564324976|ref|XP_006227854.1|//PREDICTED: tRNA (cytosine(34)-C(5))-methyltransferase isoform X1 [Rattus norvegicus]
1305980	MBD1	4.32	0.71	-2.60514	3.32074e-07	Down	gi|58865426|ref|NP_001011924.1|//methyl-CpG-binding domain protein 1 [Rattus norvegicus]
620681	TCN2	3.64	9.68	1.41107	4.32497e-07	Up	gi|815891336|ref|NP_071979.2|//transcobalamin-2 precursor [Rattus norvegicus]
628857	PANK4	11.56	5.23	-1.14426	5.48204e-07	Down	gi|148683040|gb|EDL14987.1|//pantothenate kinase 4, isoform CRA_a, partial [Mus musculus]
1309953	TGS1	6.48	2.78	-1.22091	5.83348e-07	Down	gi|157822011|ref|NP_001101374.1|//trimethylguanosine synthase [Rattus norvegicus]
1308288	LCP1	2.57	6.58	1.35632	6.36877e-07	Up	gi|564387027|ref|XP_006252380.1|//PREDICTED: plastin-2 isoform X2 [Rattus norvegicus]
1309878	DCHS1	0.25	1.12	2.1635	7.54665e-07	Up	gi|149068442|gb|EDM17994.1|//dachsous 1 (Drosophila) (predicted) [Rattus norvegicus]
631416	KCNG1	3.21	8.35	1.3792	7.63995e-07	Up	gi|157818435|ref|NP_001100015.1|//potassium voltage-gated channel subfamily G member 1 [Rattus norvegicus]
1311878	ACTR8	4.31	0.67	-2.68545	8.0032e-07	Down	gi|148692797|gb|EDL24744.1|//ARP8 actin-related protein 8 homolog (S. cerevisiae) [Mus musculus]
621126	TOB1	11.23	4.19	-1.42234	8.81585e-07	Down	gi|82617614|ref|NP_579851.2|//protein Tob1 [Rattus norvegicus]
68423	DLG3	3.92	1.11	-1.82029	9.14668e-07	Down	gi|28972680|dbj|BAC65756.1|//mKIAA1232 protein [Mus musculus]
620763	CYR61	0.45	4.19	3.21895	9.35441e-07	Up	gi|344243588|gb|EGV99691.1|//Protein CYR61 [Cricetulus griseus]
1311699	DPF2	5.56	12.52	1.17108	9.68628e-07	Up	gi|585716513|ref|XP_006901508.1|//PREDICTED: zinc finger protein ubi-d4 [Elephantulus edwardii]
727912	SGMS1	0.23	3.06	3.73383	1.06862e-06	Up	gi|78214321|ref|NP_852051.2|//phosphatidylcholine:ceramide cholinephosphotransferase 1 [Rattus norvegicus]
1306867	RAB23	4.68	0.95	-2.30051	1.09442e-06	Down	gi|148682490|gb|EDL14437.1|//RAB23, member RAS oncogene family, isoform CRA_b [Mus musculus]
1308514	SEMA3F	6.81	2.89	-1.23659	1.24193e-06	Down	gi|209863130|ref|NP_001101655.1|//semaphorin-3F precursor [Rattus norvegicus] ;gi|149018578|gb|EDL77219.1|//sema domain, immunoglobulin domain (Ig), short basic domain, secreted, (semaphorin) 3 F (predicted), isoform CRA_b [Rattus norvegicus]
1307547	PAXIP1	4.29	9.19	1.09909	1.25784e-06	Up	gi|42734451|ref|NP_061366.2|//PAX-interacting protein 1 [Mus musculus]
621243	SLC6A9	7.41	2.97	-1.31901	1.45161e-06	Down	gi|148698593|gb|EDL30540.1|//solute carrier family 6 (neurotransmitter transporter, glycine), member 9, isoform CRA_a [Mus musculus]
70918	KLF15	0.32	2.99	3.224	1.88128e-06	Up	gi|16758966|ref|NP_445988.1|//Krueppel-like factor 15 [Rattus norvegicus]
621578	NOLC1	4.14	8.33	1.00869	2.26654e-06	Up	gi|12408334|ref|NP_074060.1|//nucleolar and coiled-body phosphoprotein 1 [Rattus norvegicus];gi|564334132|ref|XP_006231622.1|//PREDICTED: nucleolar and coiled-body phosphoprotein 1 isoform X1 [Rattus norvegicus]
1306401	CNOT8	11.08	5.04	-1.13646	2.2684e-06	Down	gi|56605838|ref|NP_001008383.1|//CCR4-NOT transcription complex subunit 8 [Rattus norvegicus];gi|562874624|ref|XP_006165162.1|//PREDICTED: CCR4-NOT transcription complex subunit 8 isoform X1 [Tupaia chinensis]
708494	TPCN1	0.51	2.31	2.17932	2.79234e-06	Up	gi|74229032|ref|NP_647548.2|//two pore calcium channel protein 1 [Rattus norvegicus]
620698	ZYX	1.43	5.21	1.86527	2.82933e-06	Up	gi|564346569|ref|XP_006236449.1|//PREDICTED: zyxin isoform X1 [Rattus norvegicus]
1312023	UBA2	0.68	3.2	2.23447	2.92041e-06	Up	gi|197384571|ref|NP_001094049.1|//SUMO-activating enzyme subunit 2 [Rattus norvegicus]
1309543	PPP1R18	4.22	0.95	-2.15124	3.01779e-06	Down	gi|261399902|ref|NP_001119759.2|//phostensin [Rattus norvegicus]
1310421	CPEB1	0.07	1.95	4.79998	3.1012e-06	Up	gi|157820433|ref|NP_001099746.1|//cytoplasmic polyadenylation element-binding protein 1 [Rattus norvegicus]
2871	IGF2R	0.46	1.53	1.73383	3.13544e-06	Up	gi|924183370|ref|NP_036888.2|//cation-independent mannose-6-phosphate receptor precursor [Rattus norvegicus]
1561800	LRRC61	6.77	2.92	-1.21319	3.46441e-06	Down	gi|157823169|ref|NP_001102701.1|//leucine-rich repeat-containing protein 61 [Rattus norvegicus]
628702	PPP1R14B	15.59	2.83	-2.46175	3.82719e-06	Down	gi|674061004|ref|XP_008837199.1|//PREDICTED: protein phosphatase 1 regulatory subunit 14B [Nannospalax galili]
1309009	PPFIA1	5.01	2.13	-1.23396	4.09677e-06	Down	gi|189163497|ref|NP_001099790.2|//liprin-alpha-1 [Rattus norvegicus]
1309930	SPATS2L	2.34	0.16	-3.87036	4.14447e-06	Down	gi|149046124|gb|EDL99017.1|//similar to 2810022L02Rik protein, isoform CRA_b [Rattus norvegicus]
1563106	CTC1	7.77	3.81	-1.02812	4.20116e-06	Down	gi|157822211|ref|NP_001100480.1|//CST complex subunit CTC1 [Rattus norvegicus]
621175	PLEKHA5	3.34	6.76	1.01718	4.24912e-06	Up	gi|377823717|ref|NP_647556.1|//pleckstrin homology domain-containing family A member 5 [Rattus norvegicus]
1309003	USP25	4.89	1.92	-1.34873	4.82809e-06	Down	gi|564375919|ref|XP_006248061.1|//PREDICTED: ubiquitin carboxyl-terminal hydrolase 25 isoform X2 [Rattus norvegicus];gi|157819861|ref|NP_001100584.1|//ubiquitin carboxyl-terminal hydrolase 25 [Rattus norvegicus]
619994	SUOX	6.36	2.05	-1.6334	5.10112e-06	Down	gi|74024923|ref|NP_112389.3|//sulfite oxidase, mitochondrial precursor [Rattus norvegicus]
1565441	KLHL4	3.14	0.86	-1.86836	6.41207e-06	Down	gi|148701478|gb|EDL33425.1|//kelch-like 4 (Drosophila), isoform CRA_b, partial [Mus musculus]
708421	BRINP3	3.75	0.94	-1.99616	7.51063e-06	Down	gi|27465571|ref|NP_775144.1|//BMP/retinoic acid-inducible neural-specific protein 3 precursor [Rattus norvegicus]
1308552	MLC1	14.04	6.68	-1.07162	7.70944e-06	Down	gi|157823887|ref|NP_001101575.1|//membrane protein MLC1 [Rattus norvegicus]
1359356	MXRA8	0.56	3.42	2.6105	7.97625e-06	Up	gi|149024838|gb|EDL81335.1|//limitrin, isoform CRA_b [Rattus norvegicus]
1306920	JADE1	0.27	1.55	2.52124	9.25936e-06	Up	gi|672042113|ref|XP_008759150.1|//PREDICTED: protein Jade-1 isoform X1 [Rattus norvegicus]

## Sheet: ACB R1 treated
RGD	SYMBOL	Control	R1-treated	log2Fold	FDR	Up or down?	Nr Description
1303123	APOLD1	8.79	54.36	2.62861	3.18254e-122	Up	gi|50979282|ref|NP_001003403.1|//apolipoprotein L domain-containing protein 1 [Rattus norvegicus]
620763	CYR61	0.45	39.46	6.45432	1.31201e-96	Up	gi|344243588|gb|EGV99691.1|//Protein CYR61 [Cricetulus griseus]
1308418	SMAP2	85.15	27.12	-1.65065	6.10431e-93	Down	gi|444518785|gb|ELV12382.1|//Stromal membrane-associated protein 2 [Tupaia chinensis]
620948	ABAT	31.32	1.05	-4.89862	8.32395e-59	Down	gi|13591900|ref|NP_112265.1|//4-aminobutyrate aminotransferase, mitochondrial [Rattus norvegicus]
68946	PENK	79.39	182.48	1.20071	4.28813e-57	Up	gi|8393944|ref|NP_058835.1|//proenkephalin-A precursor [Rattus norvegicus]
1310991	ZFAND2A	12.67	0.07	-7.49985	1.24109e-54	Down	gi|56605802|ref|NP_001008364.1|//AN1-type zinc finger protein 2A [Rattus norvegicus]
1564611	PNPLA6	3.14	11.5	1.8728	4.3487e-42	Up	gi|672026392|ref|XP_008756687.1|//PREDICTED: neuropathy target esterase isoform X8 [Rattus norvegicus]
2225	BTG2	4.67	25.49	2.44844	1.18048e-39	Up	gi|8393002|ref|NP_058955.1|//protein BTG2 precursor [Rattus norvegicus]
1309378	SCAP	2.52	13.53	2.42467	9.10387e-37	Up	gi|155369287|ref|NP_001094436.1|//sterol regulatory element-binding protein cleavage-activating protein [Rattus norvegicus]
68327	HAP1	9.1	26.74	1.55506	2.61617e-32	Up	gi|13162306|ref|NP_077047.1|//huntingtin-associated protein 1 isoform A [Rattus norvegicus]
621786	BIN1	32.58	67.21	1.04469	1.56622e-29	Up	gi|16758846|ref|NP_446411.1|//myc box-dependent-interacting protein 1 [Rattus norvegicus]
70552	ACSL3	37.01	14.2	-1.38202	3.17361e-29	Down	gi|16923952|ref|NP_476448.1|//long-chain-fatty-acid--CoA ligase 3 [Rattus norvegicus]
619772	EPN1	10.12	34.23	1.75805	7.97401e-28	Up	gi|568944840|ref|XP_006539593.1|//PREDICTED: epsin-1 isoform X2 [Mus musculus]
620897	DUSP1	21.55	53.91	1.32287	2.73737e-27	Up	gi|134142820|ref|NP_446221.2|//dual specificity protein phosphatase 1 [Rattus norvegicus]
1593284	HSPA1B	16.49	5.35	-1.62398	5.89894e-25	Down	gi|47059179|ref|NP_997669.1|//heat shock 70kD protein 1B [Rattus norvegicus]
1307321	SLC39A10	5.23	14.17	1.43796	1.13275e-23	Up	gi|564311572|ref|XP_006226894.1|//PREDICTED: zinc transporter ZIP10 isoform X1 [Rattus norvegicus]
1311283	CHAMP1	9.58	2.03	-2.23855	1.40037e-23	Down	gi|157823673|ref|NP_001100799.1|//chromosome alignment-maintaining phosphoprotein 1 [Rattus norvegicus]
1303123	APOLD1	0.3	7.21	4.58696	1.10918e-22	Up	gi|50979282|ref|NP_001003403.1|//apolipoprotein L domain-containing protein 1 [Rattus norvegicus]
3157	NEDD4	18.01	7.98	-1.17434	1.32464e-22	Down	gi|158186672|ref|NP_037118.1|//E3 ubiquitin-protein ligase NEDD4 [Rattus norvegicus]
1591023	SMIM13	5.41	15.16	1.48657	2.10355e-22	Up	gi|148709026|gb|EDL40972.1|//mCG10996 [Mus musculus]
1307612	PEX5	11.75	2.34	-2.32808	3.99338e-22	Down	gi|281604198|ref|NP_001164055.1|//peroxisomal targeting signal 1 receptor [Rattus norvegicus]
1307064	ZC3H7B	10.21	20.56	1.00986	1.81966e-20	Up	gi|194733719|ref|NP_001124167.1|//zinc finger CCCH domain-containing protein 7B [Rattus norvegicus]
1308334	DPY19L3	1.97	6.3	1.67716	2.63205e-19	Up	gi|402743461|ref|NP_001129307.2|//probable C-mannosyltransferase DPY19L3 [Rattus norvegicus]
1306307	AGTPBP1	22.61	10.97	-1.0434	3.37861e-19	Down	gi|157820001|ref|NP_001099570.1|//cytosolic carboxypeptidase 1 [Rattus norvegicus]
628690	MCFD2	2.56	14.07	2.45841	7.52148e-19	Up	gi|149050471|gb|EDM02644.1|//multiple coagulation factor deficiency 2, isoform CRA_a [Rattus norvegicus]
2165	ATF3	0.58	10	4.1078	8.90873e-19	Up	gi|537158431|gb|ERE73051.1|//cyclic AMP-dependent transcription factor ATF-3-like protein [Cricetulus griseus]
1307005	PLEKHM2	7.41	19.04	1.36149	8.97768e-18	Up	gi|300796029|ref|NP_001178696.1|//pleckstrin homology domain-containing family M member 2 [Rattus norvegicus]
11437172	CD99L2	0.16	3.75	4.55075	3.11708e-17	Up	gi|19745188|ref|NP_604454.1|//CD99 antigen-like protein 2 precursor [Rattus norvegicus]
1308569	L3MBTL2	0.06	3.77	5.97346	4.07076e-17	Up	gi|76096326|ref|NP_001028867.1|//lethal(3)malignant brain tumor-like protein 2 [Rattus norvegicus]
1565868	ATXN2L	9.88	20.19	1.03106	2.34653e-16	Up	gi|313151185|ref|NP_001123569.2|//ataxin-2-like protein [Rattus norvegicus]
1311855	BRD1	13.33	5.17	-1.36644	2.91886e-16	Down	gi|564361462|ref|XP_006242256.1|//PREDICTED: bromodomain-containing protein 1 isoform X2 [Rattus norvegicus];gi|157821857|ref|NP_001101573.1|//bromodomain-containing protein 1 [Rattus norvegicus]
1309664	ATG4B	0.35	6.5	4.21501	5.45857e-16	Up	gi|564369842|ref|XP_006245596.1|//PREDICTED: cysteine protease ATG4B isoform X2 [Rattus norvegicus]
1560155	DIP2C	3.54	0.56	-2.66025	2.37515e-15	Down	gi|157816969|ref|NP_001100830.1|//disco-interacting protein 2 homolog C [Rattus norvegicus]
1565055	SCRIB	1.2	5.16	2.10434	3.07727e-15	Up	gi|300798331|ref|NP_001178808.1|//protein scribble homolog [Rattus norvegicus]
1585896	MED12	0.49	3.13	2.67531	4.32365e-15	Up	gi|300807173|ref|NP_001180221.1|//mediator of RNA polymerase II transcription subunit 12 [Rattus norvegicus]
69364	SCN1A	0.37	2.44	2.72128	5.85953e-15	Up	gi|13540709|ref|NP_110502.1|//sodium channel protein type 1 subunit alpha [Rattus norvegicus]
632280	PPP1R9A	1.06	5.97	2.49367	7.58817e-15	Up	gi|16758224|ref|NP_445925.1|//neurabin-1 [Rattus norvegicus]
70885	DBN1	4.55	13.92	1.61322	1.1728e-13	Up	gi|13591936|ref|NP_112286.1|//drebrin [Rattus norvegicus]
621022	IARS	1.01	4.96	2.29598	1.18713e-13	Up	gi|208022685|ref|NP_001094042.1|//isoleucine--tRNA ligase, cytoplasmic [Rattus norvegicus]
620412	JUP	8.97	19.25	1.10168	1.81908e-13	Up	gi|41529837|ref|NP_112309.2|//junction plakoglobin [Rattus norvegicus]
1309594	C21ORF2	13.13	2.8	-2.22937	2.55083e-13	Down	gi|12835048|dbj|BAB23134.1|//unnamed protein product [Mus musculus]
1359220	KLF2	4.87	16.17	1.73133	2.91913e-13	Up	gi|56090542|ref|NP_001007685.1|//Krueppel-like factor 2 [Rattus norvegicus]
621445	KLF4	3.93	13.47	1.77715	3.08865e-13	Up	gi|16758530|ref|NP_446165.1|//Krueppel-like factor 4 [Rattus norvegicus]
2247	CACNA2D1	17.97	8.83	-1.02511	3.66657e-13	Down	gi|31542335|ref|NP_037051.2|//voltage-dependent calcium channel subunit alpha-2/delta-1 isoform 1 precursor [Rattus norvegicus];gi|161086906|ref|NP_001104318.1|//voltage-dependent calcium channel subunit alpha-2/delta-1 isoform 2 precursor [Rattus norvegicus];gi|161086904|ref|NP_001104317.1|//voltage-dependent calcium channel subunit alpha-2/delta-1 isoform 3 precursor [Rattus norvegicus]
68942	CACNA1G	0.87	3.33	1.93643	1.12612e-12	Up	gi|672068521|ref|XP_008766217.1|//PREDICTED: voltage-dependent T-type calcium channel subunit alpha-1G isoform X11 [Rattus norvegicus];gi|672068525|ref|XP_008766219.1|//PREDICTED: voltage-dependent T-type calcium channel subunit alpha-1G isoform X13 [Rattus norvegicus]
1563954	MSH3	3.5	0.38	-3.20328	1.50475e-12	Down	gi|564334773|ref|XP_006231830.1|//PREDICTED: DNA mismatch repair protein Msh3 isoform X1 [Rattus norvegicus]
1310686	CDIP1	11.66	24.42	1.0665	2.2215e-12	Up	gi|56605796|ref|NP_001008361.1|//cell death-inducing p53-target protein 1 [Rattus norvegicus]
1309451	SEC24A	2.24	0.38	-2.55943	8.30066e-12	Down	gi|157786604|ref|NP_001099250.1|//protein transport protein Sec24A [Rattus norvegicus]
1560108	C11ORF95	0.25	2.88	3.52607	8.71109e-12	Up	gi|222144281|ref|NP_780590.3|//uncharacterized protein C11orf95 homolog [Mus musculus]
1309580	DDX51	0.18	4.26	4.56478	8.8245e-12	Up	gi|157820497|ref|NP_001100620.1|//ATP-dependent RNA helicase DDX51 [Rattus norvegicus]
1564174	TNS3	4.92	1.79	-1.4587	1.14635e-11	Down	gi|672076870|ref|XP_008768556.1|//PREDICTED: tensin-3 isoform X4 [Rattus norvegicus]
1303235	HSD17B11	4.55	16.73	1.8785	1.52192e-11	Up	gi|51948390|ref|NP_001004209.1|//estradiol 17-beta-dehydrogenase 11 precursor [Rattus norvegicus]
621241	ADAMTS1	2.06	6.59	1.67763	1.8538e-11	Up	gi|148747506|ref|NP_077376.2|//A disintegrin and metalloproteinase with thrombospondin motifs 1 precursor [Rattus norvegicus]
1309244	AGAP1	1.05	4.62	2.1375	3.70541e-11	Up	gi|635061693|ref|XP_007964928.1|//PREDICTED: arf-GAP with GTPase, ANK repeat and PH domain-containing protein 1 isoform X5 [Chlorocebus sabaeus]
708494	TPCN1	0.51	3.32	2.70261	3.76559e-11	Up	gi|74229032|ref|NP_647548.2|//two pore calcium channel protein 1 [Rattus norvegicus]
1308403	VPS13D	3.78	1.85	-1.03086	4.52755e-11	Down	gi|157819455|ref|NP_001101476.1|//vacuolar protein sorting-associated protein 13D [Rattus norvegicus]
1304964	AIFM2	5.1	1.19	-2.09954	4.85499e-11	Down	gi|564397948|ref|XP_006256515.1|//PREDICTED: apoptosis-inducing factor 2 isoform X2 [Rattus norvegicus]
1359681	IFIT3	1.62	8.81	2.44315	5.79951e-11	Up	gi|56090427|ref|NP_001007695.1|//interferon-induced protein with tetratricopeptide repeats 3 [Rattus norvegicus]
1309778	SNX13	3.94	0.34	-3.53459	6.78324e-11	Down	gi|148704917|gb|EDL36864.1|//sorting nexin 13, isoform CRA_a [Mus musculus]
628872	KCNJ14	3.94	0.25	-3.9782	6.82151e-11	Down	gi|24962814|ref|NP_733836.1|//ATP-sensitive inward rectifier potassium channel 14 [Rattus norvegicus]
3533	RALGDS	0.17	2.92	4.10236	7.29309e-11	Up	gi|158517953|ref|NP_062123.2|//ral guanine nucleotide dissociation stimulator [Rattus norvegicus]
1306288	KLHL22	4.86	13.35	1.45781	9.72441e-11	Up	gi|564377767|ref|XP_006248761.1|//PREDICTED: kelch-like protein 22 isoform X2 [Rattus norvegicus]
1304942	ABCF2	2.05	8.38	2.03133	9.82822e-11	Up	gi|537137044|gb|ERE66897.1|//ATP-binding cassette sub-family F member 2 isoform 2 [Cricetulus griseus]
619802	TNFRSF11B	3.66	10.79	1.55978	1.22211e-10	Up	gi|6981306|ref|NP_037002.1|//tumor necrosis factor receptor superfamily member 11B precursor [Rattus norvegicus]
1310707	DIAPH1	4.19	8.98	1.09977	1.24388e-10	Up	gi|60360498|dbj|BAD90493.1|//mKIAA4062 protein [Mus musculus]
9414715	MBOAT7	9.15	2.17	-2.07608	1.35007e-10	Down	gi|149029796|gb|EDL84928.1|//rCG56817, isoform CRA_a [Rattus norvegicus]
3950	VARS	2.51	6.78	1.4336	1.7882e-10	Up	gi|158186770|ref|NP_445744.1|//valine--tRNA ligase [Rattus norvegicus]
1307356	PAPD7	2.49	6.99	1.48915	1.96898e-10	Up	gi|568983218|ref|XP_006517248.1|//PREDICTED: non-canonical poly(A) RNA polymerase PAPD7 isoform X1 [Mus musculus]
1309753	VAMP4	0.63	5.3	3.07257	2.10247e-10	Up	gi|148707350|gb|EDL39297.1|//vesicle-associated membrane protein 4, isoform CRA_b [Mus musculus]
1306028	AIFM3	9.13	3.92	-1.21976	2.47778e-10	Down	gi|672071706|ref|XP_008767096.1|//PREDICTED: apoptosis-inducing factor 3 isoform X4 [Rattus norvegicus];gi|532054649|ref|XP_005370046.1|//PREDICTED: apoptosis-inducing factor 3 isoform X1 [Microtus ochrogaster]
620714	FGFR3	0.59	4.22	2.83846	2.98807e-10	Up	gi|17865331|ref|NP_445881.1|//fibroblast growth factor receptor 3 precursor [Rattus norvegicus]
1303085	NOP53	17.19	35.13	1.03113	3.1813e-10	Up	gi|46485444|ref|NP_997474.1|//glioma tumor suppressor candidate region gene 2 protein [Rattus norvegicus]
628691	CTTNBP2	2.07	5.51	1.41242	3.23249e-10	Up	gi|167555091|ref|NP_001107873.1|//cortactin-binding protein 2 [Rattus norvegicus]
69434	SYNJ1	2.36	5.93	1.32925	3.34871e-10	Up	gi|1586823|prf||2204390A//synaptojanin
1303317	ATF6B	12.24	4.24	-1.52947	3.57469e-10	Down	gi|564396751|ref|XP_006256045.1|//PREDICTED: cyclic AMP-dependent transcription factor ATF-6 beta isoform X1 [Rattus norvegicus]
1303238	ATP6V0E2	31.12	8.17	-1.92943	3.99416e-10	Down	gi|297681940|ref|XP_002818695.1|//PREDICTED: V-type proton ATPase subunit e 2 isoform X1 [Pongo abelii]
1560614	FLNA	1.84	4.43	1.2676	6.0927e-10	Up	gi|197386807|ref|NP_001128071.1|//filamin-A [Rattus norvegicus]
1308024	TOM1	5.19	14.08	1.43984	7.33839e-10	Up	gi|56605806|ref|NP_001008366.1|//target of Myb protein 1 [Rattus norvegicus]
1303089	GSN	6.66	15.58	1.2261	8.09696e-10	Up	gi|564340537|ref|XP_006234101.1|//PREDICTED: gelsolin isoform X1 [Rattus norvegicus]
1312009	PAK5	2.69	0.26	-3.37102	1.28734e-09	Down	gi|672047204|ref|XP_008760475.1|//PREDICTED: serine/threonine-protein kinase PAK 7 isoform X1 [Rattus norvegicus]
1307356	PAPD7	8.98	3.55	-1.3389	1.65854e-09	Down	gi|568983220|ref|XP_006517249.1|//PREDICTED: DNA polymerase sigma isoform X2 [Mus musculus]
708359	CLCC1	1.61	5.85	1.86138	1.97669e-09	Up	gi|19173780|ref|NP_596905.1|//chloride channel CLIC-like protein 1 precursor [Rattus norvegicus]
619778	NAV2	0.48	1.73	1.84967	3.14705e-09	Up	gi|281306767|ref|NP_612538.1|//neuron navigator 2 [Rattus norvegicus]
1564565	MED24	0.15	2.63	4.13203	3.71247e-09	Up	gi|77539756|ref|NP_001029251.1|//mediator of RNA polymerase II transcription subunit 24 [Rattus norvegicus]
1307612	PEX5	7.43	15.13	1.02598	3.97397e-09	Up	gi|149049504|gb|EDM01958.1|//rCG30278, isoform CRA_a [Rattus norvegicus];gi|281604198|ref|NP_001164055.1|//peroxisomal targeting signal 1 receptor [Rattus norvegicus]
1305906	LATS2	0.42	2.48	2.56188	4.70809e-09	Up	gi|157822535|ref|NP_001100737.1|//serine/threonine-protein kinase LATS2 [Rattus norvegicus]
620111	NCOA6	2.75	6.04	1.13512	4.93795e-09	Up	gi|454601639|ref|NP_001263643.1|//nuclear receptor coactivator 6 [Rattus norvegicus]
2048	ADORA1	0.58	9.12	3.97491	6.77015e-09	Up	gi|148707674|gb|EDL39621.1|//mCG50903, isoform CRA_a [Mus musculus]
1598664	PCDHGA3	3.14	7.37	1.2309	8.61609e-09	Up	gi|81158095|ref|NP_001032231.1|//protocadherin gamma-A3 precursor [Rattus norvegicus]
1561965	USP10	4.2	1.06	-1.98633	1.04474e-08	Down	gi|672085227|ref|XP_008770831.1|//PREDICTED: ubiquitin carboxyl-terminal hydrolase 10 isoform X1 [Rattus norvegicus];gi|672085230|ref|XP_008770832.1|//PREDICTED: ubiquitin carboxyl-terminal hydrolase 10 isoform X2 [Rattus norvegicus]
1307812	SUPT20H	2.86	7.61	1.41188	1.15123e-08	Up	gi|62079065|ref|NP_001014192.1|//transcription factor SPT20 homolog [Rattus norvegicus]
1309594	C21ORF2	4.49	13.21	1.55684	1.2616e-08	Up	gi|149043618|gb|EDL97069.1|//similar to RIKEN cDNA 1810043G02; DNA segment, Chr 10, Johns Hopkins University 13, expressed, isoform CRA_a [Rattus norvegicus]
1306820	EDRF1	5.83	2.37	-1.29861	1.29825e-08	Down	gi|564331440|ref|XP_006230498.1|//PREDICTED: erythroid differentiation-related factor 1 isoform X1 [Rattus norvegicus];gi|672038468|ref|XP_008758111.1|//PREDICTED: erythroid differentiation-related factor 1 isoform X2 [Rattus norvegicus]
620894	PTPN12	1.32	5.29	2.00273	1.31045e-08	Up	gi|564345226|ref|XP_006235930.1|//PREDICTED: tyrosine-protein phosphatase non-receptor type 12 isoform X1 [Rattus norvegicus];gi|164420696|ref|NP_476456.2|//tyrosine-protein phosphatase non-receptor type 12 [Rattus norvegicus]
621026	RPS11	29.29	76.31	1.38146	1.46747e-08	Up	gi|676271110|gb|KFO26211.1|//60S ribosomal protein L13a [Fukomys damarensis]
1559697	FOXP2	1.94	0.36	-2.42999	1.60871e-08	Down	gi|402766099|ref|NP_001258033.1|//forkhead box protein P2 [Rattus norvegicus]
1306385	GLTSCR1	2.15	5.23	1.28247	1.7755e-08	Up	gi|281604102|ref|NP_001099696.2|//glioma tumor suppressor candidate region gene 1 protein [Rattus norvegicus]
62020	PRMT1	7.82	1.04	-2.91059	1.81896e-08	Down	gi|537146678|gb|ERE70120.1|//protein arginine N-methyltransferase 1 isoform 2 [Cricetulus griseus];gi|667279140|ref|XP_008573608.1|//PREDICTED: protein arginine N-methyltransferase 1 isoform X1 [Galeopterus variegatus]
1310372	ALS2	1.26	0.02	-5.97728	1.9927e-08	Down	gi|61740639|ref|NP_001013431.1|//alsin [Rattus norvegicus]
1312009	PAK5	2.43	5.78	1.25011	2.75605e-08	Up	gi|672047204|ref|XP_008760475.1|//PREDICTED: serine/threonine-protein kinase PAK 7 isoform X1 [Rattus norvegicus]
1359249	LZTS2	7	1.95	-1.84388	3.0067e-08	Down	gi|261399904|ref|NP_001014269.2|//leucine zipper putative tumor suppressor 2 [Rattus norvegicus]
62023	CAMKK1	7.52	2.78	-1.43565	3.39602e-08	Down	gi|13928916|ref|NP_113850.1|//calcium/calmodulin-dependent protein kinase kinase 1 [Rattus norvegicus]
1306715	REV1	1.93	5.64	1.54709	3.47514e-08	Up	gi|157817328|ref|NP_001101683.1|//DNA repair protein REV1 [Rattus norvegicus]
1561626	TBC1D5	1.56	0.02	-6.2854	3.89428e-08	Down	gi|197927216|ref|NP_001128234.1|//TBC1 domain family member 5 [Rattus norvegicus]
3762	SSTR1	1.36	4.66	1.77672	3.89876e-08	Up	gi|821394158|ref|XP_004270033.2|//PREDICTED: LOW QUALITY PROTEIN: somatostatin receptor type 1 [Orcinus orca]
1560170	MED14	1.61	4.62	1.52083	4.07919e-08	Up	gi|300795223|ref|NP_001178656.1|//mediator of RNA polymerase II transcription subunit 14 [Rattus norvegicus]
1305819	SLC43A2	1.59	0.08	-4.31288	4.15226e-08	Down	gi|157786650|ref|NP_001099282.1|//large neutral amino acids transporter small subunit 4 [Rattus norvegicus]
1304826	ALG12	0.94	5.25	2.48158	4.48415e-08	Up	gi|215276943|ref|NP_001101574.2|//dol-P-Man:Man(7)GlcNAc(2)-PP-Dol alpha-1,6-mannosyltransferase precursor [Rattus norvegicus];gi|149017515|gb|EDL76519.1|//asparagine-linked glycosylation 12 homolog (yeast, alpha-1,6-mannosyltransferase) (predicted), isoform CRA_a [Rattus norvegicus]
1306253	GPR45	0.55	3.21	2.54507	5.72304e-08	Up	gi|532034304|ref|XP_005360056.1|//PREDICTED: probable G-protein coupled receptor 45 [Microtus ochrogaster]
1310574	PRKACB	20.98	42.66	1.02387	5.74458e-08	Up	gi|6755076|ref|NP_035230.1|//cAMP-dependent protein kinase catalytic subunit beta isoform 1 [Mus musculus]
1311719	ZNF532	3.46	6.99	1.01452	6.41677e-08	Up	gi|157817442|ref|NP_001100852.1|//zinc finger protein 532 [Rattus norvegicus]
1309149	CCNL2	12.98	2.61	-2.31417	7.55287e-08	Down	gi|61556936|ref|NP_001013112.1|//cyclin-L2 [Rattus norvegicus]
2526	HBEGF	0.59	6.18	3.38882	7.89595e-08	Up	gi|6978785|ref|NP_037077.1|//proheparin-binding EGF-like growth factor precursor [Rattus norvegicus]
631379	CYP26B1	0.21	1.77	3.07529	7.90645e-08	Up	gi|385178624|sp|G3V7X8.1|CP26B_RAT//RecName: Full=Cytochrome P450 26B1
1559904	KIAA1429	4.15	1.73	-1.26234	9.97572e-08	Down	gi|672051957|ref|XP_008761764.1|//PREDICTED: protein virilizer homolog isoform X1 [Rattus norvegicus]
1306548	STAR	12.54	27.74	1.14543	1.06639e-07	Up	gi|564330021|ref|XP_006229912.1|//PREDICTED: PCTP-like protein isoform X2 [Rattus norvegicus]
708550	PRPF18	2.6	5.88	1.1773	1.21053e-07	Up	gi|528951270|ref|XP_005207328.1|//PREDICTED: F-box/LRR-repeat protein 14 isoform X3 [Bos taurus]
1308688	ATP11A	5.12	2.48	-1.0458	1.36002e-07	Down	gi|189163522|ref|NP_001100794.2|//probable phospholipid-transporting ATPase IH [Rattus norvegicus]
1310799	FAM53B	1.35	0.32	-2.07682	1.96139e-07	Down	gi|157820527|ref|NP_001101026.1|//protein FAM53B [Rattus norvegicus]
1359348	PRRT1	13.81	6.29	-1.13458	2.18212e-07	Down	gi|564396745|ref|XP_006256042.1|//PREDICTED: proline-rich transmembrane protein 1 isoform X1 [Rattus norvegicus];gi|640820138|ref|XP_008066985.1|//PREDICTED: proline-rich transmembrane protein 1 [Tarsius syrichta];gi|795317568|ref|XP_011824810.1|//PREDICTED: proline-rich transmembrane protein 1 isoform X2 [Mandrillus leucophaeus];gi|564396747|ref|XP_006256043.1|//PREDICTED: proline-rich transmemb…
1308692	NFATC3	0.78	2.65	1.76445	2.40536e-07	Up	gi|564395567|ref|XP_006255575.1|//PREDICTED: nuclear factor of activated T-cells, cytoplasmic 3 isoform X3 [Rattus norvegicus]
620721	BLVRA	0.22	6.11	4.7956	2.96169e-07	Up	gi|16758714|ref|NP_446302.1|//biliverdin reductase A precursor [Rattus norvegicus]
1359581	IER2	5	14.36	1.52206	3.01358e-07	Up	gi|57164015|ref|NP_001009541.1|//immediate early response gene 2 protein [Rattus norvegicus]
1308881	GHDC	0.48	3.91	3.02606	3.48504e-07	Up	gi|300793702|ref|NP_001178580.1|//GH3 domain-containing protein precursor [Rattus norvegicus]
1311954	NSUN2	2.52	5.81	1.20511	4.14056e-07	Up	gi|157822221|ref|NP_001101873.1|//tRNA (cytosine(34)-C(5))-methyltransferase [Rattus norvegicus] ;gi|564324976|ref|XP_006227854.1|//PREDICTED: tRNA (cytosine(34)-C(5))-methyltransferase isoform X1 [Rattus norvegicus]
621745	SEPT3	16.74	35.17	1.07105	4.14389e-07	Up	gi|507693337|ref|XP_004642640.1|//PREDICTED: neuronal-specific septin-3 isoform X1 [Octodon degus]
1562008	CUL9	0.38	1.66	2.12711	4.52199e-07	Up	gi|300797477|ref|NP_001178511.1|//cullin-9 [Rattus norvegicus]
2021	ACP2	6.07	1.47	-2.04588	4.81653e-07	Down	gi|149022622|gb|EDL79516.1|//acid phosphatase 2, lysosomal, isoform CRA_a [Rattus norvegicus]
2124	SPEG	12.18	5.13	-1.24748	4.89021e-07	Down	gi|119591154|gb|EAW70748.1|//aortic preferentially expressed gene 1, isoform CRA_g, partial [Homo sapiens];gi|157818307|ref|NP_001102272.1|//striated muscle-specific serine/threonine-protein kinase isoform 1 [Rattus norvegicus]
1307136	ZFP367	0.31	2.5	3.01159	5.89112e-07	Up	gi|58865678|ref|NP_001012051.1|//zinc finger protein 367 [Rattus norvegicus]
1309744	TMEM127	2.68	6.06	1.17708	5.96568e-07	Up	gi|148696233|gb|EDL28180.1|//transmembrane protein 127, isoform CRA_a [Mus musculus]
1312028	PGAM5	0.49	4.27	3.12338	7.07052e-07	Up	gi|70608189|ref|NP_001020443.1|//serine/threonine-protein phosphatase PGAM5, mitochondrial [Rattus norvegicus]
1310146	KIF16B	0.57	2.22	1.96153	7.07559e-07	Up	gi|564343250|ref|XP_006235174.1|//PREDICTED: kinesin-like protein KIF16B isoform X6 [Rattus norvegicus]
1589335	MPND	0.19	3.89	4.3557	7.55544e-07	Up	gi|146134361|ref|NP_001078875.1|//MPN domain-containing protein [Rattus norvegicus]
1310555	PRPF3	5.82	1.41	-2.04532	7.8557e-07	Down	gi|157823791|ref|NP_001102029.1|//U4/U6 small nuclear ribonucleoprotein Prp3 [Rattus norvegicus]
620321	HYAL2	6.21	1.18	-2.39581	7.92274e-07	Down	gi|149018603|gb|EDL77244.1|//hyaluronoglucosaminidase 2, isoform CRA_a [Rattus norvegicus]
1308738	ARHGAP35	3.69	1.75	-1.07627	9.90527e-07	Down	gi|402794761|ref|NP_001258061.1|//rho GTPase-activating protein 35 [Rattus norvegicus]
708439	SRCIN1	5.47	2.36	-1.21275	1.01924e-06	Down	gi|9507127|ref|NP_062251.1|//SRC kinase signaling inhibitor 1 [Rattus norvegicus]
3534	RARA	0.1	2.56	4.67807	1.04419e-06	Up	gi|158262026|ref|NP_113716.2|//retinoic acid receptor alpha [Rattus norvegicus]
1560606	UTP20	1.52	0.41	-1.89038	1.10598e-06	Down	gi|300796272|ref|NP_001178708.1|//small subunit processome component 20 homolog [Rattus norvegicus]
620516	DNAJC5	12.66	2.22	-2.51165	1.13264e-06	Down	gi|545201103|ref|XP_001495100.2|//PREDICTED: LOW QUALITY PROTEIN: dnaJ homolog subfamily C member 5 isoform 1 [Equus caballus]
1309104	C1ORF21	0.5	4.58	3.19535	1.36869e-06	Up	gi|157786994|ref|NP_001099429.1|//uncharacterized protein C1orf21 homolog [Rattus norvegicus]
1562419	PRRT3	1.62	4.48	1.4675	1.45818e-06	Up	gi|392340067|ref|XP_003753978.1|//PREDICTED: proline-rich transmembrane protein 3 [Rattus norvegicus]
1310237	DNAJC18	6.7	1.06	-2.6601	1.45961e-06	Down	gi|76160821|gb|ABA39885.1|//DNAJC18 [Rattus norvegicus]
620119	FNTB	1.7	5.86	1.78537	1.53278e-06	Up	gi|149051499|gb|EDM03672.1|//rCG62367, isoform CRA_b [Rattus norvegicus]
1562317	MFSD6	4.35	1.66	-1.38983	1.58921e-06	Down	gi|157823958|ref|NP_001100381.1|//major facilitator superfamily domain-containing protein 6 [Rattus norvegicus]
1307804	IFIT2	0.99	3.85	1.95936	1.70511e-06	Up	gi|67078506|ref|NP_001019924.1|//interferon-induced protein with tetratricopeptide repeats 2 [Rattus norvegicus]
1561149	KIAA1522	0.53	2.3	2.11757	1.70715e-06	Up	gi|197385625|ref|NP_001128101.1|//uncharacterized protein KIAA1522 homolog [Rattus norvegicus]
1311688	BCAR3	0.03	1.83	5.93074	1.97454e-06	Up	gi|564338695|ref|XP_006233332.1|//PREDICTED: breast cancer anti-estrogen resistance protein 3 isoform X1 [Rattus norvegicus]
1311709	MRTO4	0.1	4.05	5.33985	1.97659e-06	Up	gi|149024422|gb|EDL80919.1|//rCG31507, isoform CRA_b [Rattus norvegicus]
621696	SREK1	3.35	11.08	1.72572	2.05202e-06	Up	gi|149016025|gb|EDL75306.1|//rCG64103 [Rattus norvegicus]
1308253	BIN3	11.42	4.09	-1.48139	2.21846e-06	Down	gi|61557221|ref|NP_001013204.1|//bridging integrator 3 [Rattus norvegicus]
1563062	GXYLT1	1.15	3.28	1.51206	2.23131e-06	Up	gi|564361458|ref|XP_006242254.1|//PREDICTED: glucoside xylosyltransferase 1 isoform X1 [Rattus norvegicus]
69407	SIK1	4.26	9.84	1.2078	2.54073e-06	Up	gi|148747268|ref|NP_067725.2|//serine/threonine-protein kinase SIK1 [Rattus norvegicus]
1310202	GALNT16	1.5	0.17	-3.14136	2.70436e-06	Down	gi|148670721|gb|EDL02668.1|//mCG7620, isoform CRA_b [Mus musculus]
1311915	FLNB	2.83	1.25	-1.17887	3.19364e-06	Down	gi|157818975|ref|NP_001100758.1|//filamin-B [Rattus norvegicus]
1309784	RSL24D1	5.45	2.71	-1.00796	3.25961e-06	Down	gi|655862719|ref|XP_002717761.2|//PREDICTED: probable ribosome biogenesis protein RLP24 [Oryctolagus cuniculus]
1310829	CYB561D1	4.19	0.42	-3.31849	3.36747e-06	Down	gi|674081965|ref|XP_008848614.1|//PREDICTED: cytochrome b561 domain-containing protein 1 [Nannospalax galili]
1310026	CSTF2T	1.44	4.46	1.63097	3.61698e-06	Up	gi|157821159|ref|NP_001101056.1|//cleavage stimulation factor subunit 2 tau variant [Rattus norvegicus]
628712	ZBTB14	0.3	2.22	2.88753	3.61968e-06	Up	gi|6678637|ref|NP_033573.1|//zinc finger and BTB domain-containing protein 14 [Mus musculus]
1309795	POLQ	0.02	0.63	4.97728	3.61995e-06	Up	gi|157786800|ref|NP_001099348.1|//DNA polymerase theta [Rattus norvegicus]
727967	LHFPL4	0.5	6.81	3.76765	3.62352e-06	Up	gi|60360114|dbj|BAD90276.1|//mKIAA4027 protein [Mus musculus]
1304715	RCSD1	0.07	1.88	4.74723	3.67078e-06	Up	gi|157820831|ref|NP_001101819.1|//capZ-interacting protein [Rattus norvegicus]
1306206	KIF21B	1.44	3.75	1.38082	3.68122e-06	Up	gi|157821213|ref|NP_001099460.1|//kinesin-like protein KIF21B [Rattus norvegicus]
708429	GOLGB1	2.68	1.24	-1.11189	3.7061e-06	Down	gi|20302065|ref|NP_620240.1|//golgin subfamily B member 1 [Rattus norvegicus]
1306623	CARMIL1	0.74	2.61	1.81845	3.79867e-06	Up	gi|300794513|ref|NP_001178621.1|//leucine-rich repeat-containing protein 16A [Rattus norvegicus]
620337	PCDHA11	1.58	0.26	-2.60334	4.19006e-06	Down	gi|110347493|ref|NP_955802.1|//protocadherin alpha-9 precursor [Rattus norvegicus]
619951	ABCB1	5.46	2.49	-1.13276	4.61453e-06	Down	gi|25453402|ref|NP_596892.1|//ATP-binding cassette, sub-family B (MDR/TAP), member 1A [Rattus norvegicus]
1308408	HAPLN4	0.44	2.12	2.26849	5.58514e-06	Up	gi|157822057|ref|NP_001101868.1|//hyaluronan and proteoglycan link protein 4 precursor [Rattus norvegicus]
621034	LEPROT	2.19	6.6	1.59154	5.78103e-06	Up	gi|149044576|gb|EDL97835.1|//rCG53475, isoform CRA_d [Rattus norvegicus];gi|537225158|gb|ERE83092.1|//leptin receptor gene-related protein [Cricetulus griseus]
1308881	GHDC	3.76	0.55	-2.77323	6.05546e-06	Down	gi|300793702|ref|NP_001178580.1|//GH3 domain-containing protein precursor [Rattus norvegicus]
1311415	EEF1B2	21.13	8.07	-1.38865	6.10665e-06	Down	gi|24586721|gb|AAH39635.1|//eukaryotic translation elongation factor 1 beta 2, partial [Mus musculus]
631416	KCNG1	3.21	7.8	1.2809	6.88834e-06	Up	gi|157818435|ref|NP_001100015.1|//potassium voltage-gated channel subfamily G member 1 [Rattus norvegicus]
70488	TFRC	4.5	2.07	-1.12029	7.27155e-06	Down	gi|281306746|ref|NP_073203.1|//transferrin receptor protein 1 [Rattus norvegicus]
69410	ASAH2	2.84	1.04	-1.44931	7.28968e-06	Down	gi|16758458|ref|NP_446098.1|//neutral ceramidase [Rattus norvegicus]
3258	PAX6	2.18	0.05	-5.44626	7.33013e-06	Down	gi|149022827|gb|EDL79721.1|//paired box gene 6, isoform CRA_a [Rattus norvegicus]
1308707	ATP8B2	5.33	2.22	-1.26358	7.82286e-06	Down	gi|199561355|ref|NP_001019969.2|//ubiquitin-associated protein 2-like [Rattus norvegicus]
2514	DPM2	4.82	13.55	1.49119	8.33443e-06	Up	gi|149039009|gb|EDL93229.1|//dolichol-phosphate (beta-D) mannosyltransferase 2 [Rattus norvegicus]
620690	BIRC2	1.39	4.62	1.73281	8.34111e-06	Up	gi|148747116|ref|NP_068520.2|//baculoviral IAP repeat-containing protein 2 [Rattus norvegicus]
1309601	LRRC8D	1.58	4.76	1.59104	8.48147e-06	Up	gi|347800723|ref|NP_001008339.2|//volume-regulated anion channel subunit LRRC8D [Rattus norvegicus]
735202	ARHGAP27	3.36	6.89	1.03604	8.62583e-06	Up	gi|564374718|ref|XP_006247585.1|//PREDICTED: rho GTPase-activating protein 27 isoform X1 [Rattus norvegicus];gi|564374722|ref|XP_006247587.1|//PREDICTED: rho GTPase-activating protein 27 isoform X2 [Rattus norvegicus]
1312004	HSPA12B	2.68	0.51	-2.39366	8.66546e-06	Down	gi|564343033|ref|XP_006235089.1|//PREDICTED: heat shock 70 kDa protein 12B isoform X1 [Rattus norvegicus]

## Sheet: ACB R5 treated
RGD	SYMBOL	Control	R5-treated	log2Fold	FDR	Up or down?	Nr Description
		21.87	127.77	2.54652	0	Up	gi|488594651|ref|XP_004482538.1|//PREDICTED: uncharacterized protein LOC101444772, partial [Dasypus novemcinctus]
3433	PTGDS	124.21	736.04	2.567	0	Up	gi|6981430|ref|NP_037147.1|//prostaglandin-H2 D-isomerase precursor [Rattus norvegicus]
		82.02	524.15	2.67593	0	Up	gi|403334965|gb|EJY66653.1|//hypothetical protein OXYTRI_13058 [Oxytricha trifallax]
9194633	SRRM1	121.23	781.83	2.68911	0	Up	gi|672034032|ref|XP_008756887.1|//PREDICTED: serine/arginine repetitive matrix protein 1-like [Rattus norvegicus]
727924	RIBIN	51.43	372.22	2.85547	1.44591e-252	Up	gi|22129763|ref|NP_671477.1|//rRNA promoter binding protein [Rattus norvegicus]
61860	GNG7	233.21	105.79	-1.14043	2.4979e-143	Down	gi|149034469|gb|EDL89206.1|//guanine nucleotide binding protein, gamma 7, isoform CRA_a [Rattus norvegicus]
735227	GAA	78.77	27.5	-1.51821	1.25117e-89	Down	gi|40018606|ref|NP_954549.1|//lysosomal alpha-glucosidase precursor [Rattus norvegicus]
3448	PTPN5	105.87	44.99	-1.23462	8.04946e-76	Down	gi|564328503|ref|XP_006229314.1|//PREDICTED: tyrosine-protein phosphatase non-receptor type 5 isoform X1 [Rattus norvegicus];gi|564328507|ref|XP_006229316.1|//PREDICTED: tyrosine-protein phosphatase non-receptor type 5 isoform X2 [Rattus norvegicus];gi|564328513|ref|XP_006229319.1|//PREDICTED: tyrosine-protein phosphatase non-receptor type 5 isoform X4 [Rattus norvegicus]
3044	MAP2	31.64	9.92	-1.67334	1.1767e-71	Down	gi|6981182|ref|NP_037198.1|//microtubule-associated protein 2 [Rattus norvegicus]
1591023	SMIM13	5.41	26.09	2.2698	2.98944e-68	Up	gi|148709026|gb|EDL40972.1|//mCG10996 [Mus musculus]
2049	ADORA2A	53.35	12.86	-2.0526	3.49471e-66	Down	gi|78126172|ref|NP_445746.3|//adenosine receptor A2a [Rattus norvegicus]
1560056	USP9X	7.13	17.08	1.26033	2.45803e-65	Up	gi|209571464|ref|NP_001129365.1|//probable ubiquitin carboxyl-terminal hydrolase FAF-X isoform 1 [Rattus norvegicus] ;gi|209571553|ref|NP_001129395.1|//probable ubiquitin carboxyl-terminal hydrolase FAF-X isoform 2 [Rattus norvegicus]
71014	ADCY5	53.69	23.08	-1.21801	3.66899e-63	Down	gi|12018268|ref|NP_072122.1|//adenylate cyclase type 5 [Rattus norvegicus]
621488	CAMKV	11.72	2.27	-2.36821	2.59091e-62	Down	gi|148689290|gb|EDL21237.1|//CaM kinase-like vesicle-associated [Mus musculus];gi|157823719|ref|NP_001102474.1|//E3 ubiquitin-protein ligase TRAIP [Rattus norvegicus]
1310991	ZFAND2A	12.67	0.07	-7.49985	1.16143e-54	Down	gi|56605802|ref|NP_001008364.1|//AN1-type zinc finger protein 2A [Rattus norvegicus]
1307321	SLC39A10	5.23	19.53	1.90081	1.03036e-48	Up	gi|564311572|ref|XP_006226894.1|//PREDICTED: zinc transporter ZIP10 isoform X1 [Rattus norvegicus]
1308418	SMAP2	85.15	41.01	-1.05403	1.77966e-46	Down	gi|444518785|gb|ELV12382.1|//Stromal membrane-associated protein 2 [Tupaia chinensis]
1303170	JPH4	101.92	44.92	-1.18201	1.8812e-41	Down	gi|51172604|ref|NP_001003711.1|//junctophilin-4 [Rattus norvegicus]
3857	THRA	55.59	23.32	-1.25326	3.86532e-39	Down	gi|63079703|ref|NP_112396.2|//c-erbAalpha2 isoform TRalpha2 [Rattus norvegicus]
1589004	SYNDIG1L	66.56	32.81	-1.02052	4.50383e-38	Down	gi|157823405|ref|NP_001102955.1|//synapse differentiation-inducing gene protein 1-like [Rattus norvegicus]
621870	UGCG	5.12	20.11	1.9737	3.48525e-37	Up	gi|795646768|ref|XP_011738666.1|//PREDICTED: ceramide glucosyltransferase [Macaca nemestrina]
1593284	HSPA1B	16.49	3.63	-2.18355	3.60661e-37	Down	gi|47059179|ref|NP_997669.1|//heat shock 70kD protein 1B [Rattus norvegicus]
	LOC103017900	10.79	257.52	4.57692	4.63641e-35	Up	gi|594691438|ref|XP_007193055.1|//PREDICTED: uncharacterized protein LOC103017900 [Balaenoptera acutorostrata scammoni]
1311938	BAP1	39.95	19.52	-1.03324	1.75823e-34	Down	gi|148692855|gb|EDL24802.1|//Brca1 associated protein 1, isoform CRA_a, partial [Mus musculus]
1309982	HNRNPC	21.04	1.45	-3.85901	6.97796e-34	Down	gi|74218228|dbj|BAE31679.1|//unnamed protein product [Mus musculus]
620676	RPS6KA2	8.51	1.25	-2.76723	2.85523e-33	Down	gi|281306814|ref|NP_476469.1|//ribosomal protein S6 kinase alpha-2 [Rattus norvegicus];gi|625233188|ref|XP_007607746.1|//PREDICTED: ribosomal protein S6 kinase alpha-2 isoform X2 [Cricetulus griseus]
621270	ARF1	78.34	16.67	-2.2325	1.03911e-32	Down	gi|672068062|ref|XP_008766092.1|//PREDICTED: ADP-ribosylation factor 1 isoform X2 [Rattus norvegicus]
1591023	SMIM13	22.89	8.49	-1.43088	1.60744e-32	Down	gi|148709026|gb|EDL40972.1|//mCG10996 [Mus musculus]
1303123	APOLD1	0.3	9.69	5.01346	2.47914e-32	Up	gi|50979282|ref|NP_001003403.1|//apolipoprotein L domain-containing protein 1 [Rattus norvegicus]
2081	AKT1	39.83	9.01	-2.14426	4.55591e-32	Down	gi|672057136|ref|XP_008763140.1|//PREDICTED: RAC-alpha serine/threonine-protein kinase isoform X2 [Rattus norvegicus]
2364	CLTC	11.16	23.5	1.07432	1.0404e-28	Up	gi|40788952|dbj|BAA04801.2|//KIAA0034 [Homo sapiens]
3612	NCOR1	4.21	0.55	-2.93632	1.94326e-28	Down	gi|402744284|ref|NP_001258032.1|//nuclear receptor corepressor 1 [Rattus norvegicus]
1563504	PLCXD2	7.31	16.44	1.16927	4.20503e-28	Up	gi|197333713|ref|NP_001127953.1|//PI-PLC X domain-containing protein 2 [Rattus norvegicus]
1303151	ADIPOR1	1.73	15.48	3.16156	8.99264e-26	Up	gi|46485456|ref|NP_997470.1|//adiponectin receptor protein 1 [Rattus norvegicus]
1310317	KBTBD2	13.69	3.41	-2.00528	9.40891e-26	Down	gi|37360412|dbj|BAC98184.1|//mKIAA1489 protein [Mus musculus]
1309594	C21ORF2	13.13	0.59	-4.47601	1.24884e-25	Down	gi|12835048|dbj|BAB23134.1|//unnamed protein product [Mus musculus]
727845	F8	4.66	0.88	-2.40475	5.28489e-25	Down	gi|34328534|ref|NP_899160.1|//coagulation factor VIII precursor [Rattus norvegicus]
1309378	SCAP	2.52	10.86	2.10753	7.51655e-25	Up	gi|155369287|ref|NP_001094436.1|//sterol regulatory element-binding protein cleavage-activating protein [Rattus norvegicus]
1308569	L3MBTL2	0.06	5.42	6.49719	8.18689e-25	Up	gi|76096326|ref|NP_001028867.1|//lethal(3)malignant brain tumor-like protein 2 [Rattus norvegicus]
631376	EGLN2	54.94	25	-1.13593	1.6198e-24	Down	gi|51854225|ref|NP_001004083.1|//egl nine homolog 2 [Rattus norvegicus]
2518	DRD1	25.22	12.45	-1.01842	5.88012e-24	Down	gi|752293510|ref|NP_036678.3|//D(1A) dopamine receptor [Rattus norvegicus]
1306820	EDRF1	5.83	0.82	-2.8298	6.90123e-24	Down	gi|564331440|ref|XP_006230498.1|//PREDICTED: erythroid differentiation-related factor 1 isoform X1 [Rattus norvegicus];gi|672038468|ref|XP_008758111.1|//PREDICTED: erythroid differentiation-related factor 1 isoform X2 [Rattus norvegicus]
1307835	WSB1	1.69	14.6	3.11087	1.81691e-23	Up	gi|110349999|ref|NP_001036026.1|//WD repeat and SOCS box-containing protein 1 isoform 1 [Rattus norvegicus];gi|672068571|ref|XP_008766238.1|//PREDICTED: WD repeat and SOCS box-containing protein 1 isoform X1 [Rattus norvegicus]
631338	RCAN1	1.3	12.57	3.2734	6.11398e-23	Up	gi|48675874|ref|NP_714946.2|//calcipressin-1 [Rattus norvegicus]
1306288	KLHL22	4.86	18.64	1.93937	2.83313e-22	Up	gi|564377767|ref|XP_006248761.1|//PREDICTED: kelch-like protein 22 isoform X2 [Rattus norvegicus]
1308688	ATP11A	5.12	1.12	-2.19265	4.56399e-22	Down	gi|189163522|ref|NP_001100794.2|//probable phospholipid-transporting ATPase IH [Rattus norvegicus]
1306220	REXO4	24.07	7.59	-1.66506	1.9946e-21	Down	gi|76563954|ref|NP_001029056.1|//RNA exonuclease 4 [Rattus norvegicus]
1309006	TMEM68	0.04	6.09	7.2503	2.2931e-21	Up	gi|589960240|ref|XP_006992698.1|//PREDICTED: transmembrane protein 68 isoform X1 [Peromyscus maniculatus bairdii]
1306991	LAMP5	5.16	21.64	2.06826	2.79875e-20	Up	gi|62079101|ref|NP_001014205.1|//lysosome-associated membrane glycoprotein 5 precursor [Rattus norvegicus]
1310466	OXSR1	8.07	2.19	-1.88164	3.08446e-20	Down	gi|148677282|gb|EDL09229.1|//mCG20975, isoform CRA_c [Mus musculus]
1306288	KLHL22	14.61	2.9	-2.33283	5.73029e-20	Down	gi|564377767|ref|XP_006248761.1|//PREDICTED: kelch-like protein 22 isoform X2 [Rattus norvegicus]
1588516	PCDHGB7	10.95	3.56	-1.62098	1.02276e-19	Down	gi|58865998|ref|NP_001012215.1|//protocadherin gamma-B7 precursor [Rattus norvegicus]
1311289	SPAG9	3.8	9.45	1.31431	1.57395e-19	Up	gi|312836802|ref|NP_001101760.2|//C-Jun-amino-terminal kinase-interacting protein 4 [Rattus norvegicus]
1310574	PRKACB	20.98	58.98	1.49121	2.60394e-19	Up	gi|6755076|ref|NP_035230.1|//cAMP-dependent protein kinase catalytic subunit beta isoform 1 [Mus musculus]
1308372	TNPO1	0.55	3.24	2.55849	4.48865e-19	Up	gi|913501346|ref|XP_013205115.1|//PREDICTED: transportin-1 isoform X2 [Microtus ochrogaster];gi|537233715|gb|ERE84710.1|//transportin-1-like protein [Cricetulus griseus]
621126	TOB1	11.23	1.22	-3.2024	8.1948e-19	Down	gi|82617614|ref|NP_579851.2|//protein Tob1 [Rattus norvegicus]
1306821	MYH14	5.34	1.36	-1.97323	8.54976e-19	Down	gi|564328072|ref|XP_006229119.1|//PREDICTED: myosin-14 isoform X2 [Rattus norvegicus];gi|162287127|ref|NP_001094160.1|//myosin-14 [Rattus norvegicus]
628712	ZBTB14	0.3	5.2	4.11548	1.18986e-18	Up	gi|6678637|ref|NP_033573.1|//zinc finger and BTB domain-containing protein 14 [Mus musculus]
1585896	MED12	0.49	3.48	2.82823	3.733e-18	Up	gi|300807173|ref|NP_001180221.1|//mediator of RNA polymerase II transcription subunit 12 [Rattus norvegicus]
1311855	BRD1	13.33	4.93	-1.43502	4.07325e-18	Down	gi|564361462|ref|XP_006242256.1|//PREDICTED: bromodomain-containing protein 1 isoform X2 [Rattus norvegicus];gi|157821857|ref|NP_001101573.1|//bromodomain-containing protein 1 [Rattus norvegicus]
620948	ABAT	31.32	10.58	-1.56574	5.7017e-18	Down	gi|13591900|ref|NP_112265.1|//4-aminobutyrate aminotransferase, mitochondrial [Rattus norvegicus]
1588822	USP21	14.67	3.24	-2.1788	7.63909e-18	Down	gi|672074853|ref|XP_008767986.1|//PREDICTED: ubiquitin carboxyl-terminal hydrolase 21 isoform X1 [Rattus norvegicus]
1563804	HCFC1	8.72	4	-1.12433	1.46286e-17	Down	gi|564329448|ref|XP_006229659.1|//PREDICTED: host cell factor 1 isoform X4 [Rattus norvegicus]
2873	IGFBP2	6.47	27.24	2.07389	6.27991e-17	Up	gi|148747421|ref|NP_037254.2|//insulin-like growth factor-binding protein 2 precursor [Rattus norvegicus]
631338	RCAN1	30.5	14.26	-1.09684	7.57099e-17	Down	gi|149059883|gb|EDM10766.1|//Down syndrome critical region homolog 1 (human), isoform CRA_c [Rattus norvegicus]
735177	ZFYVE27	5.47	1.24	-2.1412	8.68223e-17	Down	gi|672040416|ref|XP_008758645.1|//PREDICTED: protrudin isoform X2 [Rattus norvegicus]
620676	RPS6KA2	4.83	11.61	1.26527	2.40762e-16	Up	gi|281306814|ref|NP_476469.1|//ribosomal protein S6 kinase alpha-2 [Rattus norvegicus]
620424	ROCK1	4.82	0.7	-2.78361	2.62793e-16	Down	gi|13592049|ref|NP_112360.1|//rho-associated protein kinase 1 [Rattus norvegicus]
1303315	TMEM30A	10.08	0.81	-3.63743	2.80335e-16	Down	gi|51948472|ref|NP_001004248.1|//cell cycle control protein 50A [Rattus norvegicus]
620442	PDAP1	69.84	32.01	-1.12553	5.2849e-16	Down	gi|674097711|ref|XP_008822260.1|//PREDICTED: 28 kDa heat- and acid-stable phosphoprotein [Nannospalax galili]
1309455	STK38	4.65	0.07	-6.05373	7.02554e-16	Down	gi|564397107|ref|XP_006256201.1|//PREDICTED: serine/threonine-protein kinase 38 isoform X1 [Rattus norvegicus]
1560614	FLNA	1.84	5.3	1.52629	7.74515e-16	Up	gi|197386807|ref|NP_001128071.1|//filamin-A [Rattus norvegicus]
1359348	PRRT1	43.23	20.58	-1.07079	1.01962e-15	Down	gi|209915558|ref|NP_001027456.1|//proline-rich transmembrane protein 1 [Rattus norvegicus]
71062	ASIC1	12.52	5.66	-1.14536	1.23069e-15	Down	gi|13162349|ref|NP_077068.1|//acid-sensing ion channel 1 [Rattus norvegicus]
2248	CACNB3	4.19	14.55	1.796	1.62485e-15	Up	gi|488509769|ref|XP_004446989.1|//PREDICTED: voltage-dependent L-type calcium channel subunit beta-3 isoform 2 [Dasypus novemcinctus]
1310210	UGP2	5.89	18.81	1.67516	2.16949e-15	Up	gi|67078526|ref|NP_001019914.1|//UTP--glucose-1-phosphate uridylyltransferase [Rattus norvegicus]
1591749	NRBP2	10.67	2.36	-2.1767	2.60823e-15	Down	gi|201860270|ref|NP_001128479.1|//nuclear receptor-binding protein 2 [Rattus norvegicus]
1308670	FKBP8	36.69	15.14	-1.27702	4.98945e-15	Down	gi|81295379|ref|NP_001032257.1|//peptidyl-prolyl cis-trans isomerase FKBP8 [Rattus norvegicus]
708349	DLGAP3	15.53	6.9	-1.17039	5.49859e-15	Down	gi|443906726|ref|NP_001263233.1|//disks large-associated protein 3 isoform 2 [Rattus norvegicus];gi|443906724|ref|NP_775161.2|//disks large-associated protein 3 isoform 1 [Rattus norvegicus]
69401	ACSL4	6.43	14.06	1.12871	5.5008e-15	Up	gi|564400166|ref|XP_006257376.1|//PREDICTED: long-chain-fatty-acid--CoA ligase 4 isoform X2 [Rattus norvegicus]
1597714	FAM163B	28.38	7.99	-1.82861	7.61192e-15	Down	gi|157822553|ref|NP_001102928.1|//protein FAM163B [Rattus norvegicus]
1303317	ATF6B	12.24	3.13	-1.96737	9.04692e-15	Down	gi|564396751|ref|XP_006256045.1|//PREDICTED: cyclic AMP-dependent transcription factor ATF-6 beta isoform X1 [Rattus norvegicus]
1308244	MPPED1	7.68	1.96	-1.97025	9.06396e-15	Down	gi|221040576|dbj|BAH11965.1|//unnamed protein product [Homo sapiens]
1304942	ABCF2	2.05	9.97	2.28197	1.10262e-14	Up	gi|537137044|gb|ERE66897.1|//ATP-binding cassette sub-family F member 2 isoform 2 [Cricetulus griseus]
1310621	SORCS2	3.72	0.65	-2.51679	1.86131e-14	Down	gi|170014691|ref|NP_001100695.2|//VPS10 domain receptor protein SORCS 2 precursor [Rattus norvegicus]
1305020	PHF20	9.76	3.67	-1.4111	2.52137e-14	Down	gi|157821507|ref|NP_001101265.1|//PHD finger protein 20 [Rattus norvegicus]
1359715	SLC13A4	0.68	4.89	2.84623	3.61975e-14	Up	gi|149065251|gb|EDM15327.1|//rCG27983 [Rattus norvegicus]
1310555	PRPF3	5.82	0.3	-4.27798	5.16859e-14	Down	gi|157823791|ref|NP_001102029.1|//U4/U6 small nuclear ribonucleoprotein Prp3 [Rattus norvegicus]
1306452	ARAP2	3.29	7.75	1.23611	5.83679e-14	Up	gi|157821969|ref|NP_001100686.1|//arf-GAP with Rho-GAP domain, ANK repeat and PH domain-containing protein 2 [Rattus norvegicus]
2252	DDR1	7.82	1.51	-2.37262	6.72208e-14	Down	gi|148691281|gb|EDL23228.1|//discoidin domain receptor family, member 1, isoform CRA_c [Mus musculus]
1310707	DIAPH1	10.69	5.02	-1.0905	1.08656e-13	Down	gi|403224997|ref|NP_001100863.2|//protein diaphanous homolog 1 [Rattus norvegicus]
70928	KIF1C	3.24	0.21	-3.94753	1.16869e-13	Down	gi|22024392|ref|NP_665884.1|//kinesin-like protein KIF1C [Rattus norvegicus]
621506	MAPK8	3.98	8.87	1.15617	2.07977e-13	Up	gi|148692907|gb|EDL24854.1|//mitogen activated protein kinase 8, isoform CRA_c [Mus musculus]
67385	CACNB2	3.35	9.71	1.53531	3.1017e-13	Up	gi|16758716|ref|NP_446303.1|//voltage-dependent L-type calcium channel subunit beta-2 [Rattus norvegicus]
62023	CAMKK1	7.52	16.88	1.16651	4.40838e-13	Up	gi|13928916|ref|NP_113850.1|//calcium/calmodulin-dependent protein kinase kinase 1 [Rattus norvegicus]
1585896	MED12	3.82	1.08	-1.82254	5.14292e-13	Down	gi|564399606|ref|XP_006257166.1|//PREDICTED: mediator of RNA polymerase II transcription subunit 12 isoform X1 [Rattus norvegicus];gi|300807173|ref|NP_001180221.1|//mediator of RNA polymerase II transcription subunit 12 [Rattus norvegicus]
620696	CHD8	5.16	2.09	-1.30387	5.15535e-13	Down	gi|564386019|ref|XP_006251970.1|//PREDICTED: chromodomain-helicase-DNA-binding protein 8 isoform X2 [Rattus norvegicus];gi|197251949|ref|NP_075222.2|//chromodomain-helicase-DNA-binding protein 8 [Rattus norvegicus]
1310907	TLK2	10.12	3.51	-1.52767	5.30585e-13	Down	gi|300793721|ref|NP_001178581.1|//serine/threonine-protein kinase tousled-like 2 [Rattus norvegicus]
621414	KCNH2	7.9	2.71	-1.54356	5.31444e-13	Down	gi|16758828|ref|NP_446401.1|//potassium voltage-gated channel subfamily H member 2 [Rattus norvegicus]
1311694	AFF4	1.44	3.88	1.42999	7.02957e-13	Up	gi|157819657|ref|NP_001100471.1|//AF4/FMR2 family member 4 [Rattus norvegicus]
1309872	REXO1	7.17	2.5	-1.52005	1.19959e-12	Down	gi|149034529|gb|EDL89266.1|//REX1, RNA exonuclease 1 homolog (S. cerevisiae), isoform CRA_a [Rattus norvegicus];gi|199560289|ref|NP_001012114.2|//RNA exonuclease 1 homolog [Rattus norvegicus]
1309778	SNX13	3.94	0.22	-4.16262	1.21782e-12	Down	gi|148704917|gb|EDL36864.1|//sorting nexin 13, isoform CRA_a [Mus musculus]
69410	ASAH2	2.84	0.41	-2.7922	1.60149e-12	Down	gi|16758458|ref|NP_446098.1|//neutral ceramidase [Rattus norvegicus]
1308983	ZKSCAN8	0.17	1.58	3.21632	2.41553e-12	Up	gi|281599331|ref|NP_001094044.1|//zinc finger protein 192 [Rattus norvegicus]
71009	ADCY3	5.3	1.84	-1.52629	3.00511e-12	Down	gi|169636413|ref|NP_570135.2|//adenylate cyclase type 3 [Rattus norvegicus];gi|564355251|ref|XP_006239912.1|//PREDICTED: adenylate cyclase type 3 isoform X2 [Rattus norvegicus]
735143	ZFHX2	5.22	2.22	-1.23349	5.68762e-12	Down	gi|149274619|ref|NP_001092273.1|//zinc finger homeobox protein 2 [Rattus norvegicus]
1310604	EHBP1	2.19	6.42	1.55164	8.03875e-12	Up	gi|109501044|ref|XP_001056760.1|//PREDICTED: EH domain-binding protein 1 isoform X2 [Rattus norvegicus]
621026	RPS11	29.29	87.04	1.57127	8.9529e-12	Up	gi|676271110|gb|KFO26211.1|//60S ribosomal protein L13a [Fukomys damarensis]
1560653	FAM131B	9.14	3.98	-1.19943	1.05537e-11	Down	gi|164519059|ref|NP_001106798.1|//protein FAM131B isoform b [Mus musculus]
620416	DNM1L	20.4	8.99	-1.18218	1.20361e-11	Down	gi|466014335|ref|XP_004270914.1|//PREDICTED: dynamin-1-like protein isoform 1 [Orcinus orca]
735149	GPR108	14.5	4.62	-1.65009	1.65046e-11	Down	gi|40786487|ref|NP_955431.1|//protein GPR108 precursor [Rattus norvegicus]
1307050	STEAP2	0.1	2.8	4.80735	1.81001e-11	Up	gi|537250304|gb|ERE88353.1|//metalloreductase STEAP2 [Cricetulus griseus]
1306025	NAGA	1.56	9.69	2.63495	1.95416e-11	Up	gi|58865810|ref|NP_001012120.1|//alpha-N-acetylgalactosaminidase precursor [Rattus norvegicus]
1305410	TTC17	2.2	6.61	1.58715	3.22899e-11	Up	gi|313482797|ref|NP_001101222.2|//tetratricopeptide repeat protein 17 [Rattus norvegicus]
1308582	SHMT2	7.32	1.29	-2.50447	5.29808e-11	Down	gi|148692564|gb|EDL24511.1|//serine hydroxymethyl transferase 2 (mitochondrial), isoform CRA_b [Mus musculus]
1597355	SERTM1	0.71	4.89	2.78394	6.12172e-11	Up	gi|148703340|gb|EDL35287.1|//RIKEN cDNA 6030405A18, isoform CRA_a [Mus musculus]
1306247	TLN1	0.29	1.68	2.53434	6.69152e-11	Up	gi|149045751|gb|EDL98751.1|//rCG55135, isoform CRA_a [Rattus norvegicus]
2407	CRMP1	2.77	8.51	1.61927	6.99473e-11	Up	gi|148705576|gb|EDL37523.1|//collapsin response mediator protein 1, isoform CRA_b, partial [Mus musculus]
1305417	ATPAF1	6.58	1.53	-2.10456	6.99722e-11	Down	gi|157818231|ref|NP_001101429.1|//ATP synthase mitochondrial F1 complex assembly factor 1 [Rattus norvegicus]
1308336	RPS6KA5	4.08	8.92	1.12847	7.91633e-11	Up	gi|148686948|gb|EDL18895.1|//ribosomal protein S6 kinase, polypeptide 5, isoform CRA_b [Mus musculus]
1560614	FLNA	6.57	3.22	-1.02883	8.41682e-11	Down	gi|564329392|ref|XP_006229631.1|//PREDICTED: filamin-A isoform X2 [Rattus norvegicus];gi|197386807|ref|NP_001128071.1|//filamin-A [Rattus norvegicus]
621118	NLGN2	13.3	6.33	-1.07115	1.05684e-10	Down	gi|50510903|dbj|BAD32437.1|//mKIAA1366 protein [Mus musculus]
1560770	STARD8	0.84	3.82	2.18511	1.24845e-10	Up	gi|564399546|ref|XP_006257136.1|//PREDICTED: stAR-related lipid transfer protein 8 isoform X3 [Rattus norvegicus];gi|564399544|ref|XP_006257135.1|//PREDICTED: stAR-related lipid transfer protein 8 isoform X2 [Rattus norvegicus]
1564407	HMGB3	35.54	16.58	-1.1	1.29701e-10	Down	gi|569009745|ref|XP_006527903.1|//PREDICTED: high mobility group protein B3 isoform X2 [Mus musculus]
1304964	AIFM2	5.1	1.45	-1.81444	1.58302e-10	Down	gi|564397948|ref|XP_006256515.1|//PREDICTED: apoptosis-inducing factor 2 isoform X2 [Rattus norvegicus]
1561965	USP10	4.2	0.81	-2.3744	1.59594e-10	Down	gi|672085227|ref|XP_008770831.1|//PREDICTED: ubiquitin carboxyl-terminal hydrolase 10 isoform X1 [Rattus norvegicus];gi|672085230|ref|XP_008770832.1|//PREDICTED: ubiquitin carboxyl-terminal hydrolase 10 isoform X2 [Rattus norvegicus]
1589460	PPP1R16B	27.3	12.61	-1.11433	2.0225e-10	Down	gi|300797259|ref|NP_001178001.1|//protein phosphatase 1 regulatory inhibitor subunit 16B [Rattus norvegicus]
1309688	PPRC1	4.83	1.63	-1.56715	2.72637e-10	Down	gi|149040294|gb|EDL94332.1|//peroxisome proliferative activated receptor, gamma, coactivator-related 1 (predicted), isoform CRA_b [Rattus norvegicus];gi|564333914|ref|XP_006231515.1|//PREDICTED: peroxisome proliferator-activated receptor gamma coactivator-related protein 1 isoform X3 [Rattus norvegicus]
621489	MEF2D	6.25	0.86	-2.86145	2.76999e-10	Down	gi|52138610|ref|NP_110487.2|//myocyte-specific enhancer factor 2D [Rattus norvegicus]
628813	SARS	13.09	27.09	1.0493	2.87671e-10	Up	gi|149025695|gb|EDL81938.1|//seryl-aminoacyl-tRNA synthetase 1, isoform CRA_a [Rattus norvegicus]
621870	UGCG	15.01	7.5	-1.00096	3.53457e-10	Down	gi|25742623|ref|NP_113983.1|//ceramide glucosyltransferase [Rattus norvegicus]
631371	GPLD1	6.54	1.71	-1.93529	3.78469e-10	Down	gi|213688382|ref|NP_001093982.1|//phosphatidylinositol-glycan-specific phospholipase D precursor [Rattus norvegicus]
735149	GPR108	3.2	11.47	1.84172	5.29062e-10	Up	gi|149028131|gb|EDL83569.1|//G protein-coupled receptor 108, isoform CRA_b [Rattus norvegicus];gi|674057192|ref|XP_008835119.1|//PREDICTED: protein GPR108 isoform X1 [Nannospalax galili];gi|40786487|ref|NP_955431.1|//protein GPR108 precursor [Rattus norvegicus]
68942	CACNA1G	0.87	2.92	1.74688	5.55802e-10	Up	gi|672068521|ref|XP_008766217.1|//PREDICTED: voltage-dependent T-type calcium channel subunit alpha-1G isoform X11 [Rattus norvegicus];gi|672068525|ref|XP_008766219.1|//PREDICTED: voltage-dependent T-type calcium channel subunit alpha-1G isoform X13 [Rattus norvegicus]
1308919	LRRC42	13	3.48	-1.90135	5.89068e-10	Down	gi|568929943|ref|XP_006503549.1|//PREDICTED: leucine-rich repeat-containing protein 42 isoform X1 [Mus musculus]
1304753	PCDH17	2.23	0.19	-3.55297	5.9913e-10	Down	gi|157822363|ref|NP_001100749.1|//protocadherin-17 precursor [Rattus norvegicus]
1305446	TRRAP	2.74	1.1	-1.31667	6.17875e-10	Down	gi|309951116|ref|NP_001099377.2|//transformation/transcription domain-associated protein [Rattus norvegicus]
621257	MARCH2	5.84	19.29	1.72381	8.37989e-10	Up	gi|19705543|ref|NP_599237.1|//mitochondrial amidoxime reducing component 2 precursor [Rattus norvegicus]
2301983	INAFM1	16.72	4.96	-1.75316	8.5946e-10	Down	gi|210147472|ref|NP_001129744.1|//proline-rich protein 24 [Rattus norvegicus]
2628	FOSL2	26.09	12.09	-1.10968	8.86774e-10	Down	gi|149050714|gb|EDM02887.1|//rCG61986, isoform CRA_b [Rattus norvegicus]
620670	DCX	1.87	4.32	1.20799	1.07065e-09	Up	gi|674086663|ref|XP_008851165.1|//PREDICTED: neuronal migration protein doublecortin isoform X1 [Nannospalax galili]
1308835	GPC5	1.86	7.63	2.03638	1.26335e-09	Up	gi|270133035|ref|NP_001100755.2|//glypican-5 precursor [Rattus norvegicus]
621446	KLF5	11.77	4.97	-1.2438	1.26457e-09	Down	gi|77157785|ref|NP_445846.2|//Kruppel-like factor 5 [Rattus norvegicus]
2322879	EVI5	1.3	4.08	1.65006	1.38686e-09	Up	gi|406362838|ref|NP_001258339.1|//ecotropic viral integration site 5 protein homolog [Rattus norvegicus]
2372	COL11A1	1.83	4.47	1.28843	1.60584e-09	Up	gi|568921736|ref|XP_006501035.1|//PREDICTED: collagen alpha-1(XI) chain isoform X4 [Mus musculus]
1309725	DVL2	6.19	1.79	-1.78998	1.75745e-09	Down	gi|564372774|ref|XP_006246777.1|//PREDICTED: segment polarity protein dishevelled homolog DVL-2 isoform X1 [Rattus norvegicus];gi|285026429|ref|NP_001165527.1|//segment polarity protein dishevelled homolog DVL-2 [Rattus norvegicus]
1311375	FIG4	11.96	5.06	-1.24101	1.76141e-09	Down	gi|114052238|ref|NP_001040561.1|//polyphosphoinositide phosphatase [Rattus norvegicus]
1309601	LRRC8D	1.58	5.92	1.90567	3.02736e-09	Up	gi|347800723|ref|NP_001008339.2|//volume-regulated anion channel subunit LRRC8D [Rattus norvegicus]
621175	PLEKHA5	3.34	7.7	1.20501	3.65262e-09	Up	gi|377823717|ref|NP_647556.1|//pleckstrin homology domain-containing family A member 5 [Rattus norvegicus]
1309688	PPRC1	0.88	3.45	1.97102	4.76097e-09	Up	gi|157823663|ref|NP_001099833.1|//peroxisome proliferator-activated receptor gamma coactivator-related protein 1 [Rattus norvegicus]
620250	ALDH1A2	0.39	4.47	3.51873	4.98866e-09	Up	gi|225735575|ref|NP_446348.2|//retinal dehydrogenase 2 [Rattus norvegicus]
621744	DDX20	0.86	4.78	2.4746	6.47087e-09	Up	gi|300794891|ref|NP_001178640.1|//probable ATP-dependent RNA helicase DDX20 [Rattus norvegicus]
1311915	FLNB	2.83	1.01	-1.48645	7.1991e-09	Down	gi|157818975|ref|NP_001100758.1|//filamin-B [Rattus norvegicus]
1306570	KPNA6	0.18	3.64	4.33787	9.44235e-09	Up	gi|530362302|ref|XP_005270768.1|//PREDICTED: importin subunit alpha-7 isoform X1 [Homo sapiens]
628693	NPC1	2.46	5.92	1.26694	1.04504e-08	Up	gi|564392608|ref|XP_006254465.1|//PREDICTED: Niemann-Pick C1 protein isoform X1 [Rattus norvegicus]
1308494	SPAST	0.74	3.33	2.16993	1.08191e-08	Up	gi|281485591|ref|NP_001102172.2|//spastin [Rattus norvegicus]
3198	NPY1R	1.32	5.63	2.0926	1.13124e-08	Up	gi|164518921|ref|NP_001106828.1|//neuropeptide Y receptor type 1 [Rattus norvegicus]
1306220	REXO4	0.69	5.1	2.88583	1.16228e-08	Up	gi|149039230|gb|EDL93450.1|//REX4, RNA exonuclease 4 homolog (S. cerevisiae), isoform CRA_b [Rattus norvegicus]
1305006	GNL2	5.25	13.16	1.32577	1.31457e-08	Up	gi|71043774|ref|NP_001020907.1|//nucleolar GTP-binding protein 2 [Rattus norvegicus]
71060	HEPH	0.42	2.55	2.60204	1.4746e-08	Up	gi|18959244|ref|NP_579838.1|//hephaestin precursor [Rattus norvegicus]
620809	SLC12A2	2.75	5.97	1.1183	1.50657e-08	Up	gi|13929130|ref|NP_113986.1|//solute carrier family 12 member 2 [Rattus norvegicus]
1312007	ETV1	2.77	0.89	-1.63801	1.99653e-08	Down	gi|253683449|ref|NP_001156628.1|//ETS translocation variant 1 isoform a [Rattus norvegicus] ;gi|564355824|ref|XP_006240112.1|//PREDICTED: ETS translocation variant 1 isoform X5 [Rattus norvegicus]
620714	FGFR3	0.59	3.62	2.6172	2.02454e-08	Up	gi|17865331|ref|NP_445881.1|//fibroblast growth factor receptor 3 precursor [Rattus norvegicus]
631416	KCNG1	9.07	3.9	-1.21763	2.15716e-08	Down	gi|157818435|ref|NP_001100015.1|//potassium voltage-gated channel subfamily G member 1 [Rattus norvegicus]
1311739	C20ORF27	10.06	2.38	-2.0796	2.20225e-08	Down	gi|148696358|gb|EDL28305.1|//RIKEN cDNA 1700037H04, isoform CRA_d, partial [Mus musculus]
631439	PSIP1	4.4	11.26	1.35563	2.21193e-08	Up	gi|532017982|ref|XP_005352738.1|//PREDICTED: PC4 and SFRS1-interacting protein isoform X1 [Microtus ochrogaster]
628622	ALK	3.07	0.93	-1.72294	2.21197e-08	Down	gi|281182643|ref|NP_001162572.1|//ALK tyrosine kinase receptor precursor [Rattus norvegicus]
1306922	AEBP1	2.69	6.95	1.36941	2.214e-08	Up	gi|564384496|ref|XP_006251378.1|//PREDICTED: adipocyte enhancer-binding protein 1 isoform X1 [Rattus norvegicus]
1560286	SZRD1	6.03	1.86	-1.69686	2.21404e-08	Down	gi|831248716|ref|XP_012669158.1|//PREDICTED: SUZ domain-containing protein 1-like [Otolemur garnettii]
1310891	MAN1A1	11.71	5.82	-1.00865	2.23339e-08	Down	gi|564398053|ref|XP_006256559.1|//PREDICTED: mannosyl-oligosaccharide 1,2-alpha-mannosidase IA isoform X1 [Rattus norvegicus]
1303036	RPAP3	4.52	12.12	1.423	2.32414e-08	Up	gi|51948458|ref|NP_001004243.1|//RNA polymerase II-associated protein 3 [Rattus norvegicus]
11437172	CD99L2	0.16	2.06	3.6865	2.75062e-08	Up	gi|19745188|ref|NP_604454.1|//CD99 antigen-like protein 2 precursor [Rattus norvegicus]
1310158	RIPK1	0.73	3.15	2.10938	2.78849e-08	Up	gi|157824041|ref|NP_001100820.1|//receptor-interacting serine/threonine-protein kinase 1 [Rattus norvegicus]
1311732	CFAP36	3.14	12.05	1.9402	2.83682e-08	Up	gi|67846002|ref|NP_001020037.1|//coiled-coil domain-containing protein 104 [Rattus norvegicus]
1310596	GATAD2A	4.11	1.18	-1.80035	2.95773e-08	Down	gi|148696823|gb|EDL28770.1|//GATA zinc finger domain containing 2A, isoform CRA_a [Mus musculus]
1306548	STAR	12.54	28.23	1.17069	2.97165e-08	Up	gi|564330021|ref|XP_006229912.1|//PREDICTED: PCTP-like protein isoform X2 [Rattus norvegicus]
1308001	MED16	3.71	0.51	-2.86285	2.98992e-08	Down	gi|564358023|ref|XP_006240926.1|//PREDICTED: mediator of RNA polymerase II transcription subunit 16 isoform X3 [Rattus norvegicus]
621249	GRIPAP1	8.38	3.52	-1.25137	3.00934e-08	Down	gi|16758652|ref|NP_446259.1|//GRIP1-associated protein 1 [Rattus norvegicus]
620900	B4GALT1	7.81	3.64	-1.10138	3.65358e-08	Down	gi|926689000|ref|XP_013818369.1|//PREDICTED: beta-1,4-galactosyltransferase 2, partial [Capra hircus]
1312009	PAK5	2.43	5.7	1.23001	3.76723e-08	Up	gi|672047204|ref|XP_008760475.1|//PREDICTED: serine/threonine-protein kinase PAK 7 isoform X1 [Rattus norvegicus]
1309672	MAN1C1	6.81	3.21	-1.08508	4.7489e-08	Down	gi|157822577|ref|NP_001102157.1|//mannosyl-oligosaccharide 1,2-alpha-mannosidase IC [Rattus norvegicus]
1564695	FAM181B	23.51	10.18	-1.20754	4.77825e-08	Down	gi|157820775|ref|NP_001102620.1|//protein FAM181B [Rattus norvegicus]
1309717	IFT88	1.85	6.2	1.74474	4.97944e-08	Up	gi|157821925|ref|NP_001100736.1|//intraflagellar transport protein 88 homolog [Rattus norvegicus]
1566368	SLC6A20	3.99	11.61	1.54091	5.44335e-08	Up	gi|18959230|ref|NP_579830.1|//sodium- and chloride-dependent transporter XTRP3 [Rattus norvegicus]
1309741	OLFM2	8.49	17.91	1.07693	6.48252e-08	Up	gi|149020548|gb|EDL78353.1|//olfactomedin 2, isoform CRA_a [Rattus norvegicus]
1310237	DNAJC18	6.7	0.78	-3.10262	6.48676e-08	Down	gi|76160821|gb|ABA39885.1|//DNAJC18 [Rattus norvegicus]
708421	BRINP3	4.78	10.81	1.17728	6.62951e-08	Up	gi|27465571|ref|NP_775144.1|//BMP/retinoic acid-inducible neural-specific protein 3 precursor [Rattus norvegicus]
1309746	ZNF638	0.33	1.77	2.42321	6.67879e-08	Up	gi|564347473|ref|XP_006236813.1|//PREDICTED: zinc finger protein 638 isoform X3 [Rattus norvegicus]
69364	SCN1A	0.37	1.63	2.13927	6.8241e-08	Up	gi|13540709|ref|NP_110502.1|//sodium channel protein type 1 subunit alpha [Rattus norvegicus]
71041	PIGM	0.27	2.39	3.14598	8.25494e-08	Up	gi|13162329|ref|NP_077058.1|//GPI mannosyltransferase 1 [Rattus norvegicus]
1309144	THNSL2	0.11	3.57	5.02035	9.79729e-08	Up	gi|564347180|ref|XP_006236687.1|//PREDICTED: threonine synthase-like 2 isoform X1 [Rattus norvegicus]
620097	MGAT1	10.36	4.55	-1.18709	1.02159e-07	Down	gi|13540685|ref|NP_110488.1|//alpha-1,3-mannosyl-glycoprotein 2-beta-N-acetylglucosaminyltransferase [Rattus norvegicus]
1308334	DPY19L3	1.97	4.33	1.13617	1.04591e-07	Up	gi|402743461|ref|NP_001129307.2|//probable C-mannosyltransferase DPY19L3 [Rattus norvegicus]
1562008	CUL9	0.38	1.72	2.17834	1.0594e-07	Up	gi|300797477|ref|NP_001178511.1|//cullin-9 [Rattus norvegicus]
1562582	TTI1	1.03	4.02	1.96455	1.09352e-07	Up	gi|197387655|ref|NP_001128091.1|//TELO2-interacting protein 1 homolog [Rattus norvegicus]
1563062	GXYLT1	1.15	3.32	1.52955	1.19397e-07	Up	gi|564361458|ref|XP_006242254.1|//PREDICTED: glucoside xylosyltransferase 1 isoform X1 [Rattus norvegicus]
1305938	C5ORF51	1.1	3.74	1.76553	1.38591e-07	Up	gi|197385810|ref|NP_001128020.1|//UPF0600 protein C5orf51 homolog [Rattus norvegicus]
727912	SGMS1	0.23	3.35	3.86446	1.4742e-07	Up	gi|78214321|ref|NP_852051.2|//phosphatidylcholine:ceramide cholinephosphotransferase 1 [Rattus norvegicus]
1560606	UTP20	1.52	0.35	-2.11864	1.50566e-07	Down	gi|300796272|ref|NP_001178708.1|//small subunit processome component 20 homolog [Rattus norvegicus]
3425	PSEN1	0.53	6.19	3.54588	1.56224e-07	Up	gi|47575859|ref|NP_062036.2|//presenilin-1 [Rattus norvegicus]
1311050	MBD6	2.78	0.76	-1.87101	1.71518e-07	Down	gi|690969206|ref|NP_001164037.2|//methyl-CpG-binding domain protein 6 [Rattus norvegicus]
1306608	MTMR7	13.13	6.07	-1.1131	1.77686e-07	Down	gi|149021359|gb|EDL78822.1|//myotubularin related protein 7 (predicted), isoform CRA_b [Rattus norvegicus]
628611	ELAVL2	4.32	9.37	1.11702	1.82559e-07	Up	gi|568928448|ref|XP_006502841.1|//PREDICTED: ELAV-like protein 2 isoform X3 [Mus musculus];gi|672053085|ref|XP_008762071.1|//PREDICTED: ELAV-like protein 2 isoform X3 [Rattus norvegicus]
2324556	EIF4EBP3	1.22	3.08	1.33605	1.83705e-07	Up	gi|323423116|ref|NP_001190982.1|//ankyrin repeat and KH domain-containing protein 1 [Rattus norvegicus]
3784	STX1B	12.51	4.1	-1.60939	1.98908e-07	Down	gi|470636934|ref|XP_004323787.1|//PREDICTED: syntaxin-1B [Tursiops truncatus]
620321	HYAL2	6.21	1.11	-2.48403	2.00617e-07	Down	gi|149018603|gb|EDL77244.1|//hyaluronoglucosaminidase 2, isoform CRA_a [Rattus norvegicus]
2681	GFRA1	3.08	7.46	1.27625	2.0441e-07	Up	gi|6978888|ref|NP_037091.1|//GDNF family receptor alpha-1 precursor [Rattus norvegicus]
1307803	HERC3	2.6	5.87	1.17485	2.14956e-07	Up	gi|157820833|ref|NP_001102101.1|//probable E3 ubiquitin-protein ligase HERC3 [Rattus norvegicus]
1563152	SRGAP3	4.52	1.3	-1.79781	2.16591e-07	Down	gi|300795060|ref|NP_001178904.1|//SLIT-ROBO Rho GTPase-activating protein 3 [Rattus norvegicus]
1583435	TXLNA	7.01	2.15	-1.70508	2.40842e-07	Down	gi|189083696|ref|NP_001121105.1|//alpha-taxilin [Rattus norvegicus]
62085	RPL36	90.47	187.41	1.05069	2.52685e-07	Up	gi|533185573|ref|XP_005405818.1|//PREDICTED: 60S ribosomal protein L36 [Chinchilla lanigera]
727936	TMEM132A	8.85	3.62	-1.28969	2.61116e-07	Down	gi|29788994|ref|NP_821140.1|//transmembrane protein 132A precursor [Rattus norvegicus]
1307547	PAXIP1	4.29	9.31	1.1178	2.73195e-07	Up	gi|42734451|ref|NP_061366.2|//PAX-interacting protein 1 [Mus musculus]
1561961	DCAF6	1.85	5.68	1.61837	2.82504e-07	Up	gi|761631390|ref|NP_001292088.1|//DDB1- and CUL4-associated factor 6 [Rattus norvegicus]
1359135	MINK1	1.03	3.37	1.7101	2.90317e-07	Up	gi|402794954|ref|NP_001258065.1|//misshapen-like kinase 1 [Rattus norvegicus]
1564227	ANKRD33B	6.17	1.06	-2.54121	3.0064e-07	Down	gi|300797118|ref|NP_001178494.1|//ankyrin repeat domain-containing protein 33B [Rattus norvegicus]
621738	KHDRBS2	8.19	2.15	-1.92953	3.45374e-07	Down	gi|18959266|ref|NP_579852.1|//KH domain-containing, RNA-binding, signal transduction-associated protein 2 [Rattus norvegicus]
1590761	PCDHGA1	2.96	0.73	-2.01963	3.62526e-07	Down	gi|80751173|ref|NP_001032217.1|//protocadherin gamma-A1 precursor [Rattus norvegicus]
620014	MPP2	8.27	2.63	-1.65282	3.6374e-07	Down	gi|281306759|ref|NP_445965.1|//MAGUK p55 subfamily member 2 [Rattus norvegicus]
620444	HBP1	2.25	0.3	-2.90689	4.9734e-07	Down	gi|2764544|emb|CAA04278.1|//HMG-box transcription factor [Mus musculus]
708439	SRCIN1	5.47	2.35	-1.21888	5.08951e-07	Down	gi|9507127|ref|NP_062251.1|//SRC kinase signaling inhibitor 1 [Rattus norvegicus]
1310457	TRAF2	7.13	2.14	-1.73629	5.58107e-07	Down	gi|157821941|ref|NP_001101285.1|//TNF receptor-associated factor 2 [Rattus norvegicus]
1593284	HSPA1B	2.23	0.57	-1.96801	5.70917e-07	Down	gi|47059179|ref|NP_997669.1|//heat shock 70kD protein 1B [Rattus norvegicus]
621578	NOLC1	4.14	8.49	1.03613	5.78909e-07	Up	gi|12408334|ref|NP_074060.1|//nucleolar and coiled-body phosphoprotein 1 [Rattus norvegicus];gi|564334132|ref|XP_006231622.1|//PREDICTED: nucleolar and coiled-body phosphoprotein 1 isoform X1 [Rattus norvegicus]
1359572	INO80E	12.24	5.03	-1.28297	5.93709e-07	Down	gi|568950424|ref|XP_006507794.1|//PREDICTED: INO80 complex subunit E isoform X3 [Mus musculus]
1563954	MSH3	3.5	0.99	-1.82185	7.26052e-07	Down	gi|564334773|ref|XP_006231830.1|//PREDICTED: DNA mismatch repair protein Msh3 isoform X1 [Rattus norvegicus]
628723	NXPH4	22.5	10.74	-1.06693	7.31188e-07	Down	gi|52345439|ref|NP_067712.2|//neurexophilin-4 precursor [Rattus norvegicus]
1311651	OLFML2A	0.94	0.03	-4.96963	7.34468e-07	Down	gi|564340633|ref|XP_006234136.1|//PREDICTED: olfactomedin-like protein 2A isoform X1 [Rattus norvegicus]
1303050	ZBTB9	2.55	0.39	-2.70895	7.38144e-07	Down	gi|47087101|ref|NP_998729.1|//zinc finger and BTB domain-containing protein 9 [Rattus norvegicus]
1307209	LRRC28	7.03	2.53	-1.47439	7.59136e-07	Down	gi|157817011|ref|NP_001101956.1|//leucine-rich repeat-containing protein 28 [Rattus norvegicus]
3624	ATXN1	7.13	3.46	-1.04313	8.18994e-07	Down	gi|6981504|ref|NP_036858.1|//ataxin-1 [Rattus norvegicus]
1309782	EED	6.78	1.76	-1.94571	8.37419e-07	Down	gi|2088637|gb|AAC53302.1|//embryonic ectoderm development protein [Mus musculus]
621305	ATP2B4	0.6	2.74	2.19114	9.37767e-07	Up	gi|54312088|ref|NP_001005871.1|//plasma membrane calcium-transporting ATPase 4 [Rattus norvegicus]
1598327	MOV10	2.32	0.38	-2.61005	1.07078e-06	Down	gi|149030415|gb|EDL85452.1|//rCG51996 [Rattus norvegicus]
1588822	USP21	5.22	11.81	1.17789	1.09091e-06	Up	gi|672074853|ref|XP_008767986.1|//PREDICTED: ubiquitin carboxyl-terminal hydrolase 21 isoform X1 [Rattus norvegicus]
7584316	RAD54L2	2.11	0.6	-1.81421	1.12302e-06	Down	gi|197387226|ref|NP_001127992.1|//helicase ARIP4 [Rattus norvegicus]
1309683	PPME1	8.86	3.45	-1.36071	1.29167e-06	Down	gi|74191897|dbj|BAE32896.1|//unnamed protein product [Mus musculus]
1306322	TSHZ3	0.39	2.05	2.39408	1.293e-06	Up	gi|564327667|ref|XP_006228955.1|//PREDICTED: teashirt homolog 3 isoform X1 [Rattus norvegicus]
2318339	FNIP1	0.32	1.86	2.53916	1.29389e-06	Up	gi|149052616|gb|EDM04433.1|//rCG33097 [Rattus norvegicus];gi|403067938|ref|NP_001258092.1|//folliculin-interacting protein 1 [Rattus norvegicus]
1306531	NDST4	2.79	6.17	1.14501	1.30442e-06	Up	gi|300797715|ref|NP_001178778.1|//bifunctional heparan sulfate N-deacetylase/N-sulfotransferase 4 [Rattus norvegicus]
1565419	ZFP317	1.27	3.34	1.39502	1.3124e-06	Up	gi|564362480|ref|XP_006242640.1|//PREDICTED: zinc finger protein 317 isoform X4 [Rattus norvegicus];gi|224451093|ref|NP_001128106.2|//zinc finger protein 317 [Rattus norvegicus]
1311604	GPR4	3.66	0.12	-4.93074	1.40943e-06	Down	gi|71043602|ref|NP_001020851.1|//G-protein coupled receptor 4 [Rattus norvegicus]
1308129	CGGBP1	2.58	5.94	1.20309	1.41014e-06	Up	gi|511930342|ref|XP_004784217.1|//PREDICTED: CGG triplet repeat-binding protein 1-like [Mustela putorius furo]
1307988	ILVBL	1.09	4.28	1.97328	1.41948e-06	Up	gi|157823815|ref|NP_001102208.1|//acetolactate synthase-like protein [Rattus norvegicus]
1598323	ATG4C	2.11	5.39	1.35304	1.42296e-06	Up	gi|157818033|ref|NP_001101418.1|//cysteine protease ATG4C [Rattus norvegicus]
1304782	RPRD1B	2.8	0.55	-2.34792	1.5002e-06	Down	gi|148674304|gb|EDL06251.1|//RIKEN cDNA 2610304G08, isoform CRA_b [Mus musculus]
735039	COLEC12	1.18	4.54	1.94391	1.52717e-06	Up	gi|71043880|ref|NP_001020892.1|//collectin-12 [Rattus norvegicus]
1561486	CEP70	1.29	4.74	1.87752	1.5282e-06	Up	gi|149018804|gb|EDL77445.1|//similar to p10-binding protein, isoform CRA_a [Rattus norvegicus]
1310146	KIF16B	0.57	2.13	1.90182	1.52923e-06	Up	gi|564343250|ref|XP_006235174.1|//PREDICTED: kinesin-like protein KIF16B isoform X6 [Rattus norvegicus]
1309715	CBLN2	2.14	6.85	1.67849	1.53056e-06	Up	gi|148677398|gb|EDL09345.1|//cerebellin 2 precursor protein, isoform CRA_b [Mus musculus]
1587868	SRRM3	3.81	1.08	-1.81876	1.85903e-06	Down	gi|880938100|ref|XP_012976217.1|//PREDICTED: serine/arginine repetitive matrix protein 3 [Mesocricetus auratus]
735083	CRY1	7.24	3.13	-1.20983	1.88751e-06	Down	gi|80861398|ref|NP_942045.2|//cryptochrome-1 [Rattus norvegicus]
1308228	WDR61	4.01	13.25	1.72432	1.91315e-06	Up	gi|148693879|gb|EDL25826.1|//WD repeat domain 61, isoform CRA_a [Mus musculus]
1305728	MKNK2	8.07	3.69	-1.12895	1.92556e-06	Down	gi|58865538|ref|NP_001011985.1|//MAP kinase-interacting serine/threonine-protein kinase 2 [Rattus norvegicus]
621771	NAA35	0.82	4.05	2.30423	2.0792e-06	Up	gi|19033372|ref|NP_579858.1|//N-alpha-acetyltransferase 35, NatC auxiliary subunit [Rattus norvegicus]
1312028	PGAM5	0.49	3.96	3.01465	2.19073e-06	Up	gi|70608189|ref|NP_001020443.1|//serine/threonine-protein phosphatase PGAM5, mitochondrial [Rattus norvegicus]
620237	PPAT	0.26	1.86	2.83872	2.19217e-06	Up	gi|74195118|dbj|BAE28301.1|//unnamed protein product [Mus musculus]
1307192	USP16	4.31	1.15	-1.90605	2.29581e-06	Down	gi|209954606|ref|NP_001093971.1|//ubiquitin carboxyl-terminal hydrolase 16 [Rattus norvegicus]
1305642	ORMDL2	3.65	13.73	1.91136	2.41486e-06	Up	gi|586547666|ref|XP_006908926.1|//PREDICTED: ORM1-like protein 2 isoform X1 [Pteropus alecto]
1304691	RABGAP1	11.54	2.51	-2.20088	2.59358e-06	Down	gi|149047908|gb|EDM00524.1|//G protein-coupled receptor 21 (predicted), isoform CRA_b [Rattus norvegicus]
1562793	NEUROD6	8.01	16.61	1.05218	2.60012e-06	Up	gi|6753130|ref|NP_033847.1|//neurogenic differentiation factor 6 [Mus musculus]
621304	ATP2B3	5.46	2.52	-1.11548	2.62043e-06	Down	gi|158138481|ref|NP_579822.1|//plasma membrane calcium-transporting ATPase 3 [Rattus norvegicus]
1311925	MCRIP1	7.8	2.82	-1.46778	2.85229e-06	Down	gi|19344056|gb|AAH25536.1|//BC003940 protein, partial [Mus musculus]
1311192	MAP3K4	4.13	1.6	-1.36807	2.92185e-06	Down	gi|157822757|ref|NP_001100926.1|//mitogen-activated protein kinase kinase kinase 4 [Rattus norvegicus]
1305516	CABLES1	5.92	2.03	-1.54412	2.9905e-06	Down	gi|226371633|ref|NP_001139759.1|//CDK5 and ABL1 enzyme substrate 1 isoform 1 [Mus musculus] ;gi|157822557|ref|NP_001100874.1|//CDK5 and ABL1 enzyme substrate 1 [Rattus norvegicus]
735059	TOR1AIP2	3.93	1.59	-1.3055	3.08576e-06	Down	gi|40018576|ref|NP_954531.1|//torsin-1A-interacting protein 2 isoform b [Rattus norvegicus]
1596566	CSTF2	0.45	2.24	2.3155	3.37004e-06	Up	gi|196115100|ref|NP_001124486.1|//cleavage stimulation factor subunit 2 [Rattus norvegicus]
619953	MAFG	2.26	8.31	1.87853	3.62136e-06	Up	gi|568972007|ref|XP_006532458.1|//PREDICTED: transcription factor MafG isoform X1 [Mus musculus]
621414	KCNH2	3.07	6.79	1.14517	3.69441e-06	Up	gi|16758828|ref|NP_446401.1|//potassium voltage-gated channel subfamily H member 2 [Rattus norvegicus]
1308026	SWSAP1	1.42	5.26	1.88917	3.75344e-06	Up	gi|149020446|gb|EDL78251.1|//similar to 2310047B19Rik protein (predicted), isoform CRA_a [Rattus norvegicus]
1310875	TRABD	0.37	2.68	2.85664	3.79115e-06	Up	gi|568993143|ref|XP_006521369.1|//PREDICTED: traB domain-containing protein isoform X2 [Mus musculus]
1311542	VASP	4.04	0.87	-2.21527	4.07183e-06	Down	gi|617642971|ref|XP_007532288.1|//PREDICTED: vasodilator-stimulated phosphoprotein [Erinaceus europaeus];gi|149056788|gb|EDM08219.1|//vasodilator-stimulated phosphoprotein (predicted), isoform CRA_d [Rattus norvegicus];gi|672035117|ref|XP_008757175.1|//PREDICTED: vasodilator-stimulated phosphoprotein isoform X1 [Rattus norvegicus]
620186	PHKB	6.8	2.98	-1.19022	4.22978e-06	Down	gi|62079039|ref|NP_001014174.1|//phosphorylase b kinase regulatory subunit beta [Rattus norvegicus]
620721	BLVRA	0.22	4.88	4.47131	4.34186e-06	Up	gi|16758714|ref|NP_446302.1|//biliverdin reductase A precursor [Rattus norvegicus]
1359458	CHPF	8.02	3.4	-1.23807	4.3561e-06	Down	gi|54400738|ref|NP_001005906.1|//chondroitin sulfate synthase 2 [Rattus norvegicus];gi|148667996|gb|EDL00413.1|//DNA segment, Chr 1, Brigham & Women's Genetics 1363 expressed, isoform CRA_c, partial [Mus musculus]
620089	OCLN	1.85	0.27	-2.77649	4.36445e-06	Down	gi|40254754|ref|NP_112619.2|//occludin [Rattus norvegicus]
632286	SLC22A8	1.89	6.43	1.76643	4.97162e-06	Up	gi|13786160|ref|NP_112622.1|//solute carrier family 22 member 8 [Rattus norvegicus]
1307494	TCP11L2	1.75	6	1.77761	4.9747e-06	Up	gi|62945272|ref|NP_001017458.1|//T-complex protein 11-like protein 2 [Rattus norvegicus]
2321477	RPL37	41.53	89.43	1.10661	4.98716e-06	Up	gi|823411146|ref|XP_012414375.1|//PREDICTED: 60S ribosomal protein L37-like [Trichechus manatus latirostris]
1311508	OSBPL9	3.62	8.34	1.20406	6.27603e-06	Up	gi|198278430|ref|NP_001037699.2|//oxysterol-binding protein-related protein 9 [Rattus norvegicus]
1586315	C1ORF146	8.66	3.94	-1.13617	6.45939e-06	Down	gi|149028631|gb|EDL83972.1|//rCG57195, isoform CRA_a [Rattus norvegicus]
69242	MLST8	3.28	1.11	-1.56314	7.60552e-06	Down	gi|149052019|gb|EDM03836.1|//G protein beta subunit-like, isoform CRA_b [Rattus norvegicus]
1560108	C11ORF95	0.25	1.67	2.73985	8.47198e-06	Up	gi|222144281|ref|NP_780590.3|//uncharacterized protein C11orf95 homolog [Mus musculus]
1308701	AAAS	2.29	0.23	-3.31564	8.67649e-06	Down	gi|672059951|ref|XP_008763927.1|//PREDICTED: aladin isoform X3 [Rattus norvegicus]
1566176	YEATS2	2.23	0.73	-1.61108	9.81195e-06	Down	gi|157818041|ref|NP_001102527.1|//YEATS domain-containing protein 2 [Rattus norvegicus]
621111	CDK12	4.19	2.04	-1.03838	1.10644e-05	Down	gi|564374099|ref|XP_006247315.1|//PREDICTED: cyclin-dependent kinase 12 isoform X3 [Rattus norvegicus]
1303209	PCDH7	5.7	2.46	-1.2123	1.18801e-05	Down	gi|51854233|ref|NP_001004087.1|//protocadherin-7 precursor [Rattus norvegicus]
1310077	B3GNT2	4.35	1.86	-1.22571	1.1952e-05	Down	gi|157822021|ref|NP_001100710.1|//UDP-GlcNAc:betaGal beta-1,3-N-acetylglucosaminyltransferase 2 [Rattus norvegicus]
1563803	LMNB2	5.52	2.65	-1.05868	1.32018e-05	Down	gi|765099233|ref|NP_001292164.1|//lamin B2 [Rattus norvegicus]
1359527	TARS	3.88	9.01	1.21547	1.32641e-05	Up	gi|55741823|ref|NP_001006977.1|//threonine--tRNA ligase, cytoplasmic [Rattus norvegicus]
1309385	FLYWCH1	13.46	3.66	-1.87876	1.35278e-05	Down	gi|392331641|ref|XP_001056224.3|//PREDICTED: FLYWCH-type zinc finger-containing protein 1 isoform X1 [Rattus norvegicus]
1549705	CBX3	6.45	2.54	-1.34447	1.35897e-05	Down	gi|148666225|gb|EDK98641.1|//mCG119115, isoform CRA_b, partial [Mus musculus]
71067	GPR27	21.89	9.38	-1.22261	1.38485e-05	Down	gi|12831217|ref|NP_075587.1|//probable G-protein coupled receptor 27 [Rattus norvegicus]
1302985	RGL2	8.4	3.81	-1.1406	1.47196e-05	Down	gi|47087105|ref|NP_997712.1|//ral guanine nucleotide dissociation stimulator-like 2 [Rattus norvegicus]
619931	DLK1	16.87	7.67	-1.13716	1.47279e-05	Down	gi|16758572|ref|NP_446196.1|//protein delta homolog 1 precursor [Rattus norvegicus]
1359442	LRWD1	3.13	0.56	-2.48266	1.47313e-05	Down	gi|62078691|ref|NP_001014003.1|//leucine-rich repeat and WD repeat-containing protein 1 [Rattus norvegicus]
1308615	SLC35A3	0.28	3.06	3.45003	1.47476e-05	Up	gi|672044004|ref|XP_008759683.1|//PREDICTED: UDP-N-acetylglucosamine transporter isoform X1 [Rattus norvegicus]
620119	FNTB	1.7	5.36	1.6567	1.5469e-05	Up	gi|149051499|gb|EDM03672.1|//rCG62367, isoform CRA_b [Rattus norvegicus]
620399	CYTH3	2.66	6.06	1.18789	1.5994e-05	Up	gi|60360638|dbj|BAD90330.1|//mKIAA4241 protein [Mus musculus]
2021	ACP2	6.07	2	-1.6017	1.64752e-05	Down	gi|149022622|gb|EDL79516.1|//acid phosphatase 2, lysosomal, isoform CRA_a [Rattus norvegicus]
1307050	STEAP2	2.16	0.42	-2.36257	1.7058e-05	Down	gi|537250304|gb|ERE88353.1|//metalloreductase STEAP2 [Cricetulus griseus]
1582776	RNPC3	4.98	0.99	-2.33065	1.70675e-05	Down	gi|189303595|ref|NP_001094280.1|//RNA-binding protein 40 [Rattus norvegicus]
1564228	NAGLU	2.7	0.78	-1.79141	1.72372e-05	Down	gi|149054262|gb|EDM06079.1|//rCG33377, isoform CRA_b [Rattus norvegicus];gi|149054264|gb|EDM06081.1|//rCG33377, isoform CRA_d [Rattus norvegicus]
1359537	CLN3	4.86	1.12	-2.11746	1.74207e-05	Down	gi|55741526|ref|NP_001006972.1|//battenin [Rattus norvegicus]
1309594	C21ORF2	4.49	11.12	1.30837	1.81239e-05	Up	gi|149043618|gb|EDL97069.1|//similar to RIKEN cDNA 1810043G02; DNA segment, Chr 10, Johns Hopkins University 13, expressed, isoform CRA_a [Rattus norvegicus]
620763	CYR61	0.45	3.5	2.95936	1.87242e-05	Up	gi|344243588|gb|EGV99691.1|//Protein CYR61 [Cricetulus griseus]
1563868	TBL1X	4.24	2.06	-1.04142	1.96169e-05	Down	gi|148697254|gb|EDL29201.1|//transducin (beta)-like 1 X-linked, isoform CRA_a [Mus musculus]
1309482	FRA10AC1	12.38	4.43	-1.48263	1.96524e-05	Down	gi|672040243|ref|XP_008758593.1|//PREDICTED: protein FRA10AC1 homolog isoform X1 [Rattus norvegicus]
1598370	RT1-N3	2.42	5.35	1.14453	2.19762e-05	Up	gi|564396600|ref|XP_006255971.1|//PREDICTED: RT1 class Ib, locus N3 isoform X2 [Rattus norvegicus]
71029	COL3A1	1.7	4.05	1.25239	2.33637e-05	Up	gi|537234259|gb|ERE84831.1|//collagen alpha-1(III) chain-like isoform 2 [Cricetulus griseus]
2165	ATF3	0.58	3.84	2.72698	2.36518e-05	Up	gi|537158431|gb|ERE73051.1|//cyclic AMP-dependent transcription factor ATF-3-like protein [Cricetulus griseus]
1549730	SERPINB9	4.17	10.4	1.31846	2.41911e-05	Up	gi|564391231|ref|XP_006253934.1|//PREDICTED: serpin B9 isoform X1 [Rattus norvegicus]
1304991	THOC5	3.4	8.47	1.31683	2.42042e-05	Up	gi|58865878|ref|NP_001012153.1|//THO complex subunit 5 homolog [Rattus norvegicus]
1359259	ZNF219	7.67	3.37	-1.18648	2.62034e-05	Down	gi|56090228|ref|NP_001007682.1|//zinc finger protein 219 [Rattus norvegicus]
1309144	THNSL2	4.98	0.87	-2.51706	2.66552e-05	Down	gi|564347184|ref|XP_006236689.1|//PREDICTED: threonine synthase-like 2 isoform X3 [Rattus norvegicus];gi|564347182|ref|XP_006236688.1|//PREDICTED: threonine synthase-like 2 isoform X2 [Rattus norvegicus]
1308393	FBXO46	7.06	3.05	-1.21086	2.67151e-05	Down	gi|71043716|ref|NP_001020813.1|//F-box only protein 46 [Rattus norvegicus]
1308714	TRIM36	0.06	1.55	4.69116	2.84558e-05	Up	gi|157817704|ref|NP_001099617.1|//E3 ubiquitin-protein ligase TRIM36 [Rattus norvegicus]
1564640	AKAP17A	7.36	3.1	-1.24744	3.07617e-05	Down	gi|564378538|ref|XP_006249060.1|//PREDICTED: A-kinase anchor protein 17A isoform X1 [Rattus norvegicus]
1309237	TLE1	0.54	2.8	2.3744	3.09324e-05	Up	gi|148699116|gb|EDL31063.1|//mCG2299, isoform CRA_b [Mus musculus]
1311844	ORC2	0.97	4.69	2.27353	3.09486e-05	Up	gi|58865574|ref|NP_001012003.1|//origin recognition complex subunit 2 [Rattus norvegicus]
1564450	C3ORF18	2.34	10.97	2.22898	3.09648e-05	Up	gi|149043441|gb|EDL96892.1|//RGD1564450 (predicted), isoform CRA_b [Rattus norvegicus]
1308944	BNIP2	2.17	7.75	1.8365	3.22856e-05	Up	gi|568960697|ref|XP_006510852.1|//PREDICTED: BCL2/adenovirus E1B 19 kDa protein-interacting protein 2 isoform X1 [Mus musculus]
1306918	COPS7B	0.67	3.29	2.29585	3.32986e-05	Up	gi|157818425|ref|NP_001102277.1|//COP9 signalosome complex subunit 7b [Rattus norvegicus]
1561183	CEP63	3.85	1.11	-1.7943	3.44153e-05	Down	gi|672062865|ref|XP_008764713.1|//PREDICTED: centrosomal protein of 63 kDa isoform X2 [Rattus norvegicus];gi|148689105|gb|EDL21052.1|//mCG116019, isoform CRA_b, partial [Mus musculus]
1311532	TMEM106C	1.4	5.98	2.09472	3.48232e-05	Up	gi|149032182|gb|EDL87094.1|//transmembrane protein 106C, isoform CRA_b [Rattus norvegicus]
3952	VCAM1	4.45	8.92	1.00324	3.49597e-05	Up	gi|6981700|ref|NP_037021.1|//vascular cell adhesion protein 1 precursor [Rattus norvegicus]
1311647	ZFP316	3.58	1.61	-1.1529	3.54874e-05	Down	gi|157818545|ref|NP_001100591.1|//zinc finger protein 316 [Rattus norvegicus]
1308627	SF3A2	17.21	8.44	-1.02793	3.63561e-05	Down	gi|58865548|ref|NP_001011986.1|//splicing factor 3A subunit 2 [Rattus norvegicus]
1309343	SEMA3C	2.3	4.82	1.0674	3.89335e-05	Up	gi|672048614|ref|XP_008760868.1|//PREDICTED: semaphorin-3C isoform X2 [Rattus norvegicus]
1309104	C1ORF21	0.5	3.68	2.87971	3.9378e-05	Up	gi|157786994|ref|NP_001099429.1|//uncharacterized protein C1orf21 homolog [Rattus norvegicus]
1562369	SATB2	1.3	3.13	1.26765	4.03773e-05	Up	gi|829923130|ref|XP_012594554.1|//PREDICTED: DNA-binding protein SATB2 isoform X1 [Microcebus murinus]
1311068	FEZF2	4.28	1.01	-2.08326	4.46507e-05	Down	gi|148688660|gb|EDL20607.1|//zinc finger protein 312, isoform CRA_a [Mus musculus]
1359488	ECSIT	3.17	9.49	1.58193	4.48526e-05	Up	gi|55741518|ref|NP_001006987.1|//evolutionarily conserved signaling intermediate in Toll pathway, mitochondrial precursor [Rattus norvegicus]
3752	SPP1	0.31	3.74	3.5927	4.51014e-05	Up	gi|145046230|ref|NP_037013.2|//osteopontin precursor [Rattus norvegicus]
1307367	ZBTB5	2.75	0.87	-1.66034	4.62089e-05	Down	gi|537216032|gb|ERE81774.1|//zinc finger and BTB domain-containing protein 5 [Cricetulus griseus];gi|157820789|ref|NP_001100127.1|//zinc finger and BTB domain-containing protein 5 [Rattus norvegicus]
1563513	SLC10A3	1.89	0.6	-1.65535	4.62322e-05	Down	gi|880968159|ref|XP_012981319.1|//PREDICTED: P3 protein [Mesocricetus auratus]
1565619	CEP120	0.8	2.19	1.45286	4.73407e-05	Up	gi|300794608|ref|NP_001178626.1|//centrosomal protein of 120 kDa [Rattus norvegicus]
621419	KPNA2	10.97	4.88	-1.16861	4.8426e-05	Down	gi|399154114|ref|NP_445935.2|//importin subunit alpha-1 [Rattus norvegicus]
71098	CSNK1A1	3.77	12.88	1.7725	4.89034e-05	Up	gi|16758950|ref|NP_446067.1|//casein kinase I isoform alpha [Rattus norvegicus]
1311635	HEXIM2	3.91	0.43	-3.18476	4.94793e-05	Down	gi|157817592|ref|NP_001100524.1|//protein HEXIM2 [Rattus norvegicus]
620334	DFFA	0.56	2.68	2.25873	4.99024e-05	Up	gi|564354018|ref|XP_006239424.1|//PREDICTED: DNA fragmentation factor subunit alpha isoform X1 [Rattus norvegicus]
631416	KCNG1	3.21	7.24	1.17342	5.16671e-05	Up	gi|157818435|ref|NP_001100015.1|//potassium voltage-gated channel subfamily G member 1 [Rattus norvegicus]
1309053	PRMT5	2.56	6.53	1.35094	5.27956e-05	Up	gi|184160976|ref|NP_001102337.2|//protein arginine N-methyltransferase 5 [Rattus norvegicus]
1565441	KLHL4	0.51	2.37	2.21632	5.29446e-05	Up	gi|157818009|ref|NP_001101714.1|//kelch-like protein 4 [Rattus norvegicus]
1310565	SLC24A5	2.59	7.97	1.62163	5.40667e-05	Up	gi|157820941|ref|NP_001101239.1|//sodium/potassium/calcium exchanger 5 [Rattus norvegicus]
1306892	ZNF580	16	6.04	-1.40545	5.75372e-05	Down	gi|674075192|ref|XP_008844919.1|//PREDICTED: LOW QUALITY PROTEIN: zinc finger protein 580-like [Nannospalax galili]
631373	SLA	2.83	6.64	1.23038	5.79205e-05	Up	gi|149066283|gb|EDM16156.1|//src-like adaptor, isoform CRA_b [Rattus norvegicus]
620435	SOS2	1.5	0.46	-1.70526	5.87916e-05	Down	gi|207113135|ref|NP_001129033.1|//son of sevenless homolog 2 [Rattus norvegicus]
619747	STX7	5.62	11.66	1.05293	5.92855e-05	Up	gi|55741787|ref|NP_068641.2|//syntaxin-7 [Rattus norvegicus]
727845	F8	0.81	1.88	1.21474	5.95227e-05	Up	gi|34328534|ref|NP_899160.1|//coagulation factor VIII precursor [Rattus norvegicus]
1309930	SPATS2L	4.14	8.84	1.09442	6.16542e-05	Up	gi|148667641|gb|EDL00058.1|//RIKEN cDNA 2810022L02, isoform CRA_c, partial [Mus musculus];gi|149046125|gb|EDL99018.1|//similar to 2810022L02Rik protein, isoform CRA_c [Rattus norvegicus]
1309003	USP25	4.89	2.39	-1.03282	6.59014e-05	Down	gi|564375919|ref|XP_006248061.1|//PREDICTED: ubiquitin carboxyl-terminal hydrolase 25 isoform X2 [Rattus norvegicus];gi|157819861|ref|NP_001100584.1|//ubiquitin carboxyl-terminal hydrolase 25 [Rattus norvegicus]
1560344	TFDP1	3.12	0.55	-2.50404	6.72295e-05	Down	gi|149057651|gb|EDM08894.1|//similar to transcription factor, isoform CRA_a [Rattus norvegicus]
628872	KCNJ14	3.94	1.18	-1.73941	7.27634e-05	Down	gi|24962814|ref|NP_733836.1|//ATP-sensitive inward rectifier potassium channel 14 [Rattus norvegicus]
1359356	MXRA8	0.56	2.96	2.4021	7.30239e-05	Up	gi|149024838|gb|EDL81335.1|//limitrin, isoform CRA_b [Rattus norvegicus]
1311755	CTDP1	6.18	2.95	-1.06689	7.30292e-05	Down	gi|564394038|ref|XP_006255004.1|//PREDICTED: RNA polymerase II subunit A C-terminal domain phosphatase isoform X1 [Rattus norvegicus]
1359094	ZFP672	0.44	2.45	2.47721	7.30589e-05	Up	gi|56090447|ref|NP_001007670.1|//zinc finger protein 672 [Rattus norvegicus]
2042	ADD2	7.32	2.99	-1.2917	7.48174e-05	Down	gi|158081763|ref|NP_001103350.1|//beta-adducin isoform a [Rattus norvegicus];gi|6978449|ref|NP_036623.1|//beta-adducin isoform b [Rattus norvegicus]
1307988	ILVBL	4.96	1.75	-1.50299	7.70912e-05	Down	gi|157823815|ref|NP_001102208.1|//acetolactate synthase-like protein [Rattus norvegicus]
1305826	DNAJB4	0.24	3.17	3.72338	7.7752e-05	Up	gi|61556870|ref|NP_001013094.1|//dnaJ homolog subfamily B member 4 [Rattus norvegicus]
1562735	BCOR	0.58	1.82	1.64981	7.93016e-05	Up	gi|300797562|ref|NP_001178515.1|//BCL-6 corepressor [Rattus norvegicus]
1307209	LRRC28	0.53	2.44	2.20282	7.95933e-05	Up	gi|157817011|ref|NP_001101956.1|//leucine-rich repeat-containing protein 28 [Rattus norvegicus]
2035	ADCY6	2.37	0.89	-1.41301	8.13594e-05	Down	gi|399124771|ref|NP_001257714.1|//adenylate cyclase type 6 isoform 1 [Rattus norvegicus];gi|149032138|gb|EDL87050.1|//adenylate cyclase 6, isoform CRA_b [Rattus norvegicus]
1305906	LATS2	0.42	1.67	1.99139	8.39654e-05	Up	gi|157822535|ref|NP_001100737.1|//serine/threonine-protein kinase LATS2 [Rattus norvegicus]
1306824	ZFP608	3.05	1.35	-1.17585	8.41597e-05	Down	gi|157822921|ref|NP_001100848.1|//zinc finger protein 608 [Rattus norvegicus]
1308689	ENPP4	3.3	1.34	-1.30023	8.52116e-05	Down	gi|564367529|ref|XP_006244662.1|//PREDICTED: bis(5'-adenosyl)-triphosphatase ENPP4 isoform X3 [Rattus norvegicus];gi|564367525|ref|XP_006244660.1|//PREDICTED: bis(5'-adenosyl)-triphosphatase ENPP4 isoform X2 [Rattus norvegicus]
1584682	SLBP	6.67	13.9	1.05933	9.262e-05	Up	gi|532046677|ref|XP_005372529.1|//PREDICTED: LOW QUALITY PROTEIN: stem-loop binding protein [Microtus ochrogaster]
1561833	ZMYM6	2.38	5.06	1.08818	9.51502e-05	Up	gi|157822401|ref|NP_001102151.1|//zinc finger MYM-type protein 6 [Rattus norvegicus]
1304575	MAP3K3	1.56	3.43	1.13666	9.55528e-05	Up	gi|157817777|ref|NP_001100528.1|//mitogen-activated protein kinase kinase kinase 3 [Rattus norvegicus]

## Sheet: BLA Ketamine treated
RGD	SYMBOL	Control	Ketamine-treated	log2Fold	FDR	Up or down?	Nr Description
3916	TTR	19.33	2394.75	6.95289	0	Up	gi|333033763|ref|NP_036813.2|//transthyretin precursor [Rattus norvegicus]
3042	MAP1A	66.43	22.08	-1.58909	9.03999e-248	Down	gi|564342542|ref|XP_006234888.1|//PREDICTED: microtubule-associated protein 1A isoform X2 [Rattus norvegicus]
69298	ENPP2	24.86	81.4	1.7112	2.93899e-99	Up	gi|86439949|ref|NP_476445.2|//ectonucleotide pyrophosphatase/phosphodiesterase family member 2 [Rattus norvegicus]
1308418	SMAP2	3.3	29.78	3.17381	5.38424e-69	Up	gi|189217899|ref|NP_001094139.1|//stromal membrane-associated protein 2 [Rattus norvegicus]
621305	ATP2B4	0.37	9.55	4.6899	5.38732e-43	Up	gi|54312088|ref|NP_001005871.1|//plasma membrane calcium-transporting ATPase 4 [Rattus norvegicus]
1308659	AP3D1	24.81	8.8	-1.49535	6.44904e-39	Down	gi|198278523|ref|NP_001094189.1|//AP-3 complex subunit delta-1 [Rattus norvegicus]
1591023	SMIM13	18.87	4.99	-1.91898	7.89724e-39	Down	gi|148709026|gb|EDL40972.1|//mCG10996 [Mus musculus]
2033	ADARB1	7.05	18.89	1.42193	2.09702e-37	Up	gi|564397432|ref|XP_006256339.1|//PREDICTED: double-stranded RNA-specific editase 1 isoform X5 [Rattus norvegicus];gi|161377407|ref|NP_037026.2|//double-stranded RNA-specific editase 1 isoform 1 [Rattus norvegicus]
2933	ITPR1	2.98	9.38	1.65428	2.79075e-35	Up	gi|672050632|ref|XP_008761397.1|//PREDICTED: inositol 1,4,5-trisphosphate receptor type 1 isoform X9 [Rattus norvegicus];gi|672050634|ref|XP_008761398.1|//PREDICTED: inositol 1,4,5-trisphosphate receptor type 1 isoform X10 [Rattus norvegicus];gi|672050622|ref|XP_008761392.1|//PREDICTED: inositol 1,4,5-trisphosphate receptor type 1 isoform X4 [Rattus norvegicus]
70552	ACSL3	58.92	26.81	-1.13599	4.77041e-34	Down	gi|16923952|ref|NP_476448.1|//long-chain-fatty-acid--CoA ligase 3 [Rattus norvegicus]
1560614	FLNA	7.09	1.67	-2.08594	6.53e-32	Down	gi|564329392|ref|XP_006229631.1|//PREDICTED: filamin-A isoform X2 [Rattus norvegicus];gi|197386807|ref|NP_001128071.1|//filamin-A [Rattus norvegicus]
1306288	KLHL22	14.61	1.27	-3.52406	6.74726e-32	Down	gi|564377767|ref|XP_006248761.1|//PREDICTED: kelch-like protein 22 isoform X2 [Rattus norvegicus]
69298	ENPP2	10.79	31.09	1.52676	1.25092e-30	Up	gi|928152007|ref|XP_013974072.1|//PREDICTED: ectonucleotide pyrophosphatase/phosphodiesterase family member 2 isoform X2 [Canis lupus familiaris];gi|149066384|gb|EDM16257.1|//rCG59939, isoform CRA_a [Rattus norvegicus];gi|585188348|ref|XP_006745548.1|//PREDICTED: ectonucleotide pyrophosphatase/phosphodiesterase family member 2 isoform X5 [Leptonychotes weddellii];gi|73974395|ref|XP_861243.1|//PRE…
1306180	LENG8	23.35	10.37	-1.17101	8.27934e-30	Down	gi|199561284|ref|NP_001032879.2|//leukocyte receptor cluster member 8 [Rattus norvegicus]
620396	KL	0.18	7.21	5.32393	1.79218e-29	Up	gi|13786168|ref|NP_112626.1|//klotho precursor [Rattus norvegicus]
1591023	SMIM13	13.84	30.45	1.1376	2.21755e-29	Up	gi|148709026|gb|EDL40972.1|//mCG10996 [Mus musculus]
1307090	SBF1	14.02	4.96	-1.49907	1.25927e-28	Down	gi|403224975|ref|NP_001258102.1|//myotubularin-related protein 5 [Rattus norvegicus]
3986	RNF112	4.98	19.55	1.97295	2.74176e-27	Up	gi|672067708|ref|XP_008765998.1|//PREDICTED: RING finger protein 112 isoform X3 [Rattus norvegicus]
1303009	SLC4A5	0.38	5.11	3.74925	2.48412e-24	Up	gi|47059002|ref|NP_997677.1|//electrogenic sodium bicarbonate cotransporter 4 [Rattus norvegicus]
1306494	VOPP1	7.02	21.67	1.62616	6.29954e-24	Up	gi|568941506|ref|XP_006506014.1|//PREDICTED: vesicular, overexpressed in cancer, prosurvival protein 1 isoform X1 [Mus musculus];gi|157820805|ref|NP_001102100.1|//vesicular, overexpressed in cancer, prosurvival protein 1 precursor [Rattus norvegicus]
1589758	F5	0.13	4.21	5.01724	1.08177e-23	Up	gi|149058203|gb|EDM09360.1|//coagulation factor 5 (mapped) [Rattus norvegicus];gi|114145569|ref|NP_001041343.1|//coagulation factor V [Rattus norvegicus]
727938	CLIC6	0.4	9.73	4.60437	7.75642e-23	Up	gi|28570188|ref|NP_788267.1|//chloride intracellular channel protein 6 [Rattus norvegicus]
1307477	MFRP	0.63	10.24	4.02272	9.30619e-23	Up	gi|157822425|ref|NP_001101607.1|//membrane frizzled-related protein [Rattus norvegicus]
1560155	DIP2C	0.08	3.06	5.25739	2.35612e-22	Up	gi|157816969|ref|NP_001100830.1|//disco-interacting protein 2 homolog C [Rattus norvegicus]
1305726	TUBGCP3	0.19	5.46	4.84483	3.51686e-21	Up	gi|157822569|ref|NP_001100793.1|//gamma-tubulin complex component 3 [Rattus norvegicus]
1310181	ULK2	2.93	8.91	1.60452	1.29606e-20	Up	gi|300798737|ref|NP_001178574.1|//serine/threonine-protein kinase ULK2 [Rattus norvegicus]
1311855	BRD1	5.08	14.25	1.48806	1.34645e-20	Up	gi|564361462|ref|XP_006242256.1|//PREDICTED: bromodomain-containing protein 1 isoform X2 [Rattus norvegicus];gi|157821857|ref|NP_001101573.1|//bromodomain-containing protein 1 [Rattus norvegicus]
1307177	JAKMIP3	0.27	3.53	3.70864	2.56608e-20	Up	gi|60360524|dbj|BAD90506.1|//mKIAA4091 protein [Mus musculus]
1309246	ASB8	1.23	12.29	3.32075	2.87122e-20	Up	gi|157821943|ref|NP_001101579.1|//ankyrin repeat and SOCS box protein 8 [Rattus norvegicus]
1561931	KIAA2022	3	7.03	1.22856	3.15302e-20	Up	gi|924859455|ref|NP_001300744.1|//protein KIAA2022 homolog [Rattus norvegicus]
621890	DAG1	2.71	9.22	1.76647	3.98382e-20	Up	gi|387157894|ref|NP_446149.1|//dystroglycan precursor [Rattus norvegicus]
1642882	RAB1B	21.62	49.41	1.19244	7.92545e-20	Up	gi|548527991|ref|XP_005699973.1|//PREDICTED: ras-related protein Rab-1B isoform X1 [Capra hircus]
2038	ADCYAP1R1	2.44	0.04	-5.93074	1.56994e-19	Down	gi|396080332|ref|NP_001257512.1|//pituitary adenylate cyclase-activating polypeptide type I receptor isoform e precursor [Rattus norvegicus];gi|396080323|ref|NP_001257508.1|//pituitary adenylate cyclase-activating polypeptide type I receptor isoform a precursor [Rattus norvegicus];gi|396080326|ref|NP_001257509.1|//pituitary adenylate cyclase-activating polypeptide type I receptor isoform c precur…
1562582	TTI1	6.23	0.85	-2.8737	7.01608e-18	Down	gi|197387655|ref|NP_001128091.1|//TELO2-interacting protein 1 homolog [Rattus norvegicus]
61988	HIVEP2	0.05	1.49	4.89724	2.10093e-17	Up	gi|149039577|gb|EDL93739.1|//rCG57266, isoform CRA_b [Rattus norvegicus]
1564050	LIMA1	0.05	3.1	5.9542	4.9574e-17	Up	gi|564400249|ref|XP_006257416.1|//PREDICTED: LIM domain and actin-binding protein 1 isoform X2 [Rattus norvegicus]
1309664	ATG4B	7.09	0.5	-3.82579	5.63086e-17	Down	gi|564369842|ref|XP_006245596.1|//PREDICTED: cysteine protease ATG4B isoform X2 [Rattus norvegicus]
621870	UGCG	7.45	17.94	1.26787	8.24855e-17	Up	gi|25742623|ref|NP_113983.1|//ceramide glucosyltransferase [Rattus norvegicus]
620263	CABIN1	5.57	1.68	-1.72922	1.08793e-16	Down	gi|6685232|sp|O88480.1|CABIN_RAT//RecName: Full=Calcineurin-binding protein cabin-1; AltName: Full=Calcineurin inhibitor; Short=CAIN [Rattus norvegicus]
727807	HNRNPA3	5.73	13.37	1.22239	1.26593e-16	Up	gi|585645604|ref|XP_006882199.1|//PREDICTED: heterogeneous nuclear ribonucleoprotein A3-like [Elephantulus edwardii]
1305227	SMC2	1.02	5.16	2.3388	2.19403e-16	Up	gi|158711736|ref|NP_001102136.2|//structural maintenance of chromosomes protein 2 [Rattus norvegicus]
1303206	USP54	4.44	0.83	-2.41938	5.77323e-16	Down	gi|158341644|ref|NP_001008863.2|//inactive ubiquitin carboxyl-terminal hydrolase 54 [Rattus norvegicus]
621146	HYOU1	5.67	13.92	1.29574	5.78803e-16	Up	gi|672061591|ref|XP_008764365.1|//PREDICTED: hypoxia up-regulated protein 1 isoform X2 [Rattus norvegicus]
1306057	MACF1	1.7	3.51	1.04594	5.86643e-16	Up	gi|402534525|ref|NP_001129230.2|//microtubule-actin cross-linking factor 1 [Rattus norvegicus]
1307033	LTBP4	9.58	3.5	-1.45267	1.54986e-15	Down	gi|564326918|ref|XP_006228632.1|//PREDICTED: latent-transforming growth factor beta-binding protein 4 isoform X2 [Rattus norvegicus];gi|672035611|ref|XP_008757338.1|//PREDICTED: latent-transforming growth factor beta-binding protein 4 isoform X1 [Rattus norvegicus]
621046	RPS28	262.07	92.04	-1.50962	2.78761e-15	Down	gi|470602254|ref|XP_004312818.1|//PREDICTED: 40S ribosomal protein S28 [Tursiops truncatus]
2493	ACE	3.26	10.06	1.62569	3.08489e-15	Up	gi|6978757|ref|NP_036676.1|//angiotensin-converting enzyme precursor [Rattus norvegicus]
1311719	ZNF532	3.59	0.59	-2.6052	7.09488e-15	Down	gi|157817442|ref|NP_001100852.1|//zinc finger protein 532 [Rattus norvegicus]
1642882	RAB1B	43.41	21.18	-1.03532	1.30028e-14	Down	gi|664703871|ref|XP_008531408.1|//PREDICTED: ras-related protein Rab-1B [Equus przewalskii]
1359466	CXXC5	17.11	4.99	-1.77773	2.74606e-14	Down	gi|19526854|ref|NP_598448.1|//CXXC-type zinc finger protein 5 [Mus musculus]
1582808	TTC19	5.13	0.04	-7.00282	2.98223e-14	Down	gi|157820545|ref|NP_001103114.1|//tetratricopeptide repeat protein 19, mitochondrial [Rattus norvegicus]
1359546	ALDH3B1	0.71	8.19	3.52797	5.08546e-14	Up	gi|672039348|ref|XP_008758354.1|//PREDICTED: aldehyde dehydrogenase family 3 member B1 isoform X2 [Rattus norvegicus]
2141	AQP1	0.25	5.15	4.36457	1.09493e-13	Up	gi|6978527|ref|NP_036910.1|//aquaporin-1 [Rattus norvegicus]
1306821	MYH14	3.09	0.56	-2.46411	1.93254e-13	Down	gi|564328072|ref|XP_006229119.1|//PREDICTED: myosin-14 isoform X2 [Rattus norvegicus];gi|162287127|ref|NP_001094160.1|//myosin-14 [Rattus norvegicus]
631402	IGSF1	16.66	8.27	-1.01043	5.07784e-13	Down	gi|28461163|ref|NP_786939.1|//immunoglobulin superfamily member 1 precursor [Rattus norvegicus]
1311073	POLDIP3	7.13	1.65	-2.11144	6.86966e-13	Down	gi|564361204|ref|XP_006242152.1|//PREDICTED: polymerase delta-interacting protein 3 isoform X1 [Rattus norvegicus]
3407	PRLR	0.19	1.77	3.21968	8.2103e-13	Up	gi|2506457|sp|P05710.2|PRLR_RAT//RecName: Full=Prolactin receptor; Short=PRL-R; AltName: Full=Lactogen receptor; Flags: Precursor
1587868	SRRM3	5.17	0.84	-2.6217	1.00112e-12	Down	gi|880938100|ref|XP_012976217.1|//PREDICTED: serine/arginine repetitive matrix protein 3 [Mesocricetus auratus]
1307743	TUBGCP6	2.08	0.17	-3.61298	1.05469e-12	Down	gi|157818097|ref|NP_001102218.1|//gamma-tubulin complex component 6 [Rattus norvegicus]
1310663	NOL4	4.34	0.9	-2.2697	1.10201e-12	Down	gi|157823363|ref|NP_001100871.1|//nucleolar protein 4 [Rattus norvegicus]
1304629	ACER2	3.73	0.64	-2.54303	1.14159e-12	Down	gi|157817955|ref|NP_001101413.1|//alkaline ceramidase 2 [Rattus norvegicus]
1562749	CTNNBIP1	7.69	1.33	-2.53156	1.14461e-12	Down	gi|826345313|ref|XP_012518023.1|//PREDICTED: beta-catenin-interacting protein 1 isoform X1 [Propithecus coquereli]
1562735	BCOR	0.97	3.8	1.96994	1.2656e-12	Up	gi|564398533|ref|XP_006256726.1|//PREDICTED: BCL-6 corepressor isoform X3 [Rattus norvegicus]
621878	PODXL	0.92	4.26	2.21115	1.70252e-12	Up	gi|20301990|ref|NP_620203.1|//podocalyxin precursor [Rattus norvegicus]
621409	PLS3	21.12	10.12	-1.0614	1.92667e-12	Down	gi|209954804|ref|NP_112346.1|//plastin-3 [Rattus norvegicus]
1308850	TMEM72	0.06	1.59	4.72792	2.84096e-12	Up	gi|157821221|ref|NP_001102113.1|//transmembrane protein 72 [Rattus norvegicus]
3711	SLC4A2	3.4	9.45	1.47478	3.90154e-12	Up	gi|8394310|ref|NP_058744.1|//anion exchange protein 2 [Rattus norvegicus]
1307612	PEX5	15.91	6.85	-1.21576	4.24248e-12	Down	gi|281604198|ref|NP_001164055.1|//peroxisomal targeting signal 1 receptor [Rattus norvegicus]
628877	SOSTDC1	0.13	6.37	5.61471	5.22388e-12	Up	gi|24899635|ref|NP_714959.1|//sclerostin domain-containing protein 1 precursor [Rattus norvegicus]
1359466	CXXC5	9.91	24.4	1.29992	7.03223e-12	Up	gi|56090604|ref|NP_001007629.1|//CXXC-type zinc finger protein 5 [Rattus norvegicus]
1311582	UBN1	4.85	9.87	1.02507	1.15862e-11	Up	gi|564370556|ref|XP_006245849.1|//PREDICTED: ubinuclein-1 isoform X1 [Rattus norvegicus]
735156	FGFRL1	0.27	4.74	4.13386	1.76261e-11	Up	gi|40018602|ref|NP_954545.1|//fibroblast growth factor receptor-like 1 precursor [Rattus norvegicus]
3017	LPL	9.57	2.93	-1.70762	1.84537e-11	Down	gi|6981168|ref|NP_036730.1|//lipoprotein lipase precursor [Rattus norvegicus]
1307327	PACSIN3	6.53	0.47	-3.79635	2.03968e-11	Down	gi|564341767|ref|XP_006234571.1|//PREDICTED: protein kinase C and casein kinase substrate in neurons protein 3 isoform X3 [Rattus norvegicus]
621011	SHANK1	5.26	2.09	-1.33156	2.25335e-11	Down	gi|77627981|ref|NP_113939.2|//SH3 and multiple ankyrin repeat domains protein 1 [Rattus norvegicus]
1564130	BTAF1	3.2	6.6	1.04439	2.56516e-11	Up	gi|564333605|ref|XP_006231394.1|//PREDICTED: TATA-binding protein-associated factor 172 isoform X1 [Rattus norvegicus]
70885	DBN1	3.61	11.35	1.65262	2.7988e-11	Up	gi|13591936|ref|NP_112286.1|//drebrin [Rattus norvegicus]
1309385	FLYWCH1	2.46	17.51	2.83145	3.03709e-11	Up	gi|392331641|ref|XP_001056224.3|//PREDICTED: FLYWCH-type zinc finger-containing protein 1 isoform X1 [Rattus norvegicus]
1307033	LTBP4	2.31	6.55	1.5036	4.06155e-11	Up	gi|281371412|ref|NP_001163807.1|//latent-transforming growth factor beta-binding protein 4 precursor [Rattus norvegicus]
1306668	FIS1	57.97	25.3	-1.19617	5.2844e-11	Down	gi|157786896|ref|NP_001099389.1|//mitochondrial fission 1 protein [Rattus norvegicus]
1307612	PEX5	4.51	11.91	1.40097	5.95775e-11	Up	gi|149049504|gb|EDM01958.1|//rCG30278, isoform CRA_a [Rattus norvegicus];gi|281604198|ref|NP_001164055.1|//peroxisomal targeting signal 1 receptor [Rattus norvegicus]
1584883	PPP1R12C	14.92	6.29	-1.24612	6.62757e-11	Down	gi|695917230|ref|NP_001178875.2|//protein phosphatase 1 regulatory subunit 12C [Rattus norvegicus]
1560430	ZNF45	4.46	0.31	-3.8467	7.04812e-11	Down	gi|564326636|ref|XP_006228518.1|//PREDICTED: zinc finger protein 94 isoform X2 [Rattus norvegicus]
1307314	CBX6	11.14	4.06	-1.4562	9.49646e-11	Down	gi|58865808|ref|NP_001012119.1|//chromobox protein homolog 6 [Rattus norvegicus]
1563576	KBTBD11	0.11	2.44	4.47131	1.10236e-10	Up	gi|157823615|ref|NP_001100796.1|//kelch repeat and BTB domain-containing protein 11 [Rattus norvegicus]
1310138	ZCCHC11	0.08	1.79	4.48382	1.19161e-10	Up	gi|157822231|ref|NP_001101423.1|//terminal uridylyltransferase 4 [Rattus norvegicus]
1309878	DCHS1	1.68	0.36	-2.22239	1.46005e-10	Down	gi|149068442|gb|EDM17994.1|//dachsous 1 (Drosophila) (predicted) [Rattus norvegicus]
9103349	TRAPPC8	2.56	6.61	1.36851	2.49895e-10	Up	gi|564392785|ref|XP_006254523.1|//PREDICTED: trafficking protein particle complex subunit 8 isoform X2 [Rattus norvegicus]
1307674	SLMAP	2.29	7.29	1.67057	3.35939e-10	Up	gi|157819677|ref|NP_001099530.1|//sarcolemmal membrane-associated protein [Rattus norvegicus]
1560430	ZNF45	14.09	4.77	-1.56261	5.02155e-10	Down	gi|219282643|ref|NP_001017512.2|//zinc finger protein 61 [Rattus norvegicus]
69367	PROM1	6.61	2	-1.72465	5.11727e-10	Down	gi|158635964|ref|NP_068519.2|//prominin-1 isoform 1 precursor [Rattus norvegicus];gi|158635966|ref|NP_001103607.1|//prominin-1 isoform 2 precursor [Rattus norvegicus]
1562582	TTI1	2.7	7.41	1.45651	5.19084e-10	Up	gi|197387655|ref|NP_001128091.1|//TELO2-interacting protein 1 homolog [Rattus norvegicus]
2248	CACNB3	13.66	5.19	-1.39615	5.20832e-10	Down	gi|488509769|ref|XP_004446989.1|//PREDICTED: voltage-dependent L-type calcium channel subunit beta-3 isoform 2 [Dasypus novemcinctus]
621304	ATP2B3	1.16	4.25	1.87334	6.10773e-10	Up	gi|158138481|ref|NP_579822.1|//plasma membrane calcium-transporting ATPase 3 [Rattus norvegicus]
619742	CDH11	4.23	1.3	-1.70215	7.63279e-10	Down	gi|281427192|ref|NP_445844.1|//cadherin-11 [Rattus norvegicus]
1305061	TPPP3	49.93	22.25	-1.1661	7.64502e-10	Down	gi|685613849|ref|XP_009194938.1|//PREDICTED: tubulin polymerization-promoting protein family member 3 isoform X1 [Papio anubis]
2741	NR3C1	5.63	2.47	-1.18862	7.65926e-10	Down	gi|158303300|ref|NP_036708.2|//glucocorticoid receptor [Rattus norvegicus]
1302955	DDAH2	2.99	0.19	-3.97607	8.22235e-10	Down	gi|537254028|gb|ERE88825.1|//N(G),N(G)-dimethylarginine dimethylaminohydrolase 2-like isoform 1 [Cricetulus griseus]
1596391	LYRM7	6.14	0.84	-2.86978	1.93012e-09	Down	gi|197927123|ref|NP_001128201.1|//complex III assembly factor LYRM7 [Rattus norvegicus]
1307241	TMCC3	1.01	3.75	1.89254	2.08462e-09	Up	gi|149067147|gb|EDM16880.1|//transmembrane and coiled-coil domain family 3 (predicted), isoform CRA_b [Rattus norvegicus];gi|564358975|ref|XP_006241317.1|//PREDICTED: transmembrane and coiled-coil domains protein 3 isoform X1 [Rattus norvegicus];gi|564358987|ref|XP_006241323.1|//PREDICTED: transmembrane and coiled-coil domains protein 3 isoform X2 [Rattus norvegicus]
621633	ITGA6	3.81	1.16	-1.71567	2.2018e-09	Down	gi|387157899|ref|NP_446177.1|//integrin alpha-6 precursor [Rattus norvegicus]
1309702	WDR48	4.23	0.93	-2.18536	2.6269e-09	Down	gi|568964105|ref|XP_006512309.1|//PREDICTED: WD repeat-containing protein 48 isoform X1 [Mus musculus]
1311582	UBN1	2.82	0.71	-1.9898	5.81347e-09	Down	gi|315259095|ref|NP_001100447.2|//ubinuclein-1 [Rattus norvegicus]
1312002	COBL	2.81	6.96	1.30852	6.75828e-09	Up	gi|157821671|ref|NP_001100706.1|//protein cordon-bleu [Rattus norvegicus]
621428	TNRC6B	1.6	0.6	-1.41504	7.83708e-09	Down	gi|198041672|ref|NP_620200.2|//trinucleotide repeat-containing gene 6B protein [Rattus norvegicus]
1560606	UTP20	0.12	1.17	3.2854	8.22373e-09	Up	gi|300796272|ref|NP_001178708.1|//small subunit processome component 20 homolog [Rattus norvegicus]
1562176	NCAPD3	0.07	1.5	4.42146	8.93733e-09	Up	gi|564362837|ref|XP_006242797.1|//PREDICTED: condensin-2 complex subunit D3 isoform X1 [Rattus norvegicus]
2116	ANP32A	11.96	32.37	1.43644	1.12486e-08	Up	gi|672061842|ref|XP_008764434.1|//PREDICTED: acidic leucine-rich nuclear phosphoprotein 32 family member A isoform X3 [Rattus norvegicus]
68438	OPRL1	2.71	8.14	1.58674	1.20129e-08	Up	gi|149033888|gb|EDL88671.1|//opioid receptor-like 1, isoform CRA_b [Rattus norvegicus];gi|148675509|gb|EDL07456.1|//opioid receptor-like 1, isoform CRA_g [Mus musculus]
1309601	LRRC8D	1.35	5.33	1.98118	1.43421e-08	Up	gi|347800723|ref|NP_001008339.2|//volume-regulated anion channel subunit LRRC8D [Rattus norvegicus]
628743	CANT1	2.31	7.61	1.72	1.44685e-08	Up	gi|148702719|gb|EDL34666.1|//calcium activated nucleotidase 1, isoform CRA_c, partial [Mus musculus]
621672	SLC7A10	16.8	6.81	-1.30273	1.46194e-08	Down	gi|564327628|ref|XP_006228936.1|//PREDICTED: asc-type amino acid transporter 1 isoform X2 [Rattus norvegicus];gi|984121347|ref|XP_015352411.1|//PREDICTED: asc-type amino acid transporter 1 [Marmota marmota marmota]
621383	KCNE2	0.53	5.7	3.4269	1.53784e-08	Up	gi|19424314|ref|NP_598287.1|//potassium voltage-gated channel subfamily E member 2 [Rattus norvegicus]
1588822	USP21	7.04	1.72	-2.03317	1.73925e-08	Down	gi|672074853|ref|XP_008767986.1|//PREDICTED: ubiquitin carboxyl-terminal hydrolase 21 isoform X1 [Rattus norvegicus]
1311099	RPGRIP1L	3.61	1.32	-1.45146	2.33166e-08	Down	gi|157817953|ref|NP_001100884.1|//protein fantom [Rattus norvegicus]
1306740	ZNF692	7.6	1.1	-2.7885	2.39338e-08	Down	gi|183986528|gb|AAI66433.1|//Zfp692 protein [Rattus norvegicus]
1308283	TARS2	5.97	1.67	-1.83788	3.00772e-08	Down	gi|62078811|ref|NP_001014062.1|//threonine--tRNA ligase, mitochondrial [Rattus norvegicus]
2903	IL6ST	0.05	0.97	4.27798	3.05246e-08	Up	gi|149059343|gb|EDM10350.1|//rCG44468, isoform CRA_b [Rattus norvegicus]
1563315	FAM53A	0.15	3.54	4.56071	3.05697e-08	Up	gi|148705473|gb|EDL37420.1|//RIKEN cDNA 2410018C17, isoform CRA_a [Mus musculus]
1307282	BRD4	1.72	4.19	1.28454	5.59188e-08	Up	gi|672058034|ref|XP_008763394.1|//PREDICTED: bromodomain-containing protein 4 isoform X4 [Rattus norvegicus]
1309053	PRMT5	1.15	5.61	2.28637	6.70936e-08	Up	gi|184160976|ref|NP_001102337.2|//protein arginine N-methyltransferase 5 [Rattus norvegicus]
1359666	CCDC82	4.98	1.38	-1.85148	9.13083e-08	Down	gi|56090413|ref|NP_001007661.1|//coiled-coil domain-containing protein 82 [Rattus norvegicus]
1309768	AHCYL1	7.42	2.78	-1.41633	1.01156e-07	Down	gi|157819079|ref|NP_001102031.1|//putative adenosylhomocysteinase 2 [Rattus norvegicus]
620916	PIK3CA	2.67	5.57	1.06084	1.1992e-07	Up	gi|282158067|ref|NP_596890.2|//phosphatidylinositol 4,5-bisphosphate 3-kinase catalytic subunit alpha isoform [Rattus norvegicus]
3852	TGFBR1	0.72	2.76	1.9386	1.29096e-07	Up	gi|77695935|ref|NP_036907.2|//TGF-beta receptor type-1 precursor [Rattus norvegicus]
621870	UGCG	10.53	5.1	-1.04594	1.32431e-07	Down	gi|795646768|ref|XP_011738666.1|//PREDICTED: ceramide glucosyltransferase [Macaca nemestrina]
1305230	REEP1	5.36	1.77	-1.59848	1.69073e-07	Down	gi|826293509|ref|XP_012499693.1|//PREDICTED: receptor expression-enhancing protein 1 isoform X2 [Propithecus coquereli]
1304612	RASGRP3	2.25	0.3	-2.90689	1.69454e-07	Down	gi|157819575|ref|NP_001101479.1|//ras guanyl-releasing protein 3 [Rattus norvegicus]
1311095	QRICH1	4.9	1.53	-1.67925	1.84245e-07	Down	gi|564365414|ref|XP_006243806.1|//PREDICTED: glutamine-rich protein 1 isoform X1 [Rattus norvegicus]
735156	FGFRL1	3.98	0.87	-2.19368	2.00927e-07	Down	gi|40018602|ref|NP_954545.1|//fibroblast growth factor receptor-like 1 precursor [Rattus norvegicus]
1565556	ANKS1B	0.65	2.63	2.01655	2.03677e-07	Up	gi|405778349|ref|NP_001258300.1|//ankyrin repeat and sterile alpha motif domain-containing protein 1B [Rattus norvegicus]
1596391	LYRM7	4.28	12.39	1.53349	2.27368e-07	Up	gi|149052627|gb|EDM04444.1|//rCG34859 [Rattus norvegicus]
1305133	MPHOSPH8	0.22	2.13	3.27528	2.71261e-07	Up	gi|310689067|ref|NP_001017375.2|//M-phase phosphoprotein 8 [Rattus norvegicus]
620359	GLS2	0.37	3.22	3.12146	2.71605e-07	Up	gi|951613627|gb|ALN69381.1|//glutaminase variant 6 [Rattus norvegicus];gi|951613621|gb|ALN69378.1|//glutaminase variant 3 [Rattus norvegicus];gi|399124777|ref|NP_001257716.1|//glutaminase liver isoform, mitochondrial isoform 2 [Rattus norvegicus];gi|545825974|ref|XP_005655691.1|//PREDICTED: glutaminase liver isoform, mitochondrial isoform X1 [Sus scrofa]
68357	PDCD6IP	3.03	6.21	1.03528	2.80308e-07	Up	gi|148677001|gb|EDL08948.1|//programmed cell death 6 interacting protein, isoform CRA_a, partial [Mus musculus]
1302984	LMO7	1.13	3.57	1.6596	2.91612e-07	Up	gi|48040390|ref|NP_001001515.1|//LIM domain only protein 7 [Rattus norvegicus]
621126	TOB1	0.04	2.99	6.224	3.11732e-07	Up	gi|82617614|ref|NP_579851.2|//protein Tob1 [Rattus norvegicus]
1309580	DDX51	5.17	1.9	-1.44416	3.14037e-07	Down	gi|564379938|ref|XP_006249623.1|//PREDICTED: ATP-dependent RNA helicase DDX51 isoform X1 [Rattus norvegicus]
1311162	FAM20B	1.09	3.49	1.6789	3.35116e-07	Up	gi|537169371|gb|ERE73927.1|//glycosaminoglycan xylosylkinase-like protein [Cricetulus griseus]
1304909	DDX42	3.93	1.11	-1.82397	3.37861e-07	Down	gi|157817897|ref|NP_001100529.1|//ATP-dependent RNA helicase DDX42 [Rattus norvegicus]
1309482	FRA10AC1	13.45	4.05	-1.73161	3.86663e-07	Down	gi|149062792|gb|EDM13215.1|//rCG47325 [Rattus norvegicus]
1306453	TRIM54	3.85	11.22	1.54314	3.96724e-07	Up	gi|61557310|ref|NP_001013235.1|//tripartite motif-containing protein 54 [Rattus norvegicus]
1560615	PLXNB3	1.81	0.32	-2.49985	4.54725e-07	Down	gi|209529650|ref|NP_001129350.1|//plexin-B3 precursor [Rattus norvegicus]
1310158	RIPK1	2.46	0.5	-2.29866	5.13761e-07	Down	gi|157824041|ref|NP_001100820.1|//receptor-interacting serine/threonine-protein kinase 1 [Rattus norvegicus]
1306107	FAM198B	8.58	3.5	-1.29362	5.31873e-07	Down	gi|675741046|ref|XP_008968457.1|//PREDICTED: LOW QUALITY PROTEIN: protein FAM189B [Pan paniscus]
1305341	LEMD2	10.45	4.32	-1.2744	5.33769e-07	Down	gi|84781658|ref|NP_001034121.1|//LEM domain-containing protein 2 [Rattus norvegicus]
1306305	TJP1	1.17	3.22	1.46055	5.466e-07	Up	gi|672036991|ref|XP_008757724.1|//PREDICTED: tight junction protein ZO-1 isoform X2 [Rattus norvegicus]
1584973	PLXNA3	4.23	2.01	-1.07346	5.47009e-07	Down	gi|672088848|ref|XP_008771820.1|//PREDICTED: plexin-A3 isoform X2 [Rattus norvegicus]
1564116	WDR35	3.62	7.76	1.10007	6.88429e-07	Up	gi|150170680|ref|NP_001092810.1|//WD repeat-containing protein 35 [Rattus norvegicus]
1593290	KLF3	3.49	1.1	-1.66572	6.96554e-07	Down	gi|537272666|gb|ERE92237.1|//Krueppel-like factor 3 [Cricetulus griseus]
621696	SREK1	4.85	14.21	1.55085	6.97258e-07	Up	gi|149016025|gb|EDL75306.1|//rCG64103 [Rattus norvegicus]
1311174	ZIC2	9	3.71	-1.27851	7.32585e-07	Down	gi|148745261|gb|AAI42527.1|//LOC514433 protein [Bos taurus]
61811	FCGRT	9.18	2.26	-2.02217	7.84523e-07	Down	gi|148690852|gb|EDL22799.1|//Fc receptor, IgG, alpha chain transporter, isoform CRA_a [Mus musculus]
1310326	CCDC28A	9.63	2.01	-2.26034	7.92884e-07	Down	gi|83649697|ref|NP_001032878.1|//coiled-coil domain-containing protein 28A [Rattus norvegicus]
1311415	EEF1B2	18.48	38.52	1.05964	1.03449e-06	Up	gi|24586721|gb|AAH39635.1|//eukaryotic translation elongation factor 1 beta 2, partial [Mus musculus]
3159	NEFH	1.49	4.48	1.58819	1.0878e-06	Up	gi|564384225|ref|XP_006251246.1|//PREDICTED: neurofilament heavy polypeptide isoform X5 [Rattus norvegicus];gi|564384223|ref|XP_006251245.1|//PREDICTED: neurofilament heavy polypeptide isoform X4 [Rattus norvegicus]
2042	ADD2	2.56	7.5	1.55075	1.09405e-06	Up	gi|158081763|ref|NP_001103350.1|//beta-adducin isoform a [Rattus norvegicus];gi|6978449|ref|NP_036623.1|//beta-adducin isoform b [Rattus norvegicus]
621744	DDX20	3.18	0.44	-2.85345	1.17688e-06	Down	gi|300794891|ref|NP_001178640.1|//probable ATP-dependent RNA helicase DDX20 [Rattus norvegicus]
708421	BRINP3	5.64	1.75	-1.68834	1.17706e-06	Down	gi|27465571|ref|NP_775144.1|//BMP/retinoic acid-inducible neural-specific protein 3 precursor [Rattus norvegicus]
1309510	GPRC5B	5.43	1.39	-1.96587	1.17895e-06	Down	gi|187469267|gb|AAI66986.1|//Gprc5b protein [Rattus norvegicus]
1310674	SMPD4	3.6	0.9	-2	1.23848e-06	Down	gi|672071718|ref|XP_008767100.1|//PREDICTED: sphingomyelin phosphodiesterase 4 isoform X1 [Rattus norvegicus]
728895	TRHDE	1.37	3.44	1.32823	1.30604e-06	Up	gi|157823373|ref|NP_001102461.1|//thyrotropin-releasing hormone-degrading ectoenzyme [Rattus norvegicus]
1591893	ZDHHC16	6.51	1.36	-2.25905	1.34007e-06	Down	gi|675710484|ref|XP_009008339.1|//PREDICTED: probable palmitoyltransferase ZDHHC16 isoform X1 [Callithrix jacchus]
621619	KEAP1	5	10.48	1.06764	1.63834e-06	Up	gi|432134261|ref|NP_476493.2|//kelch-like ECH-associated protein 1 [Rattus norvegicus]
1310907	TLK2	1.83	5.41	1.56378	1.63929e-06	Up	gi|635091444|ref|XP_008010386.1|//PREDICTED: serine/threonine-protein kinase tousled-like 2 isoform X3 [Chlorocebus sabaeus]
1359249	LZTS2	1.15	4.7	2.03103	1.79727e-06	Up	gi|261399904|ref|NP_001014269.2|//leucine zipper putative tumor suppressor 2 [Rattus norvegicus]
6486403	GTPBP6	4.53	12.93	1.51314	2.13375e-06	Up	gi|564380048|ref|XP_003751258.2|//PREDICTED: putative GTP-binding protein 6 [Rattus norvegicus]
1309468	TOP3B	8.43	3.83	-1.13819	2.16233e-06	Down	gi|157786738|ref|NP_001099331.1|//DNA topoisomerase 3-beta-1 [Rattus norvegicus]
1311491	XPO6	3.56	0.79	-2.17195	2.17647e-06	Down	gi|568951500|ref|XP_006508313.1|//PREDICTED: exportin-6 isoform X3 [Mus musculus]
1594486	TCF20	0.38	1.67	2.13578	2.64479e-06	Up	gi|194474014|ref|NP_001124046.1|//transcription factor 20 [Rattus norvegicus]
1564050	LIMA1	4.35	1.46	-1.57505	2.97301e-06	Down	gi|564400249|ref|XP_006257416.1|//PREDICTED: LIM domain and actin-binding protein 1 isoform X2 [Rattus norvegicus]
1305910	SORCS1	2.72	6.34	1.22088	3.03986e-06	Up	gi|300797077|ref|NP_001178492.1|//VPS10 domain-containing receptor SorCS1 precursor [Rattus norvegicus]
620463	MCAM	5.22	1.54	-1.76112	3.19358e-06	Down	gi|77176452|ref|NP_076473.2|//cell surface glycoprotein MUC18 isoform 1 precursor [Rattus norvegicus]
1312009	PAK5	4.39	1.52	-1.53015	3.43942e-06	Down	gi|672047204|ref|XP_008760475.1|//PREDICTED: serine/threonine-protein kinase PAK 7 isoform X1 [Rattus norvegicus]
1305364	CROCC	0.88	0.04	-4.45943	3.44418e-06	Down	gi|404351666|ref|NP_001101460.2|//rootletin [Rattus norvegicus]
1566108	BCORL1	0.08	1.34	4.06609	3.79279e-06	Up	gi|625190242|ref|XP_007634521.1|//PREDICTED: BCL-6 corepressor-like protein 1 isoform X1 [Cricetulus griseus]
1309878	DCHS1	0.8	2.03	1.34341	3.81212e-06	Up	gi|242397499|ref|NP_001101014.2|//protocadherin-16 precursor [Rattus norvegicus]
69364	SCN1A	0.43	1.56	1.85914	4.05648e-06	Up	gi|13540709|ref|NP_110502.1|//sodium channel protein type 1 subunit alpha [Rattus norvegicus]
6486403	GTPBP6	17.53	8.27	-1.08387	4.18121e-06	Down	gi|564380048|ref|XP_003751258.2|//PREDICTED: putative GTP-binding protein 6 [Rattus norvegicus];gi|209447119|ref|NP_001129312.1|//GTP binding protein 6 (putative) [Rattus norvegicus]
3786	ABCC8	0.54	2.36	2.12776	4.29055e-06	Up	gi|148368981|ref|NP_037171.2|//ATP-binding cassette sub-family C member 8 [Rattus norvegicus]
1307148	COL4A1	2.58	0.96	-1.42626	4.63135e-06	Down	gi|201860274|ref|NP_001128481.1|//collagen alpha-1(IV) chain precursor [Rattus norvegicus]
1306109	SLC35G2	4.42	0.81	-2.44805	4.83154e-06	Down	gi|58865822|ref|NP_001012126.1|//solute carrier family 35 member G2 [Rattus norvegicus]
1303036	RPAP3	3.61	9.31	1.36678	5.03549e-06	Up	gi|51948458|ref|NP_001004243.1|//RNA polymerase II-associated protein 3 [Rattus norvegicus]
71089	EPB41L3	3.24	6.7	1.04817	5.17943e-06	Up	gi|16758808|ref|NP_446379.1|//band 4.1-like protein 3 [Rattus norvegicus]
1306858	FSTL5	1.84	0.37	-2.31411	5.55772e-06	Down	gi|403225027|ref|NP_001258124.1|//follistatin-related protein 5 precursor [Rattus norvegicus]
1308979	CHST8	5.5	1.27	-2.1146	5.58686e-06	Down	gi|157819451|ref|NP_001100974.1|//carbohydrate sulfotransferase 8 [Rattus norvegicus]
1307367	ZBTB5	2.4	0.54	-2.152	5.69421e-06	Down	gi|537216032|gb|ERE81774.1|//zinc finger and BTB domain-containing protein 5 [Cricetulus griseus];gi|157820789|ref|NP_001100127.1|//zinc finger and BTB domain-containing protein 5 [Rattus norvegicus]
1306574	RFX1	4.34	1.52	-1.51362	5.74241e-06	Down	gi|564394858|ref|XP_006255291.1|//PREDICTED: MHC class II regulatory factor RFX1 isoform X1 [Rattus norvegicus]
1305015	PABPC4	4.53	10.15	1.1639	5.93442e-06	Up	gi|198386356|ref|NP_001094008.1|//polyadenylate-binding protein 4 [Rattus norvegicus]
1309152	JADE2	2.53	0.26	-3.28255	5.99354e-06	Down	gi|157821677|ref|NP_001100468.1|//protein Jade-2 [Rattus norvegicus]
1305689	FAM213A	7.72	1.17	-2.72209	6.07479e-06	Down	gi|564387822|ref|XP_006252635.1|//PREDICTED: transmembrane protein 254 isoform X1 [Rattus norvegicus]
1593169	TSC22D2	1.1	3.35	1.60666	6.08808e-06	Up	gi|300794743|ref|NP_001178889.1|//TSC22 domain family protein 2 [Rattus norvegicus]
708545	NDUFAF3	1.83	8.01	2.12996	6.57047e-06	Up	gi|77157788|ref|NP_001029143.1|//NADH dehydrogenase [ubiquinone] 1 alpha subcomplex assembly factor 3 isoform b [Rattus norvegicus];gi|9910324|ref|NP_064465.1|//NADH dehydrogenase [ubiquinone] 1 alpha subcomplex assembly factor 3 isoform a [Rattus norvegicus]
1309451	SEC24A	0.5	2.28	2.18903	6.57677e-06	Up	gi|157786604|ref|NP_001099250.1|//protein transport protein Sec24A [Rattus norvegicus]
621341	NRG1	2.85	0.32	-3.15482	6.79097e-06	Down	gi|402794666|ref|NP_001258051.1|//pro-neuregulin-1, membrane-bound isoform isoform 5 [Rattus norvegicus];gi|568954011|ref|XP_006509142.1|//PREDICTED: pro-neuregulin-1, membrane-bound isoform isoform X20 [Mus musculus];gi|149057877|gb|EDM09120.1|//neuregulin 1, isoform CRA_d [Rattus norvegicus];gi|402794647|ref|NP_001258047.1|//pro-neuregulin-1, membrane-bound isoform isoform 1 [Rattus norvegicus]…
3198	NPY1R	4.59	1.3	-1.81998	7.01346e-06	Down	gi|164518921|ref|NP_001106828.1|//neuropeptide Y receptor type 1 [Rattus norvegicus]
2301983	INAFM1	18	7.95	-1.17897	7.19652e-06	Down	gi|210147472|ref|NP_001129744.1|//proline-rich protein 24 [Rattus norvegicus]
3258	PAX6	2.18	0.03	-6.18322	7.36224e-06	Down	gi|149022827|gb|EDL79721.1|//paired box gene 6, isoform CRA_a [Rattus norvegicus]
61895	DCN	5.7	1	-2.51096	7.9842e-06	Down	gi|54020664|ref|NP_077043.1|//decorin precursor [Rattus norvegicus]
1308568	SPOCK2	8.64	20.35	1.23593	8.44992e-06	Up	gi|157823691|ref|NP_001102003.1|//testican-2 precursor [Rattus norvegicus]
621578	NOLC1	3.78	7.66	1.01896	8.58559e-06	Up	gi|12408334|ref|NP_074060.1|//nucleolar and coiled-body phosphoprotein 1 [Rattus norvegicus];gi|564334132|ref|XP_006231622.1|//PREDICTED: nucleolar and coiled-body phosphoprotein 1 isoform X1 [Rattus norvegicus]
1306067	ESF1	2.65	6.41	1.27433	8.79607e-06	Up	gi|213688423|ref|NP_001094241.1|//ESF1 homolog [Rattus norvegicus]

## Sheet: BLA R1 treated
RGD	SYMBOL	Control	R1-treated	log2Fold	FDR	Up or down?	Nr Description
3916	TTR	19.33	1791.38	6.53409	0	Up	gi|333033763|ref|NP_036813.2|//transthyretin precursor [Rattus norvegicus]
620155	NNAT	598.99	285.4	-1.06955	4.87375e-130	Down	gi|148674292|gb|EDL06239.1|//neuronatin, isoform CRA_c [Mus musculus];gi|148674291|gb|EDL06238.1|//neuronatin, isoform CRA_b [Mus musculus];gi|568915755|ref|XP_006498964.1|//PREDICTED: neuronatin isoform X1 [Mus musculus]
70552	ACSL3	58.92	8.58	-2.77971	7.76341e-119	Down	gi|16923952|ref|NP_476448.1|//long-chain-fatty-acid--CoA ligase 3 [Rattus norvegicus]
3742	SPARC	192.77	88.65	-1.12069	1.78973e-79	Down	gi|6981574|ref|NP_036788.1|//SPARC precursor [Rattus norvegicus]
1303123	APOLD1	6.44	36.27	2.49364	3.62411e-75	Up	gi|50979282|ref|NP_001003403.1|//apolipoprotein L domain-containing protein 1 [Rattus norvegicus]
620763	CYR61	1.59	35.24	4.47012	4.89286e-72	Up	gi|344243588|gb|EGV99691.1|//Protein CYR61 [Cricetulus griseus]
69298	ENPP2	24.86	63.44	1.35157	5.44005e-55	Up	gi|86439949|ref|NP_476445.2|//ectonucleotide pyrophosphatase/phosphodiesterase family member 2 [Rattus norvegicus]
735227	GAA	68.69	29.99	-1.19562	1.13133e-54	Down	gi|40018606|ref|NP_954549.1|//lysosomal alpha-glucosidase precursor [Rattus norvegicus]
628650	SLC24A2	8.05	20.53	1.35067	2.03198e-52	Up	gi|13994179|ref|NP_113931.1|//sodium/potassium/calcium exchanger 2 [Rattus norvegicus]
620633	ITIH3	106.15	52.83	-1.00668	1.23717e-51	Down	gi|8393899|ref|NP_059047.1|//inter-alpha-trypsin inhibitor heavy chain H3 precursor [Rattus norvegicus]
1310991	ZFAND2A	11.85	0.11	-6.75124	3.80103e-51	Down	gi|56605802|ref|NP_001008364.1|//AN1-type zinc finger protein 2A [Rattus norvegicus]
631376	EGLN2	59.21	18.95	-1.64364	5.50554e-47	Down	gi|51854225|ref|NP_001004083.1|//egl nine homolog 2 [Rattus norvegicus]
621890	DAG1	2.71	14.19	2.38851	1.17288e-46	Up	gi|387157894|ref|NP_446149.1|//dystroglycan precursor [Rattus norvegicus]
1310867	PITPNM2	5.84	18.79	1.68592	1.33414e-45	Up	gi|157821103|ref|NP_001100609.1|//membrane-associated phosphatidylinositol transfer protein 2 [Rattus norvegicus]
621870	UGCG	7.45	26.61	1.83666	1.6308e-43	Up	gi|25742623|ref|NP_113983.1|//ceramide glucosyltransferase [Rattus norvegicus]
628592	UNC13C	14.26	5.19	-1.45817	1.05204e-42	Down	gi|1763306|gb|AAB39720.1|//Munc13-3 [Rattus norvegicus]
1309982	HNRNPC	15.55	57.07	1.87582	3.53821e-41	Up	gi|74218228|dbj|BAE31679.1|//unnamed protein product [Mus musculus]
62023	CAMKK1	12.46	1.15	-3.4376	6.67634e-39	Down	gi|13928916|ref|NP_113850.1|//calcium/calmodulin-dependent protein kinase kinase 1 [Rattus norvegicus]
1307612	PEX5	15.91	2.44	-2.70498	2.47865e-36	Down	gi|281604198|ref|NP_001164055.1|//peroxisomal targeting signal 1 receptor [Rattus norvegicus]
68954	WFS1	63.27	29.75	-1.08863	1.3175e-34	Down	gi|13929176|ref|NP_114011.1|//wolframin [Rattus norvegicus]
631402	IGSF1	38.14	18.72	-1.02672	2.37926e-33	Down	gi|28461163|ref|NP_786939.1|//immunoglobulin superfamily member 1 precursor [Rattus norvegicus];gi|13810900|gb|AAK40084.1|AF322217_1//inhibin binding protein short isoform [Rattus norvegicus];gi|117558625|gb|AAI27479.1|//Igsf1 protein [Rattus norvegicus];gi|564400729|ref|XP_006257623.1|//PREDICTED: immunoglobulin superfamily member 1 isoform X5 [Rattus norvegicus];gi|672088666|ref|XP_008771786.1|…
2903	IL6ST	0.05	3.2	6	2.66674e-31	Up	gi|149059343|gb|EDM10350.1|//rCG44468, isoform CRA_b [Rattus norvegicus]
621731	DDIT4	88.47	40.88	-1.11379	8.14533e-31	Down	gi|18376839|ref|NP_543182.1|//DNA damage-inducible transcript 4 protein [Rattus norvegicus]
621392	CTGF	12.19	36.81	1.5944	9.37786e-30	Up	gi|149032916|gb|EDL87771.1|//connective tissue growth factor [Rattus norvegicus]
1310838	PDS5B	4.96	13.23	1.4154	7.25508e-29	Up	gi|156139151|ref|NP_001095853.1|//sister chromatid cohesion protein PDS5 homolog B isoform 1 [Rattus norvegicus];gi|156139149|ref|NP_001095275.1|//sister chromatid cohesion protein PDS5 homolog B isoform 2 [Rattus norvegicus]
1307321	SLC39A10	6.99	18.19	1.37978	3.21782e-28	Up	gi|564311572|ref|XP_006226894.1|//PREDICTED: zinc transporter ZIP10 isoform X1 [Rattus norvegicus]
1311289	SPAG9	8.63	2.5	-1.78743	1.09661e-27	Down	gi|312836802|ref|NP_001101760.2|//C-Jun-amino-terminal kinase-interacting protein 4 [Rattus norvegicus]
1560155	DIP2C	0.08	3.66	5.5157	1.13618e-27	Up	gi|157816969|ref|NP_001100830.1|//disco-interacting protein 2 homolog C [Rattus norvegicus]
70885	DBN1	3.61	17.7	2.29368	4.51464e-27	Up	gi|13591936|ref|NP_112286.1|//drebrin [Rattus norvegicus]
621305	ATP2B4	0.37	6.2	4.06667	9.29324e-26	Up	gi|54312088|ref|NP_001005871.1|//plasma membrane calcium-transporting ATPase 4 [Rattus norvegicus]
1562176	NCAPD3	0.07	3.83	5.77385	1.91168e-25	Up	gi|564362837|ref|XP_006242797.1|//PREDICTED: condensin-2 complex subunit D3 isoform X1 [Rattus norvegicus]
1591749	NRBP2	13.07	1.85	-2.82066	3.10822e-25	Down	gi|201860270|ref|NP_001128479.1|//nuclear receptor-binding protein 2 [Rattus norvegicus]
631328	TBKBP1	16.35	5.72	-1.5152	4.8823e-25	Down	gi|880914346|ref|XP_005075961.2|//PREDICTED: TANK-binding kinase 1-binding protein 1 isoform X2 [Mesocricetus auratus];gi|880914341|ref|XP_005075962.2|//PREDICTED: TANK-binding kinase 1-binding protein 1 isoform X1 [Mesocricetus auratus]
620897	DUSP1	18.17	46.54	1.35691	5.92979e-24	Up	gi|134142820|ref|NP_446221.2|//dual specificity protein phosphatase 1 [Rattus norvegicus]
69364	SCN1A	0.43	3.47	3.01253	1.21875e-23	Up	gi|13540709|ref|NP_110502.1|//sodium channel protein type 1 subunit alpha [Rattus norvegicus]
621024	RPS10	152.55	310.15	1.02368	2.42426e-23	Up	gi|569001411|ref|XP_006524883.1|//PREDICTED: 40S ribosomal protein S10 isoform X4 [Mus musculus]
10059729	BAIAP3	20.08	7.47	-1.42658	4.57698e-23	Down	gi|187957352|gb|AAI58117.1|//BAI1-associated protein 3 [Mus musculus]
621126	TOB1	0.04	8.76	7.77479	7.20576e-23	Up	gi|82617614|ref|NP_579851.2|//protein Tob1 [Rattus norvegicus]
1593534	MAT2B	17.81	46.32	1.37895	1.14151e-22	Up	gi|112983992|ref|NP_001037747.1|//methionine adenosyltransferase 2 subunit beta [Rattus norvegicus]
1303206	USP54	4.44	0.46	-3.27085	2.0061e-22	Down	gi|158341644|ref|NP_001008863.2|//inactive ubiquitin carboxyl-terminal hydrolase 54 [Rattus norvegicus]
1311855	BRD1	5.08	14.96	1.55821	2.12441e-22	Up	gi|564361462|ref|XP_006242256.1|//PREDICTED: bromodomain-containing protein 1 isoform X2 [Rattus norvegicus];gi|157821857|ref|NP_001101573.1|//bromodomain-containing protein 1 [Rattus norvegicus]
628848	KCNQ5	8.38	18.15	1.11495	2.65474e-22	Up	gi|149069192|gb|EDM18633.1|//similar to Potassium voltage-gated channel subfamily KQT member 5 (Voltage-gated potassium channel subunit Kv7.5) (Potassium channel alpha subunit KvLQT5) (KQT-like 5) [Rattus norvegicus]
1303238	ATP6V0E2	27.53	1.21	-4.50793	6.85904e-22	Down	gi|297681940|ref|XP_002818695.1|//PREDICTED: V-type proton ATPase subunit e 2 isoform X1 [Pongo abelii]
620396	KL	0.18	5.49	4.93074	7.67713e-22	Up	gi|13786168|ref|NP_112626.1|//klotho precursor [Rattus norvegicus]
2225	BTG2	8.5	24.84	1.54713	7.64884e-21	Up	gi|8393002|ref|NP_058955.1|//protein BTG2 precursor [Rattus norvegicus]
3986	RNF112	4.98	16.97	1.76877	7.82944e-21	Up	gi|672067708|ref|XP_008765998.1|//PREDICTED: RING finger protein 112 isoform X3 [Rattus norvegicus]
1308387	RAPH1	0.11	2.38	4.43539	1.05668e-19	Up	gi|341823648|ref|NP_001102268.2|//ras-associated and pleckstrin homology domains-containing protein 1 [Rattus norvegicus]
1303009	SLC4A5	0.38	4.28	3.49354	1.52109e-19	Up	gi|47059002|ref|NP_997677.1|//electrogenic sodium bicarbonate cotransporter 4 [Rattus norvegicus]
1307477	MFRP	0.63	8.63	3.77594	1.13198e-18	Up	gi|157822425|ref|NP_001101607.1|//membrane frizzled-related protein [Rattus norvegicus]
1306307	AGTPBP1	10.19	21.26	1.06099	2.67384e-18	Up	gi|157820001|ref|NP_001099570.1|//cytosolic carboxypeptidase 1 [Rattus norvegicus]
1303036	RPAP3	3.61	15.76	2.1262	3.46685e-18	Up	gi|51948458|ref|NP_001004243.1|//RNA polymerase II-associated protein 3 [Rattus norvegicus]
621355	NUDT4	16.55	33.86	1.03275	4.11308e-18	Up	gi|71891663|dbj|BAE16985.1|//KIAA0487 [Homo sapiens]
1589758	F5	0.13	2.18	4.06774	5.46871e-18	Up	gi|149058203|gb|EDM09360.1|//coagulation factor 5 (mapped) [Rattus norvegicus];gi|114145569|ref|NP_001041343.1|//coagulation factor V [Rattus norvegicus]
1307612	PEX5	4.51	14.64	1.69872	1.09502e-17	Up	gi|149049504|gb|EDM01958.1|//rCG30278, isoform CRA_a [Rattus norvegicus];gi|281604198|ref|NP_001164055.1|//peroxisomal targeting signal 1 receptor [Rattus norvegicus]
621146	HYOU1	5.67	14.31	1.3356	1.51705e-17	Up	gi|672061591|ref|XP_008764365.1|//PREDICTED: hypoxia up-regulated protein 1 isoform X2 [Rattus norvegicus]
1309246	ASB8	1.23	10.84	3.13963	3.79341e-17	Up	gi|157821943|ref|NP_001101579.1|//ankyrin repeat and SOCS box protein 8 [Rattus norvegicus]
727938	CLIC6	0.4	7.56	4.24031	4.10632e-17	Up	gi|28570188|ref|NP_788267.1|//chloride intracellular channel protein 6 [Rattus norvegicus]
619882	MARK1	5.84	0.45	-3.69797	9.94661e-17	Down	gi|16758824|ref|NP_446399.1|//serine/threonine-protein kinase MARK1 [Rattus norvegicus]
1305269	LIMCH1	4.8	0.49	-3.29218	1.31613e-16	Down	gi|300794237|ref|NP_001178607.1|//LIM and calponin homology domains-containing protein 1 [Rattus norvegicus]
2933	ITPR1	2.98	6.85	1.20079	2.83817e-16	Up	gi|672050632|ref|XP_008761397.1|//PREDICTED: inositol 1,4,5-trisphosphate receptor type 1 isoform X9 [Rattus norvegicus];gi|672050634|ref|XP_008761398.1|//PREDICTED: inositol 1,4,5-trisphosphate receptor type 1 isoform X10 [Rattus norvegicus];gi|672050622|ref|XP_008761392.1|//PREDICTED: inositol 1,4,5-trisphosphate receptor type 1 isoform X4 [Rattus norvegicus]
9414715	MBOAT7	11.1	2.02	-2.45813	2.93231e-16	Down	gi|149029796|gb|EDL84928.1|//rCG56817, isoform CRA_a [Rattus norvegicus]
621664	ZFP423	16.64	7.72	-1.10798	6.59839e-16	Down	gi|755527462|ref|XP_011246862.1|//PREDICTED: zinc finger protein 423 isoform X1 [Mus musculus];gi|568957910|ref|XP_006531597.1|//PREDICTED: zinc finger protein 423 isoform X2 [Mus musculus]
1311162	FAM20B	1.09	5.21	2.25696	1.05583e-15	Up	gi|537169371|gb|ERE73927.1|//glycosaminoglycan xylosylkinase-like protein [Cricetulus griseus]
1306359	FIZ1	4.4	0.02	-7.78136	1.30743e-15	Down	gi|157819309|ref|NP_001099693.1|//flt3-interacting zinc finger protein 1 [Rattus norvegicus]
1306305	TJP1	1.17	4.62	1.98138	1.9889e-15	Up	gi|672036991|ref|XP_008757724.1|//PREDICTED: tight junction protein ZO-1 isoform X2 [Rattus norvegicus]
1311073	POLDIP3	7.13	1.37	-2.37973	2.59651e-15	Down	gi|564361204|ref|XP_006242152.1|//PREDICTED: polymerase delta-interacting protein 3 isoform X1 [Rattus norvegicus]
3858	THRB	4.04	9.63	1.25318	3.0463e-15	Up	gi|145386519|ref|NP_036804.2|//thyroid hormone receptor beta isoform 1 [Rattus norvegicus];gi|399498506|ref|NP_001257783.1|//thyroid hormone receptor beta isoform 2 [Rattus norvegicus]
1308568	SPOCK2	8.64	30.53	1.82112	4.29143e-15	Up	gi|157823691|ref|NP_001102003.1|//testican-2 precursor [Rattus norvegicus]
1309908	RAP1GAP	8.56	19.47	1.18557	8.69688e-15	Up	gi|406362832|ref|NP_001094183.1|//rap1 GTPase-activating protein 1 [Rattus norvegicus]
1564695	FAM181B	30.26	10.54	-1.52154	9.38099e-15	Down	gi|157820775|ref|NP_001102620.1|//protein FAM181B [Rattus norvegicus]
1562735	BCOR	0.97	4.25	2.13141	1.02678e-14	Up	gi|564398533|ref|XP_006256726.1|//PREDICTED: BCL-6 corepressor isoform X3 [Rattus norvegicus]
620795	SRC	5.92	19.27	1.70269	1.11206e-14	Up	gi|14010835|ref|NP_114183.1|//proto-oncogene tyrosine-protein kinase Src [Rattus norvegicus]
1309162	GPR155	0.18	2.85	3.98489	1.11692e-14	Up	gi|157821855|ref|NP_001101281.1|//integral membrane protein GPR155 [Rattus norvegicus]
1304942	ABCF2	0.8	7.1	3.14975	1.11717e-14	Up	gi|537137044|gb|ERE66897.1|//ATP-binding cassette sub-family F member 2 isoform 2 [Cricetulus griseus]
2493	ACE	3.26	9.8	1.58791	1.14594e-14	Up	gi|6978757|ref|NP_036676.1|//angiotensin-converting enzyme precursor [Rattus norvegicus]
1311283	CHAMP1	1.55	6.51	2.07039	2.45119e-14	Up	gi|157823673|ref|NP_001100799.1|//chromosome alignment-maintaining phosphoprotein 1 [Rattus norvegicus]
61988	HIVEP2	0.05	1.24	4.63227	4.27167e-14	Up	gi|149039577|gb|EDL93739.1|//rCG57266, isoform CRA_b [Rattus norvegicus]
1562369	SATB2	1.39	5.2	1.90343	4.28827e-14	Up	gi|829923130|ref|XP_012594554.1|//PREDICTED: DNA-binding protein SATB2 isoform X1 [Microcebus murinus]
1304740	TSPAN9	5.74	1.25	-2.19912	6.00675e-14	Down	gi|157823901|ref|NP_001101360.1|//tetraspanin-9 [Rattus norvegicus]
1305301	ABCE1	2.71	9.3	1.77894	8.75073e-14	Up	gi|532083745|ref|XP_005327610.1|//PREDICTED: ATP-binding cassette sub-family E member 1 [Ictidomys tridecemlineatus]
1565584	CREBZF	5.9	1.12	-2.39722	8.81596e-14	Down	gi|422398900|ref|NP_001258720.1|//CREB/ATF bZIP transcription factor [Rattus norvegicus]
1562793	NEUROD6	11.22	27.74	1.3059	9.77911e-14	Up	gi|6753130|ref|NP_033847.1|//neurogenic differentiation factor 6 [Mus musculus]
69298	ENPP2	10.79	23.04	1.09445	1.20495e-13	Up	gi|928152007|ref|XP_013974072.1|//PREDICTED: ectonucleotide pyrophosphatase/phosphodiesterase family member 2 isoform X2 [Canis lupus familiaris];gi|149066384|gb|EDM16257.1|//rCG59939, isoform CRA_a [Rattus norvegicus];gi|585188348|ref|XP_006745548.1|//PREDICTED: ectonucleotide pyrophosphatase/phosphodiesterase family member 2 isoform X5 [Leptonychotes weddellii];gi|73974395|ref|XP_861243.1|//PRE…
620981	CALB2	33.29	12.85	-1.37332	3.14093e-13	Down	gi|672084703|ref|XP_008770688.1|//PREDICTED: calretinin isoform X1 [Rattus norvegicus]
2322879	EVI5	1.47	5.12	1.80033	3.35199e-13	Up	gi|406362838|ref|NP_001258339.1|//ecotropic viral integration site 5 protein homolog [Rattus norvegicus]
621694	RASSF5	0.84	5.83	2.79503	3.61715e-13	Up	gi|47847450|dbj|BAD21397.1|//mFLJ00186 protein [Mus musculus]
2141	AQP1	0.25	4.88	4.28688	4.1668e-13	Up	gi|6978527|ref|NP_036910.1|//aquaporin-1 [Rattus norvegicus]
1562735	BCOR	2.47	0.34	-2.8609	7.01607e-13	Down	gi|300797562|ref|NP_001178515.1|//BCL-6 corepressor [Rattus norvegicus]
2049	ADORA2A	2.64	10.56	2	8.75398e-13	Up	gi|78126172|ref|NP_445746.3|//adenosine receptor A2a [Rattus norvegicus]
1308850	TMEM72	0.06	1.62	4.75489	9.00198e-13	Up	gi|157821221|ref|NP_001102113.1|//transmembrane protein 72 [Rattus norvegicus]
1311719	ZNF532	3.59	0.79	-2.18406	1.23509e-12	Down	gi|157817442|ref|NP_001100852.1|//zinc finger protein 532 [Rattus norvegicus]
1307674	SLMAP	2.29	8.01	1.80645	1.24195e-12	Up	gi|157819677|ref|NP_001099530.1|//sarcolemmal membrane-associated protein [Rattus norvegicus]
1305769	PINK1	10.91	0.56	-4.28408	1.61413e-12	Down	gi|157817867|ref|NP_001100164.1|//serine/threonine-protein kinase PINK1, mitochondrial [Rattus norvegicus]
735177	ZFYVE27	3.82	0.81	-2.23758	2.08425e-12	Down	gi|672040416|ref|XP_008758645.1|//PREDICTED: protrudin isoform X2 [Rattus norvegicus]
628877	SOSTDC1	0.13	6.38	5.61697	2.91739e-12	Up	gi|24899635|ref|NP_714959.1|//sclerostin domain-containing protein 1 precursor [Rattus norvegicus]
1583011	STAMBPL1	0.56	7.08	3.66025	3.14639e-12	Up	gi|169234828|ref|NP_001108520.1|//AMSH-like protease [Rattus norvegicus]
1562749	CTNNBIP1	7.69	1.49	-2.36767	3.14913e-12	Down	gi|826345313|ref|XP_012518023.1|//PREDICTED: beta-catenin-interacting protein 1 isoform X1 [Propithecus coquereli]
1307915	AMMECR1L	0.82	4.46	2.44335	3.19657e-12	Up	gi|157817650|ref|NP_001100869.1|//AMMECR1-like protein [Rattus norvegicus]
1593284	HSPA1B	9.04	3.25	-1.47588	3.90405e-12	Down	gi|47059179|ref|NP_997669.1|//heat shock 70kD protein 1B [Rattus norvegicus]
61921	gpr88	5.85	12.91	1.14198	6.98703e-12	Up	gi|589930143|ref|XP_006977883.1|//PREDICTED: probable G-protein coupled receptor 88 [Peromyscus maniculatus bairdii]
1560525	FZD8	5.8	1.01	-2.5217	7.19858e-12	Down	gi|112984202|ref|NP_001037716.1|//frizzled-8 precursor [Rattus norvegicus]
1359466	CXXC5	9.91	24.96	1.33266	8.34822e-12	Up	gi|56090604|ref|NP_001007629.1|//CXXC-type zinc finger protein 5 [Rattus norvegicus]
727961	GTF2I	0.62	4.07	2.71469	8.38025e-12	Up	gi|564378945|ref|XP_006249236.1|//PREDICTED: general transcription factor II-I isoform X13 [Rattus norvegicus]
70957	EPHA7	7.03	14.86	1.07984	8.93723e-12	Up	gi|913507984|ref|XP_013207345.1|//PREDICTED: ephrin type-A receptor 7 isoform X5 [Microtus ochrogaster];gi|564350542|ref|XP_006238024.1|//PREDICTED: ephrin type-A receptor 7 isoform X1 [Rattus norvegicus];gi|755570|gb|AAA86831.1|//Ehk-3, truncated form [Rattus norvegicus]
631404	SCN4B	2.65	7.77	1.55192	1.12897e-11	Up	gi|57114338|ref|NP_001008880.1|//sodium channel subunit beta-4 precursor [Rattus norvegicus]
1563106	CTC1	9.24	3.5	-1.40054	1.68654e-11	Down	gi|564372742|ref|XP_006246761.1|//PREDICTED: CST complex subunit CTC1 isoform X1 [Rattus norvegicus]
69410	ASAH2	0.14	1.99	3.82927	1.75466e-11	Up	gi|16758458|ref|NP_446098.1|//neutral ceramidase [Rattus norvegicus]
69228	CXXC4	1.1	4.21	1.93632	1.82427e-11	Up	gi|695130859|ref|NP_445794.3|//CXXC-type zinc finger protein 4 [Rattus norvegicus]
619742	CDH11	4.23	1.15	-1.87902	1.97138e-11	Down	gi|281427192|ref|NP_445844.1|//cadherin-11 [Rattus norvegicus]
620204	SYTL4	4.45	0.65	-2.77529	2.07192e-11	Down	gi|149055456|gb|EDM07040.1|//synaptotagmin-like 4, isoform CRA_b [Rattus norvegicus]
71033	NUP98	7	3.07	-1.18912	2.46155e-11	Down	gi|564330109|ref|XP_006229956.1|//PREDICTED: nuclear pore complex protein Nup98-Nup96 isoform X2 [Rattus norvegicus]
620440	CPSF4	12.09	2.56	-2.2396	2.54095e-11	Down	gi|59891425|ref|NP_001012351.1|//cleavage and polyadenylation specificity factor subunit 4 [Rattus norvegicus]
1306820	EDRF1	5.15	1.6	-1.6865	3.46298e-11	Down	gi|564331440|ref|XP_006230498.1|//PREDICTED: erythroid differentiation-related factor 1 isoform X1 [Rattus norvegicus];gi|672038468|ref|XP_008758111.1|//PREDICTED: erythroid differentiation-related factor 1 isoform X2 [Rattus norvegicus]
621332	IL11RA	7.26	1.15	-2.65834	5.02179e-11	Down	gi|20806173|ref|NP_620816.1|//interleukin-11 receptor subunit alpha precursor [Rattus norvegicus]
71033	NUP98	1.42	4.36	1.61844	5.02758e-11	Up	gi|207028853|ref|NP_112336.2|//nuclear pore complex protein Nup98-Nup96 proprotein [Rattus norvegicus]
1305313	CNOT7	6.12	1.08	-2.5025	5.61125e-11	Down	gi|148703547|gb|EDL35494.1|//CCR4-NOT transcription complex, subunit 7, isoform CRA_a [Mus musculus]
620712	PTPN4	3.23	1.23	-1.39288	5.81122e-11	Down	gi|281371328|ref|NP_001093949.1|//tyrosine-protein phosphatase non-receptor type 4 [Rattus norvegicus]
1305905	SLC7A4	2.95	10.76	1.86689	6.63333e-11	Up	gi|157819067|ref|NP_001100548.1|//cationic amino acid transporter 4 [Rattus norvegicus]
735074	KCNT2	2.22	5.82	1.39046	6.84324e-11	Up	gi|564380929|ref|XP_006250004.1|//PREDICTED: potassium channel subfamily T member 2 isoform X2 [Rattus norvegicus];gi|149058457|gb|EDM09614.1|//potassium channel, subfamily T, member 2 [Rattus norvegicus]
1304855	CAPN7	5.04	1.02	-2.30485	6.97855e-11	Down	gi|71795625|ref|NP_001025208.1|//calpain-7 [Rattus norvegicus]
1309378	SCAP	5.18	11.46	1.14558	7.78397e-11	Up	gi|155369287|ref|NP_001094436.1|//sterol regulatory element-binding protein cleavage-activating protein [Rattus norvegicus]
1565642	SRCAP	2.81	1.17	-1.26406	8.4114e-11	Down	gi|747019224|ref|NP_001291195.1|//helicase SRCAP [Mus musculus]
1305180	PBXIP1	15.04	6.62	-1.1839	1.0714e-10	Down	gi|155369305|ref|NP_001094446.1|//pre-B-cell leukemia transcription factor-interacting protein 1 [Rattus norvegicus]
2873	IGFBP2	23.29	47.97	1.04242	1.39902e-10	Up	gi|148747421|ref|NP_037254.2|//insulin-like growth factor-binding protein 2 precursor [Rattus norvegicus]
2741	NR3C1	5.63	2.42	-1.21813	1.41833e-10	Down	gi|158303300|ref|NP_036708.2|//glucocorticoid receptor [Rattus norvegicus]
2165	ATF3	0.7	6.73	3.26518	1.70979e-10	Up	gi|537158431|gb|ERE73051.1|//cyclic AMP-dependent transcription factor ATF-3-like protein [Cricetulus griseus]
1565411	PRPF40B	17.46	8.7	-1.00497	2.04065e-10	Down	gi|578823533|ref|XP_006719387.1|//PREDICTED: pre-mRNA-processing factor 40 homolog B isoform X3 [Homo sapiens];gi|197381696|ref|NP_001128055.1|//pre-mRNA-processing factor 40 homolog B [Rattus norvegicus] ;gi|795418025|ref|XP_011758473.1|//PREDICTED: pre-mRNA-processing factor 40 homolog B isoform X1 [Macaca nemestrina];gi|795418034|ref|XP_011758475.1|//PREDICTED: pre-mRNA-processing factor 40 ho…
1310421	CPEB1	0.12	3.51	4.87036	2.18667e-10	Up	gi|157820433|ref|NP_001099746.1|//cytoplasmic polyadenylation element-binding protein 1 [Rattus norvegicus]
1308146	SHOC2	4.34	13.21	1.60586	2.70679e-10	Up	gi|61557121|ref|NP_001013173.1|//leucine-rich repeat protein SHOC-2 [Rattus norvegicus]
619951	ABCB1	6.78	2.63	-1.36622	2.95477e-10	Down	gi|25453402|ref|NP_596892.1|//ATP-binding cassette, sub-family B (MDR/TAP), member 1A [Rattus norvegicus]
1306820	EDRF1	1.66	5.12	1.62496	3.10352e-10	Up	gi|157820557|ref|NP_001101027.1|//erythroid differentiation-related factor 1 [Rattus norvegicus]
3898	TPM1	8.37	1.43	-2.54921	3.11453e-10	Down	gi|672061833|ref|XP_008764430.1|//PREDICTED: tropomyosin alpha-1 chain isoform X8 [Rattus norvegicus];gi|635135323|ref|XP_008014547.1|//PREDICTED: tropomyosin alpha-1 chain isoform X8 [Chlorocebus sabaeus]
1308777	NUMA1	6.09	2.85	-1.09548	3.24917e-10	Down	gi|403420618|ref|NP_001094161.1|//nuclear mitotic apparatus protein 1 [Rattus norvegicus]
727788	TMEM255A	20.81	9.52	-1.12824	3.78195e-10	Down	gi|148697062|gb|EDL29009.1|//RIKEN cDNA 6430550H21, isoform CRA_a [Mus musculus]
1310621	SORCS2	3.42	0.87	-1.97491	3.94362e-10	Down	gi|170014691|ref|NP_001100695.2|//VPS10 domain receptor protein SORCS 2 precursor [Rattus norvegicus]
1560367	RBM6	0.42	3.08	2.87447	7.66664e-10	Up	gi|157823903|ref|NP_001101656.1|//RNA-binding protein 6 [Rattus norvegicus]
1308556	SPPL2B	5.69	1.2	-2.24539	8.73345e-10	Down	gi|62079127|ref|NP_001014222.1|//signal peptide peptidase-like 2B precursor [Rattus norvegicus]
1305061	TPPP3	49.93	22.65	-1.1404	9.20376e-10	Down	gi|685613849|ref|XP_009194938.1|//PREDICTED: tubulin polymerization-promoting protein family member 3 isoform X1 [Papio anubis]
1308669	FOXP1	1.52	3.66	1.26777	9.83379e-10	Up	gi|672050566|ref|XP_008761376.1|//PREDICTED: forkhead box protein P1 isoform X2 [Rattus norvegicus];gi|672050570|ref|XP_008761378.1|//PREDICTED: forkhead box protein P1 isoform X4 [Rattus norvegicus];gi|672050568|ref|XP_008761377.1|//PREDICTED: forkhead box protein P1 isoform X3 [Rattus norvegicus];gi|77627729|ref|NP_001029303.1|//forkhead box protein P1 [Rattus norvegicus];gi|672050574|ref|XP_00…
1305985	CASC4	9.51	3.94	-1.27125	1.0253e-09	Down	gi|329663866|ref|NP_001192299.1|//protein CASC4 isoform 4 [Mus musculus]
3556	RET	3.63	0.94	-1.94924	1.16268e-09	Down	gi|158534064|ref|NP_001103569.1|//proto-oncogene tyrosine-protein kinase receptor Ret isoform b precursor [Rattus norvegicus];gi|158534062|ref|NP_036775.2|//proto-oncogene tyrosine-protein kinase receptor Ret isoform a precursor [Rattus norvegicus]
620418	FBXO6	27.44	12.05	-1.18725	1.42497e-09	Down	gi|148747108|ref|NP_620272.3|//F-box only protein 6 [Rattus norvegicus]
1306067	ESF1	2.65	7.76	1.55006	1.94811e-09	Up	gi|213688423|ref|NP_001094241.1|//ESF1 homolog [Rattus norvegicus]
1309580	DDX51	5.17	1.6	-1.69209	1.97782e-09	Down	gi|564379938|ref|XP_006249623.1|//PREDICTED: ATP-dependent RNA helicase DDX51 isoform X1 [Rattus norvegicus]
1304874	REXO2	19.12	41.5	1.11803	2.087e-09	Up	gi|149041576|gb|EDL95417.1|//REX2, RNA exonuclease 2 homolog (S. cerevisiae), isoform CRA_a [Rattus norvegicus]
1311283	CHAMP1	7.79	2.99	-1.38148	2.15653e-09	Down	gi|157823673|ref|NP_001100799.1|//chromosome alignment-maintaining phosphoprotein 1 [Rattus norvegicus]
1307027	ZMYM1	3.71	0.71	-2.38553	2.3303e-09	Down	gi|564352856|ref|XP_006238940.1|//PREDICTED: zinc finger MYM-type protein 1 isoform X2 [Rattus norvegicus]
1310536	ZFP787	0.14	4.76	5.08746	2.51059e-09	Up	gi|157821027|ref|NP_001102374.1|//zinc finger protein 787 [Rattus norvegicus]
1359249	LZTS2	16.32	7.7	-1.08371	2.66555e-09	Down	gi|261399904|ref|NP_001014269.2|//leucine zipper putative tumor suppressor 2 [Rattus norvegicus]
71039	MGLL	23.15	8.02	-1.52934	3.19422e-09	Down	gi|149036699|gb|EDL91317.1|//monoglyceride lipase, isoform CRA_b [Rattus norvegicus]
1303099	RASL11B	12.6	26.57	1.07637	3.36516e-09	Up	gi|50657357|ref|NP_001002830.1|//ras-like protein family member 11B [Rattus norvegicus]
1306378	KDM4A	2.41	6.29	1.38403	3.64785e-09	Up	gi|564352364|ref|XP_006238730.1|//PREDICTED: lysine-specific demethylase 4A isoform X2 [Rattus norvegicus]
1310574	PRKACB	32.21	12.86	-1.32462	3.73177e-09	Down	gi|6755076|ref|NP_035230.1|//cAMP-dependent protein kinase catalytic subunit beta isoform 1 [Mus musculus]
619769	FMOD	2.33	7.35	1.65741	5.12646e-09	Up	gi|149058590|gb|EDM09747.1|//fibromodulin [Rattus norvegicus]
1308146	SHOC2	12.8	5.41	-1.24244	5.52711e-09	Down	gi|61557121|ref|NP_001013173.1|//leucine-rich repeat protein SHOC-2 [Rattus norvegicus]
1305103	CSMD1	1.59	3.3	1.05344	5.91433e-09	Up	gi|82617648|ref|NP_001032404.1|//CUB and sushi domain-containing protein 1 precursor [Rattus norvegicus]
629617	DOCK9	1.69	0.4	-2.07895	6.03462e-09	Down	gi|300390197|ref|NP_001099229.2|//dedicator of cytokinesis protein 9 [Rattus norvegicus]
2029	ACVRL1	2.29	0.23	-3.31564	6.56525e-09	Down	gi|149031998|gb|EDL86910.1|//activin A receptor type II-like 1, isoform CRA_a [Rattus norvegicus]
69238	PRSS12	2.83	9.11	1.68665	8.07247e-09	Up	gi|26024221|ref|NP_445956.1|//neurotrypsin precursor [Rattus norvegicus]
1311042	FMNL1	6	12.38	1.04498	9.0336e-09	Up	gi|157786874|ref|NP_001099316.1|//formin-like protein 1 [Rattus norvegicus]
1311653	VGLL4	11.52	2.41	-2.25704	1.06605e-08	Down	gi|62543499|ref|NP_001015004.1|//transcription cofactor vestigial-like protein 4 [Rattus norvegicus]
620292	TLE3	0.55	2.86	2.37851	1.11811e-08	Up	gi|28972780|dbj|BAC65806.1|//mKIAA1547 protein [Mus musculus]
1564050	LIMA1	0.05	1.6	5	1.1958e-08	Up	gi|564400249|ref|XP_006257416.1|//PREDICTED: LIM domain and actin-binding protein 1 isoform X2 [Rattus norvegicus]
621310	RHOG	28	11.51	-1.28254	1.27744e-08	Down	gi|537212927|gb|ERE80870.1|//rho-related GTP-binding protein RhoG-like protein [Cricetulus griseus]
1359681	IFIT3	1.09	6.48	2.57167	1.31805e-08	Up	gi|56090427|ref|NP_001007695.1|//interferon-induced protein with tetratricopeptide repeats 3 [Rattus norvegicus]
620830	FXYD7	33.76	16.57	-1.02674	1.4517e-08	Down	gi|38174623|gb|AAH61101.1|//Fxyd7 protein [Mus musculus];gi|568946263|ref|XP_006540281.1|//PREDICTED: phospholemman isoform X2 [Mus musculus]
1305958	MTMR10	2.53	6.38	1.33442	1.58548e-08	Up	gi|291084658|ref|NP_001094316.1|//myotubularin-related protein 10 [Rattus norvegicus]
1563411	MICU3	5.56	0.61	-3.1882	1.74283e-08	Down	gi|300798600|ref|NP_001178821.1|//calcium uptake protein 3, mitochondrial [Rattus norvegicus]
1309096	BCL9L	4.38	1.59	-1.4619	1.9985e-08	Down	gi|564363346|ref|XP_006242985.1|//PREDICTED: B-cell CLL/lymphoma 9-like protein isoform X1 [Rattus norvegicus]
1305429	KDM5A	0.66	1.96	1.57032	2.03684e-08	Up	gi|464391331|ref|NP_001264106.1|//lysine-specific demethylase 5A isoform 1 [Rattus norvegicus]
1306583	TRAPPC13	12.46	3.83	-1.70189	2.04872e-08	Down	gi|348041260|ref|NP_001013930.2|//trafficking protein particle complex subunit 13 [Rattus norvegicus]
1309305	SLC39A12	7.04	2.35	-1.58291	2.08671e-08	Down	gi|564392297|ref|XP_006254347.1|//PREDICTED: zinc transporter ZIP12 isoform X1 [Rattus norvegicus]
621878	PODXL	0.92	3.37	1.87304	2.65956e-08	Up	gi|20301990|ref|NP_620203.1|//podocalyxin precursor [Rattus norvegicus]
3553	RELN	1.43	3.11	1.1209	2.80706e-08	Up	gi|149046582|gb|EDL99407.1|//reelin [Rattus norvegicus];gi|564345236|ref|XP_006235935.1|//PREDICTED: reelin isoform X1 [Rattus norvegicus]
61899	SLC29A1	4.33	0.69	-2.6497	3.4441e-08	Down	gi|13928948|ref|NP_113872.1|//equilibrative nucleoside transporter 1 [Rattus norvegicus]
1309267	CSTF1	1.15	4.81	2.0644	3.89806e-08	Up	gi|568918181|ref|XP_006500135.1|//PREDICTED: cleavage stimulation factor subunit 1 isoform X1 [Mus musculus]
735060	MPPED2	1.66	8.58	2.36979	4.05864e-08	Up	gi|507699538|ref|XP_004644164.1|//PREDICTED: metallophosphoesterase MPPED2 [Octodon degus]
621672	SLC7A10	16.8	8.39	-1.00172	4.35663e-08	Down	gi|564327628|ref|XP_006228936.1|//PREDICTED: asc-type amino acid transporter 1 isoform X2 [Rattus norvegicus];gi|984121347|ref|XP_015352411.1|//PREDICTED: asc-type amino acid transporter 1 [Marmota marmota marmota]
1565411	PRPF40B	1.94	6.37	1.71524	4.83679e-08	Up	gi|568992887|ref|XP_006521245.1|//PREDICTED: pre-mRNA-processing factor 40 homolog B isoform X6 [Mus musculus]
70498	NFKB1	1.15	4.26	1.88922	6.41726e-08	Up	gi|453040305|ref|NP_001263640.1|//nuclear factor NF-kappa-B p105 subunit [Rattus norvegicus]
1588452	TUBB2A	14.35	5.15	-1.47841	6.78674e-08	Down	gi|4507729|ref|NP_001060.1|//tubulin beta-2A chain isoform 1 [Homo sapiens]
1306385	GLTSCR1	0.08	1.38	4.10852	7.37699e-08	Up	gi|281604102|ref|NP_001099696.2|//glioma tumor suppressor candidate region gene 1 protein [Rattus norvegicus]
1303235	HSD17B11	0.37	5.12	3.79055	7.38345e-08	Up	gi|51948390|ref|NP_001004209.1|//estradiol 17-beta-dehydrogenase 11 precursor [Rattus norvegicus]
1305190	SLC25A52	8.02	3.81	-1.07381	8.61882e-08	Down	gi|67078454|ref|NP_001019956.1|//solute carrier family 25 member 51 [Rattus norvegicus]
621241	ADAMTS1	1.9	5.28	1.47454	8.98114e-08	Up	gi|148747506|ref|NP_077376.2|//A disintegrin and metalloproteinase with thrombospondin motifs 1 precursor [Rattus norvegicus]
1563315	FAM53A	0.15	3.32	4.46815	9.37035e-08	Up	gi|148705473|gb|EDL37420.1|//RIKEN cDNA 2410018C17, isoform CRA_a [Mus musculus]
621673	GLI1	2.3	0.28	-3.03814	9.8203e-08	Down	gi|300793761|ref|NP_001178839.1|//zinc finger protein GLI1 [Rattus norvegicus]
1304599	POLRMT	3.99	1.14	-1.80735	1.00112e-07	Down	gi|149034663|gb|EDL89400.1|//polymerase (RNA) mitochondrial (DNA directed) (predicted), isoform CRA_b [Rattus norvegicus]
1309451	SEC24A	2.79	0.98	-1.50941	1.09561e-07	Down	gi|157786604|ref|NP_001099250.1|//protein transport protein Sec24A [Rattus norvegicus]
1565101	FOXJ2	5.76	2.65	-1.12008	1.23896e-07	Down	gi|521023772|gb|EPQ05560.1|//Forkhead box protein J2 [Myotis brandtii]
621489	MEF2D	5.74	1.14	-2.33202	1.25555e-07	Down	gi|52138610|ref|NP_110487.2|//myocyte-specific enhancer factor 2D [Rattus norvegicus]
708359	CLCC1	1.91	5.69	1.57486	1.26225e-07	Up	gi|19173780|ref|NP_596905.1|//chloride channel CLIC-like protein 1 precursor [Rattus norvegicus]
735156	FGFRL1	0.27	3.32	3.62015	1.30908e-07	Up	gi|40018602|ref|NP_954545.1|//fibroblast growth factor receptor-like 1 precursor [Rattus norvegicus]
2902	IL6R	5.09	1.97	-1.36947	1.31738e-07	Down	gi|672042864|ref|XP_008759349.1|//PREDICTED: interleukin-6 receptor subunit alpha isoform X1 [Rattus norvegicus]
1563152	SRGAP3	6.03	2.13	-1.5013	1.37739e-07	Down	gi|300795060|ref|NP_001178904.1|//SLIT-ROBO Rho GTPase-activating protein 3 [Rattus norvegicus]
1306025	NAGA	14.22	6.39	-1.15403	1.38577e-07	Down	gi|58865810|ref|NP_001012120.1|//alpha-N-acetylgalactosaminidase precursor [Rattus norvegicus]
3387	PRKAA1	0.35	2.24	2.67807	1.38632e-07	Up	gi|880966401|ref|XP_012981012.1|//PREDICTED: 5'-AMP-activated protein kinase catalytic subunit alpha-1 [Mesocricetus auratus]
727787	HS3ST2	3.69	10.29	1.47955	1.40504e-07	Up	gi|31077134|ref|NP_852035.1|//heparan sulfate glucosamine 3-O-sulfotransferase 2 [Rattus norvegicus]
1561931	KIAA2022	2.81	1.25	-1.16864	1.56544e-07	Down	gi|614088501|sp|D3ZGX1.1|K2022_RAT//RecName: Full=Protein KIAA2022 homolog [Rattus norvegicus]
621011	SHANK1	5.26	2.63	-1	1.64796e-07	Down	gi|77627981|ref|NP_113939.2|//SH3 and multiple ankyrin repeat domains protein 1 [Rattus norvegicus]
1303148	ST7	4.47	0.61	-2.87339	1.7266e-07	Down	gi|51871603|ref|NP_001004102.1|//suppressor of tumorigenicity 7 protein [Rattus norvegicus]
62068	PTPRO	7.53	3.63	-1.05268	1.87185e-07	Down	gi|8394227|ref|NP_059032.1|//receptor-type tyrosine-protein phosphatase O precursor [Rattus norvegicus]
1311648	LDAH	3.78	9.97	1.39921	1.8884e-07	Up	gi|62078883|ref|NP_001014097.1|//UPF0554 protein C2orf43 homolog [Rattus norvegicus]
2038	ADCYAP1R1	2.44	0.69	-1.82221	1.91169e-07	Down	gi|396080332|ref|NP_001257512.1|//pituitary adenylate cyclase-activating polypeptide type I receptor isoform e precursor [Rattus norvegicus];gi|396080323|ref|NP_001257508.1|//pituitary adenylate cyclase-activating polypeptide type I receptor isoform a precursor [Rattus norvegicus];gi|396080326|ref|NP_001257509.1|//pituitary adenylate cyclase-activating polypeptide type I receptor isoform c precur…
1305341	LEMD2	10.45	4.36	-1.2611	2.61775e-07	Down	gi|84781658|ref|NP_001034121.1|//LEM domain-containing protein 2 [Rattus norvegicus]
1598233	HLA-T24	10.93	3.34	-1.71037	2.83051e-07	Down	gi|77404170|ref|NP_001008826.2|//RT1 class I, locus T24, gene 4 [Rattus norvegicus]
1303309	GTF2H4	6.45	1.16	-2.47517	2.90519e-07	Down	gi|47059175|ref|NP_997666.1|//general transcription factor IIH subunit 4 [Rattus norvegicus]
1309543	PPP1R18	5.85	1.61	-1.86138	3.29726e-07	Down	gi|261399902|ref|NP_001119759.2|//phostensin [Rattus norvegicus]
1305754	TTPAL	0.88	3.06	1.79796	3.39411e-07	Up	gi|157818193|ref|NP_001100007.1|//alpha-tocopherol transfer protein-like [Rattus norvegicus]
619931	DLK1	10.32	2.81	-1.8768	3.64171e-07	Down	gi|16758572|ref|NP_446196.1|//protein delta homolog 1 precursor [Rattus norvegicus]
1309879	FAM89A	10.7	2.72	-1.97593	4.3427e-07	Down	gi|58743349|ref|NP_001011711.1|//protein FAM89A [Rattus norvegicus]
1562176	NCAPD3	2.51	0.61	-2.04081	4.34599e-07	Down	gi|564362837|ref|XP_006242797.1|//PREDICTED: condensin-2 complex subunit D3 isoform X1 [Rattus norvegicus]
3784	STX1B	3.88	0.24	-4.01495	4.79358e-07	Down	gi|470636934|ref|XP_004323787.1|//PREDICTED: syntaxin-1B [Tursiops truncatus]
1308612	MRGBP	6.21	0.84	-2.88613	5.32464e-07	Down	gi|149034020|gb|EDL88803.1|//rCG38412, isoform CRA_e [Rattus norvegicus]
1310138	ZCCHC11	0.08	1.18	3.88264	5.51364e-07	Up	gi|157822231|ref|NP_001101423.1|//terminal uridylyltransferase 4 [Rattus norvegicus]
1359546	ALDH3B1	0.71	4.85	2.77209	5.99579e-07	Up	gi|672039348|ref|XP_008758354.1|//PREDICTED: aldehyde dehydrogenase family 3 member B1 isoform X2 [Rattus norvegicus]
1564397	HS6ST2	3.88	0.61	-2.66918	6.56404e-07	Down	gi|300795203|ref|NP_001178655.1|//heparan-sulfate 6-O-sulfotransferase 2 [Rattus norvegicus]
1307244	SLC25A44	2.94	7.18	1.28817	6.926e-07	Up	gi|148683335|gb|EDL15282.1|//RIKEN cDNA B430110G05, isoform CRA_b [Mus musculus]
1565744	TSR3	19.63	9.75	-1.00959	7.2846e-07	Down	gi|564371036|ref|XP_006246058.1|//PREDICTED: ribosome biogenesis protein TSR3 homolog isoform X1 [Rattus norvegicus]
1598664	PCDHGA3	2.27	5.43	1.25826	7.47062e-07	Up	gi|81158095|ref|NP_001032231.1|//protocadherin gamma-A3 precursor [Rattus norvegicus]
2124	SPEG	19.48	7.92	-1.29842	7.7716e-07	Down	gi|119591154|gb|EAW70748.1|//aortic preferentially expressed gene 1, isoform CRA_g, partial [Homo sapiens];gi|157818307|ref|NP_001102272.1|//striated muscle-specific serine/threonine-protein kinase isoform 1 [Rattus norvegicus]
71089	EPB41L3	3.24	6.89	1.08851	8.02423e-07	Up	gi|16758808|ref|NP_446379.1|//band 4.1-like protein 3 [Rattus norvegicus]
1306535	DCAF5	0.44	1.77	2.00817	8.03734e-07	Up	gi|291042683|ref|NP_001094188.1|//DDB1- and CUL4-associated factor 5 [Rattus norvegicus]
1306247	TLN1	1.75	0.56	-1.64386	8.66103e-07	Down	gi|149045751|gb|EDL98751.1|//rCG55135, isoform CRA_a [Rattus norvegicus]
621780	DKC1	10.75	5.24	-1.0367	1.03782e-06	Down	gi|19173790|ref|NP_596910.1|//H/ACA ribonucleoprotein complex subunit 4 [Rattus norvegicus]
3762	SSTR1	4.19	8.66	1.04742	1.10099e-06	Up	gi|6981584|ref|NP_036851.1|//somatostatin receptor type 1 [Rattus norvegicus]
61944	CHKA	13.05	6.44	-1.01892	1.15238e-06	Down	gi|6686290|sp|Q01134.2|CHKA_RAT//RecName: Full=Choline kinase alpha; Short=CK; AltName: Full=CHETK-alpha; AltName: Full=Ethanolamine kinase; Short=EK
1304651	PPP1R13B	1.04	3.6	1.79141	1.15381e-06	Up	gi|157823639|ref|NP_001101532.1|//apoptosis-stimulating of p53 protein 1 [Rattus norvegicus]
1595790	ZDHHC17	5.53	11.49	1.05503	1.25986e-06	Up	gi|86129576|ref|NP_001034429.1|//palmitoyltransferase ZDHHC17 [Rattus norvegicus]
628611	ELAVL2	3.57	8.13	1.18733	1.26074e-06	Up	gi|568928448|ref|XP_006502841.1|//PREDICTED: ELAV-like protein 2 isoform X3 [Mus musculus];gi|672053085|ref|XP_008762071.1|//PREDICTED: ELAV-like protein 2 isoform X3 [Rattus norvegicus]
1309640	SMARCAD1	3.44	7.04	1.03317	1.26303e-06	Up	gi|164607171|ref|NP_001101334.2|//SWI/SNF-related matrix-associated actin-dependent regulator of chromatin subfamily A containing DEAD/H box 1 [Rattus norvegicus]
621383	KCNE2	0.53	4.57	3.10813	1.30943e-06	Up	gi|19424314|ref|NP_598287.1|//potassium voltage-gated channel subfamily E member 2 [Rattus norvegicus]
1565029	ZFP329	2.96	1.32	-1.16506	1.39739e-06	Down	gi|157819013|ref|NP_001100947.1|//zinc finger protein 329 [Rattus norvegicus]
620412	JUP	4.35	9.34	1.10241	1.41318e-06	Up	gi|41529837|ref|NP_112309.2|//junction plakoglobin [Rattus norvegicus]
1564145	LRRN1	4.82	10.26	1.08993	1.41415e-06	Up	gi|82654226|ref|NP_001032440.1|//leucine-rich repeat neuronal protein 1 precursor [Rattus norvegicus]
1311131	CDC42EP1	7.42	2.17	-1.77372	1.41555e-06	Down	gi|119226202|ref|NP_001073168.1|//cdc42 effector protein 1 [Rattus norvegicus]
727819	PXK	4.93	10.58	1.10168	1.56276e-06	Up	gi|33414515|ref|NP_877973.1|//PX domain-containing protein kinase-like protein [Rattus norvegicus];gi|83288431|sp|Q4FZZ1.1|PXK_RAT//RecName: Full=PX domain-containing protein kinase-like protein; AltName: Full=Modulator of Na,K-ATPase; Short=MONaKA
621304	ATP2B3	1.16	3.42	1.55987	1.6148e-06	Up	gi|158138481|ref|NP_579822.1|//plasma membrane calcium-transporting ATPase 3 [Rattus norvegicus]
1308914	SEMA5B	4.31	1.36	-1.66408	1.72469e-06	Down	gi|157820763|ref|NP_001100561.1|//semaphorin-5B precursor [Rattus norvegicus]
1307697	FAM49B	8.16	17.15	1.07157	1.87939e-06	Up	gi|655698052|ref|XP_008254126.1|//PREDICTED: protein FAM49B isoform X1 [Oryctolagus cuniculus]
1304636	SEMA4A	4.52	1.31	-1.78676	1.89368e-06	Down	gi|403224995|ref|NP_001012078.2|//semaphorin-4A precursor [Rattus norvegicus]
1310799	FAM53B	1.64	0.55	-1.57619	1.94254e-06	Down	gi|157820527|ref|NP_001101026.1|//protein FAM53B [Rattus norvegicus]
67385	CACNB2	1.62	4.6	1.50564	1.96375e-06	Up	gi|16758716|ref|NP_446303.1|//voltage-dependent L-type calcium channel subunit beta-2 [Rattus norvegicus]
1310892	SPAG6	0.76	4.11	2.43507	1.96791e-06	Up	gi|77993363|ref|NP_001030132.1|//sperm-associated antigen 6 [Rattus norvegicus]
1312045	TEX10	3.92	1.21	-1.69585	1.97001e-06	Down	gi|157820639|ref|NP_001100123.1|//testis-expressed sequence 10 protein [Rattus norvegicus]
1309672	MAN1C1	3.52	7.65	1.11988	2.03205e-06	Up	gi|157822577|ref|NP_001102157.1|//mannosyl-oligosaccharide 1,2-alpha-mannosidase IC [Rattus norvegicus]
1311415	EEF1B2	18.48	6.44	-1.52083	2.12514e-06	Down	gi|24586721|gb|AAH39635.1|//eukaryotic translation elongation factor 1 beta 2, partial [Mus musculus]
620359	GLS2	0.37	2.86	2.95042	2.25513e-06	Up	gi|951613627|gb|ALN69381.1|//glutaminase variant 6 [Rattus norvegicus];gi|951613621|gb|ALN69378.1|//glutaminase variant 3 [Rattus norvegicus];gi|399124777|ref|NP_001257716.1|//glutaminase liver isoform, mitochondrial isoform 2 [Rattus norvegicus];gi|545825974|ref|XP_005655691.1|//PREDICTED: glutaminase liver isoform, mitochondrial isoform X1 [Sus scrofa]
1596391	LYRM7	4.28	11.35	1.40701	2.44651e-06	Up	gi|149052627|gb|EDM04444.1|//rCG34859 [Rattus norvegicus]
1559518	TTBK1	5.32	2.1	-1.34104	2.67847e-06	Down	gi|403420608|ref|NP_001258159.1|//tau-tubulin kinase 1 [Rattus norvegicus]
1308494	SPAST	0.86	3.04	1.82166	2.78626e-06	Up	gi|281485591|ref|NP_001102172.2|//spastin [Rattus norvegicus]
1359249	LZTS2	1.15	4.52	1.97469	2.90267e-06	Up	gi|261399904|ref|NP_001014269.2|//leucine zipper putative tumor suppressor 2 [Rattus norvegicus]
1308959	DIS3L	6.98	2.89	-1.27216	3.11587e-06	Down	gi|166201905|sp|Q5U2P0.2|DI3L1_RAT//RecName: Full=DIS3-like exonuclease 1 [Rattus norvegicus]
1311027	WDR78	0.09	2.19	4.60486	3.24112e-06	Up	gi|67078448|ref|NP_001019957.1|//WD repeat-containing protein 78 [Rattus norvegicus]
1560170	MED14	1.81	4.42	1.28806	3.31884e-06	Up	gi|300795223|ref|NP_001178656.1|//mediator of RNA polymerase II transcription subunit 14 [Rattus norvegicus]
11437172	CD99L2	1.61	4.41	1.45372	3.32358e-06	Up	gi|19745188|ref|NP_604454.1|//CD99 antigen-like protein 2 precursor [Rattus norvegicus]
1562875	RBAK	0.66	3.13	2.24562	3.5872e-06	Up	gi|300793954|ref|NP_001178593.1|//RB-associated KRAB zinc finger protein [Rattus norvegicus]
621661	KCNJ13	1.13	7.42	2.7151	3.64595e-06	Up	gi|16758400|ref|NP_446060.1|//inward rectifier potassium channel 13 [Rattus norvegicus]
1566076	SERP2	29.84	13.36	-1.15933	3.73694e-06	Down	gi|148703857|gb|EDL35804.1|//mCG17767, isoform CRA_b [Mus musculus]
1305230	REEP1	5.36	2.1	-1.35184	3.81417e-06	Down	gi|826293509|ref|XP_012499693.1|//PREDICTED: receptor expression-enhancing protein 1 isoform X2 [Propithecus coquereli]
1304803	WDR24	2.96	7.52	1.34514	3.87785e-06	Up	gi|300797517|ref|NP_001178013.1|//WD repeat-containing protein 24 [Rattus norvegicus]
2664	GATA2	2.09	0.24	-3.1224	3.94454e-06	Down	gi|15559217|ref|NP_254277.1|//endothelial transcription factor GATA-2 [Rattus norvegicus]
1311055	GINS2	0.35	1.88	2.42531	4.39704e-06	Up	gi|124249060|ref|NP_849187.1|//DNA replication complex GINS protein PSF2 [Mus musculus]
1305514	PATL1	1.52	4.24	1.47999	4.41492e-06	Up	gi|157818115|ref|NP_001101990.1|//protein PAT1 homolog 1 [Rattus norvegicus]
628807	CACNG7	22.01	7.26	-1.60012	4.46884e-06	Down	gi|694976883|ref|XP_009434619.1|//PREDICTED: voltage-dependent calcium channel gamma-7 subunit isoform X1 [Pan troglodytes]
1308631	MAML1	0.61	2.24	1.87662	4.46905e-06	Up	gi|564371710|ref|XP_006246313.1|//PREDICTED: mastermind-like protein 1 isoform X1 [Rattus norvegicus]
1307796	IGSF3	1.63	0.44	-1.8893	4.49612e-06	Down	gi|564338106|ref|XP_006233105.1|//PREDICTED: immunoglobulin superfamily member 3 isoform X3 [Rattus norvegicus]
1305949	ZBED4	0.36	1.74	2.27302	5.08447e-06	Up	gi|198278471|ref|NP_001128272.1|//zinc finger BED domain-containing protein 4 [Rattus norvegicus]
68420	DIO3	6.46	1.63	-1.98666	5.38857e-06	Down	gi|255982585|ref|NP_058906.3|//type III iodothyronine deiodinase [Rattus norvegicus]
1310930	ZIM1	2.17	0.9	-1.2697	5.39891e-06	Down	gi|157818909|ref|NP_001100943.1|//zinc finger, imprinted 1 [Rattus norvegicus]
1305580	DIRAS2	9.91	22.93	1.21028	5.4388e-06	Up	gi|71725385|ref|NP_001019645.1|//GTP-binding protein Di-Ras2 [Mus musculus]
621119	NLGN3	4.13	1.23	-1.74748	5.65897e-06	Down	gi|50510949|dbj|BAD32460.1|//mKIAA1480 protein [Mus musculus]
1310877	SAYSD1	2.17	0.36	-2.59163	5.67789e-06	Down	gi|149031202|gb|EDL86209.1|//similar to RIKEN cDNA 1810063B07 gene (predicted) [Rattus norvegicus]
1563315	FAM53A	3.92	0.65	-2.59234	5.68138e-06	Down	gi|157821767|ref|NP_001100698.1|//protein FAM53A [Rattus norvegicus]
1305315	RNF115	16.01	5.38	-1.5733	5.81225e-06	Down	gi|157823825|ref|NP_001102030.1|//E3 ubiquitin-protein ligase RNF115 [Rattus norvegicus]
1309601	LRRC8D	1.35	4.37	1.69467	5.90409e-06	Up	gi|347800723|ref|NP_001008339.2|//volume-regulated anion channel subunit LRRC8D [Rattus norvegicus]
2118	ANXA1	0.12	3.54	4.88264	5.90902e-06	Up	gi|564333152|ref|XP_006231221.1|//PREDICTED: annexin A1 isoform X2 [Rattus norvegicus]
1565845	TMEM144	4.65	1.11	-2.06667	6.39018e-06	Down	gi|157818819|ref|NP_001102021.1|//transmembrane protein 144 [Rattus norvegicus]
1304874	REXO2	32.42	16.12	-1.00803	6.69012e-06	Down	gi|149041576|gb|EDL95417.1|//REX2, RNA exonuclease 2 homolog (S. cerevisiae), isoform CRA_a [Rattus norvegicus]
1307136	ZFP367	0.78	3.13	2.00462	6.69285e-06	Up	gi|58865678|ref|NP_001012051.1|//zinc finger protein 367 [Rattus norvegicus]
1310236	PRKD3	1.18	3.05	1.37002	6.74811e-06	Up	gi|189181730|ref|NP_001019434.2|//serine/threonine-protein kinase D3 [Rattus norvegicus]
1306715	REV1	0.8	2.95	1.88264	6.75446e-06	Up	gi|157817328|ref|NP_001101683.1|//DNA repair protein REV1 [Rattus norvegicus]
620375	PPT2	5.94	2.68	-1.14823	7.3962e-06	Down	gi|564396820|ref|XP_006256079.1|//PREDICTED: lysosomal thioesterase PPT2 isoform X2 [Rattus norvegicus]
1310202	GALNT16	2.97	1	-1.57046	8.59139e-06	Down	gi|148670721|gb|EDL02668.1|//mCG7620, isoform CRA_b [Mus musculus]
628872	KCNJ14	2.35	0.25	-3.23266	9.16371e-06	Down	gi|24962814|ref|NP_733836.1|//ATP-sensitive inward rectifier potassium channel 14 [Rattus norvegicus]
2834	HSD11B1	3.35	10.93	1.70606	9.16631e-06	Up	gi|564382316|ref|XP_006250533.1|//PREDICTED: corticosteroid 11-beta-dehydrogenase isozyme 1 isoform X2 [Rattus norvegicus]
1565760	FAM163A	3.45	1.19	-1.53563	9.33954e-06	Down	gi|157818481|ref|NP_001102542.1|//protein FAM163A [Rattus norvegicus]

## Sheet: BLA R5 treated
RGD	SYMBOL	Control	R5-treated	log2Fold	FDR	Up or down?	Nr Description
67383	PRKCD	2.83	112.47	5.31259	0	Up	gi|7019312|emb|CAB75578.1|//protein kinase C delta [Rattus norvegicus]
620531	SLC17A6	5.6	182.78	5.02854	0	Up	gi|16758166|ref|NP_445879.1|//vesicular glutamate transporter 2 [Rattus norvegicus]
3271	PCP4	267.4	2679.91	3.32511	0	Up	gi|395627633|ref|NP_001257467.1|//Purkinje cell protein 4 LPI isoform [Rattus norvegicus];gi|149060243|gb|EDM10957.1|//Purkinje cell protein 4, isoform CRA_b [Rattus norvegicus]
628829	KCNC2	7.82	72.89	3.22048	0	Up	gi|148689808|gb|EDL21755.1|//potassium voltage gated channel, Shaw-related subfamily, member 2, isoform CRA_e, partial [Mus musculus]
70988	AKAP12	8.5	68.17	3.0036	0	Up	gi|75905809|ref|NP_476444.2|//A-kinase anchor protein 12 isoform alpha [Rattus norvegicus];gi|75905811|ref|NP_001028825.1|//A-kinase anchor protein 12 isoform beta [Rattus norvegicus]
2033	ADARB1	27.94	108.63	1.95902	0	Up	gi|564397428|ref|XP_006256337.1|//PREDICTED: double-stranded RNA-specific editase 1 isoform X3 [Rattus norvegicus];gi|564397432|ref|XP_006256339.1|//PREDICTED: double-stranded RNA-specific editase 1 isoform X5 [Rattus norvegicus];gi|564397430|ref|XP_006256338.1|//PREDICTED: double-stranded RNA-specific editase 1 isoform X4 [Rattus norvegicus]
3845	TF	153.88	493.86	1.6823	0	Up	gi|61556986|ref|NP_001013128.1|//serotransferrin precursor [Rattus norvegicus]
3354	PLP1	537.61	1643.49	1.61213	0	Up	gi|521027133|gb|EPQ08921.1|//Myelin proteolipid protein [Myotis brandtii]
3101	MOBP	126.4	327.78	1.37473	0	Up	gi|149018231|gb|EDL76872.1|//rCG25468, isoform CRA_b [Rattus norvegicus]
3054	MBP	1559.11	3777.37	1.27666	0	Up	gi|674082488|ref|XP_008848901.1|//PREDICTED: myelin basic protein isoform X4 [Nannospalax galili];gi|149015900|gb|EDL75207.1|//myelin basic protein, isoform CRA_b [Rattus norvegicus];gi|674082486|ref|XP_008848900.1|//PREDICTED: myelin basic protein isoform X3 [Nannospalax galili];gi|672083243|ref|XP_008770305.1|//PREDICTED: myelin basic protein isoform X2 [Rattus norvegicus];gi|564394215|ref|XP_0…
1303035	KIF5A	371.98	181.5	-1.03526	0	Down	gi|60360518|dbj|BAD90503.1|//mKIAA4086 protein [Mus musculus]
1306161	ARF3	507.29	205.84	-1.30129	0	Down	gi|635065029|ref|XP_008001282.1|//PREDICTED: ADP-ribosylation factor 3 isoform X1 [Chlorocebus sabaeus]
621050	SEPT5	267.61	78.68	-1.76606	0	Down	gi|512940172|ref|XP_004909083.1|//PREDICTED: septin-5 [Heterocephalus glaber]
3751	SPTBN2	169.87	49.07	-1.79152	0	Down	gi|149061992|gb|EDM12415.1|//spectrin beta 3 [Rattus norvegicus]
628898	NPTXR	365.67	90.36	-2.01679	0	Down	gi|36054040|ref|NP_110468.2|//neuronal pentraxin receptor [Rattus norvegicus]
708491	HPCAL4	254.28	56.44	-2.17163	0	Down	gi|8393861|ref|NP_059053.1|//hippocalcin-like protein 4 [Rattus norvegicus]
2261	CAMK2A	498.66	98.86	-2.3346	0	Down	gi|830055559|ref|XP_012583356.1|//PREDICTED: calcium/calmodulin-dependent protein kinase type II subunit alpha isoform X4 [Condylura cristata];gi|830055533|ref|XP_012583355.1|//PREDICTED: calcium/calmodulin-dependent protein kinase type II subunit alpha isoform X1 [Condylura cristata];gi|987422391|ref|XP_015398060.1|//PREDICTED: LOW QUALITY PROTEIN: calcium/calmodulin-dependent protein kinase typ…
628844	AGAP2	273.26	46.92	-2.542	0	Down	gi|259155312|ref|NP_075415.2|//arf-GAP with GTPase, ANK repeat and PH domain-containing protein 2 [Rattus norvegicus]
2261	CAMK2A	828.1	132.56	-2.64316	0	Down	gi|39104626|dbj|BAC65692.3|//mKIAA0968 protein [Mus musculus]
621305	ATP2B4	70.02	8.23	-3.0888	0	Down	gi|54312088|ref|NP_001005871.1|//plasma membrane calcium-transporting ATPase 4 [Rattus norvegicus]
2449	CTXN1	819.67	93.57	-3.13093	0	Down	gi|148690044|gb|EDL21991.1|//cortexin 1 [Mus musculus]
620101	SLC17A7	423.67	35.55	-3.57502	0	Down	gi|16758726|ref|NP_446311.1|//vesicular glutamate transporter 1 [Rattus norvegicus]
621550	GAS7	74.64	5.99	-3.63932	0	Down	gi|564373001|ref|XP_006246889.1|//PREDICTED: growth arrest-specific protein 7 isoform X1 [Rattus norvegicus];gi|564373003|ref|XP_006246890.1|//PREDICTED: growth arrest-specific protein 7 isoform X2 [Rattus norvegicus]
61833	NRGN	1018.39	43.3	-4.55578	0	Down	gi|148693489|gb|EDL25436.1|//neurogranin [Mus musculus]
2497	DDN	506.73	15.55	-5.02623	0	Down	gi|223590233|sp|P50617.3|DEND_RAT//RecName: Full=Dendrin [Rattus norvegicus]
1305039	ICAM5	88.32	1.85	-5.57714	0	Down	gi|285026497|ref|NP_001165550.1|//intercellular adhesion molecule 5 [Rattus norvegicus]
1583621	TCF7L2	2.06	78.88	5.25894	3.55222e-300	Up	gi|149040444|gb|EDL94482.1|//rCG57639, isoform CRA_e [Rattus norvegicus];gi|569006852|ref|XP_006526960.1|//PREDICTED: transcription factor 7-like 2 isoform X38 [Mus musculus];gi|947318493|ref|XP_014448886.1|//PREDICTED: transcription factor 7-like 2 isoform X10 [Tupaia chinensis];gi|4324633|gb|AAD16968.1|//HMG-box transcription factor TCF4E [Mus musculus];gi|300796408|ref|NP_001177981.1|//transcr…
620297	PSD	41.7	2.67	-3.96514	1.77005e-285	Down	gi|209870095|ref|NP_599197.2|//PH and SEC7 domain-containing protein 1 [Rattus norvegicus]
1564779	SYNPO2	0.5	43.78	6.4522	1.67777e-280	Up	gi|300794803|ref|NP_001178892.1|//synaptopodin-2 [Rattus norvegicus]
1307021	NEURL1	35.13	6.97	-2.33347	1.53415e-274	Down	gi|564334031|ref|XP_006231572.1|//PREDICTED: E3 ubiquitin-protein ligase NEURL1 isoform X1 [Rattus norvegicus]
1304988	WNT10B	90.36	30.55	-1.56451	4.97869e-269	Down	gi|431901379|gb|ELK08405.1|//Protein Wnt-10b [Pteropus alecto]
628762	RIMS3	14.66	65.88	2.16796	6.92558e-255	Up	gi|149023850|gb|EDL80347.1|//regulating synaptic membrane exocytosis 3, isoform CRA_a [Rattus norvegicus]
3345	PLCB4	2.77	43.86	3.98495	1.16681e-252	Up	gi|149023399|gb|EDL80293.1|//rCG26434, isoform CRA_b [Rattus norvegicus];gi|149023398|gb|EDL80292.1|//rCG26434, isoform CRA_a [Rattus norvegicus]
620320	OLFM1	300.65	79.37	-1.92142	8.71421e-242	Down	gi|470623040|ref|XP_004319273.1|//PREDICTED: noelin-like, partial [Tursiops truncatus];gi|966989890|ref|XP_014971882.1|//PREDICTED: noelin isoform X1 [Macaca mulatta]
1303170	JPH4	75.2	19.35	-1.9584	3.22114e-239	Down	gi|149063950|gb|EDM14220.1|//rCG23591 [Rattus norvegicus]
2069	AGT	162.68	427.13	1.39264	1.92603e-230	Up	gi|19705570|ref|NP_602308.1|//angiotensinogen precursor [Rattus norvegicus]
620060	HPCA	140.91	21.63	-2.70367	2.08756e-230	Down	gi|823419536|ref|XP_004406491.2|//PREDICTED: neuron-specific calcium-binding protein hippocalcin isoform X1 [Odobenus rosmarus divergens];gi|655879877|ref|XP_008271955.1|//PREDICTED: neuron-specific calcium-binding protein hippocalcin isoform X1 [Oryctolagus cuniculus]
620712	PTPN4	3.89	27.82	2.83828	6.92931e-228	Up	gi|281371328|ref|NP_001093949.1|//tyrosine-protein phosphatase non-receptor type 4 [Rattus norvegicus]
70945	CPLX2	306.32	26.01	-3.5579	1.12954e-225	Down	gi|686614921|ref|XP_009284306.1|//PREDICTED: complexin-2 [Aptenodytes forsteri]
1583676	PLEKHG1	1.23	23.26	4.24112	2.49269e-225	Up	gi|564325125|ref|XP_006227900.1|//PREDICTED: pleckstrin homology domain-containing family G member 1 isoform X2 [Rattus norvegicus]
11464721	PHYHIP	149.98	35.02	-2.09852	7.5753e-223	Down	gi|77046155|gb|AAH30494.2|//Phyhip protein, partial [Mus musculus]
67383	PRKCD	5	77.19	3.94841	1.21749e-222	Up	gi|18959250|ref|NP_579841.1|//protein kinase C delta type [Rattus norvegicus]
68954	WFS1	63.86	6.02	-3.40708	1.60234e-217	Down	gi|149047361|gb|EDM00031.1|//Wolfram syndrome 1 homolog (human) [Rattus norvegicus]
1584123	NAP1L5	115.59	367.47	1.66861	1.79139e-216	Up	gi|149033227|gb|EDL88028.1|//rCG52514 [Rattus norvegicus]
620965	PDE2A	120.04	35.57	-1.75478	3.29272e-214	Down	gi|219803038|ref|NP_001137319.1|//cGMP-dependent 3',5'-cyclic phosphodiesterase isoform PDE2A3 [Rattus norvegicus];gi|13592021|ref|NP_112341.1|//cGMP-dependent 3',5'-cyclic phosphodiesterase isoform PDE2A2 precursor [Rattus norvegicus];gi|396578149|ref|NP_001257533.1|//cGMP-dependent 3',5'-cyclic phosphodiesterase isoform PDE2A1 [Rattus norvegicus]
3433	PTGDS	716.71	244.08	-1.55404	7.20623e-212	Down	gi|6981430|ref|NP_037147.1|//prostaglandin-H2 D-isomerase precursor [Rattus norvegicus]
61862	GRIA2	88.4	30.62	-1.52957	1.04946e-211	Down	gi|531999307|ref|XP_005344188.1|//PREDICTED: glutamate receptor 2 isoform X3 [Microtus ochrogaster];gi|531999305|ref|XP_005344187.1|//PREDICTED: glutamate receptor 2 isoform X2 [Microtus ochrogaster]
1305843	CALN1	27.31	3.6	-2.92336	4.53371e-209	Down	gi|148687518|gb|EDL19465.1|//calneuron 1, isoform CRA_c, partial [Mus musculus]
1309127	FBXL16	82.45	26.43	-1.64134	6.21287e-205	Down	gi|625196105|ref|XP_003501609.2|//PREDICTED: F-box/LRR-repeat protein 16 isoform X3 [Cricetulus griseus]
1593239	ARPP21	114.95	15.68	-2.87401	3.58572e-201	Down	gi|672063438|ref|XP_008764861.1|//PREDICTED: cAMP-regulated phosphoprotein 21 isoform X6 [Rattus norvegicus];gi|672063436|ref|XP_008764860.1|//PREDICTED: cAMP-regulated phosphoprotein 21 isoform X5 [Rattus norvegicus];gi|674077989|ref|XP_008846437.1|//PREDICTED: cAMP-regulated phosphoprotein 21 isoform X12 [Nannospalax galili]
628758	PTK2B	116.81	33.51	-1.8015	5.59874e-201	Down	gi|148747528|ref|NP_059014.2|//protein-tyrosine kinase 2-beta [Rattus norvegicus]
620943	CRYM	145.4	3.38	-5.42686	8.33509e-201	Down	gi|16758840|ref|NP_446407.1|//ketimine reductase mu-crystallin [Rattus norvegicus]
3761	SST	409.12	32.95	-3.63417	1.42909e-200	Down	gi|6678035|ref|NP_033241.1|//somatostatin precursor [Mus musculus]
619730	TUBB4A	273.38	553.31	1.01718	1.55138e-193	Up	gi|528955469|ref|XP_005208938.1|//PREDICTED: tubulin beta-4A chain isoform X1 [Bos taurus]
1305451	BHLHE22	52.33	1.72	-4.92716	5.88374e-193	Down	gi|157822033|ref|NP_001102410.1|//class E basic helix-loop-helix protein 22 [Rattus norvegicus]
1563465	NTNG1	2.27	34.56	3.92834	4.56517e-179	Up	gi|157824208|ref|NP_001099935.1|//netrin-G1 precursor [Rattus norvegicus]
68954	WFS1	63.27	4.35	-3.86243	5.87898e-174	Down	gi|13929176|ref|NP_114011.1|//wolframin [Rattus norvegicus]
2033	ADARB1	7.05	40.22	2.51222	3.70376e-173	Up	gi|564397432|ref|XP_006256339.1|//PREDICTED: double-stranded RNA-specific editase 1 isoform X5 [Rattus norvegicus];gi|161377407|ref|NP_037026.2|//double-stranded RNA-specific editase 1 isoform 1 [Rattus norvegicus]
71070	KCNH3	34.66	0.38	-6.51113	1.24958e-172	Down	gi|8659557|ref|NP_058804.1|//potassium voltage-gated channel subfamily H member 3 [Rattus norvegicus]
3571	RGS8	11.13	49.48	2.15239	3.67401e-170	Up	gi|564381106|ref|XP_006250077.1|//PREDICTED: regulator of G-protein signaling 8 isoform X2 [Rattus norvegicus]
3916	TTR	19.33	315.94	4.03074	4.80001e-169	Up	gi|333033763|ref|NP_036813.2|//transthyretin precursor [Rattus norvegicus]
1359135	MINK1	107.8	41.72	-1.36955	3.00292e-166	Down	gi|149053204|gb|EDM05021.1|//rCG32861, isoform CRA_b [Rattus norvegicus];gi|564372786|ref|XP_006246783.1|//PREDICTED: misshapen-like kinase 1 isoform X6 [Rattus norvegicus];gi|149053205|gb|EDM05022.1|//rCG32861, isoform CRA_c [Rattus norvegicus]
628894	NPTX1	56.53	11.96	-2.2408	1.60876e-165	Down	gi|24308510|ref|NP_714957.1|//neuronal pentraxin-1 precursor [Rattus norvegicus]
1303170	JPH4	102.66	10.38	-3.306	3.48267e-165	Down	gi|51172604|ref|NP_001003711.1|//junctophilin-4 [Rattus norvegicus]
1303152	ENC1	165.43	76.07	-1.12082	1.92869e-163	Down	gi|554526512|ref|XP_005858091.1|//PREDICTED: ectoderm-neural cortex protein 1 isoform X2 [Myotis brandtii]
1309055	NGEF	78.98	10.59	-2.89878	1.51483e-162	Down	gi|210031334|ref|NP_001129713.1|//ephexin-1 [Rattus norvegicus]
71087	EPB41L1	91.03	35.78	-1.34719	4.30904e-162	Down	gi|402534517|ref|NP_067713.2|//band 4.1-like protein 1 isoform L [Rattus norvegicus] ;gi|25742695|ref|NP_742087.1|//band 4.1-like protein 1 isoform S [Rattus norvegicus]
1583895	CPNE6	120.21	22.98	-2.38711	5.98869e-162	Down	gi|725559303|ref|XP_003924345.2|//PREDICTED: copine-6 [Saimiri boliviensis boliviensis]
621090	SYNGAP1	53.23	13.55	-1.97395	6.58759e-158	Down	gi|149043416|gb|EDL96867.1|//synaptic Ras GTPase activating protein 1 homolog (rat), isoform CRA_c [Rattus norvegicus]
628737	SLC6A11	82.82	245.33	1.56667	4.69106e-156	Up	gi|13242271|ref|NP_077348.1|//sodium- and chloride-dependent GABA transporter 3 [Rattus norvegicus]
621011	SHANK1	79.46	36.82	-1.10974	4.54021e-155	Down	gi|672036605|ref|XP_008757637.1|//PREDICTED: SH3 and multiple ankyrin repeat domains protein 1 isoform X2 [Rattus norvegicus];gi|672036603|ref|XP_008757636.1|//PREDICTED: SH3 and multiple ankyrin repeat domains protein 1 isoform X1 [Rattus norvegicus]
3857	THRA	238.87	92.8	-1.36403	1.36709e-154	Down	gi|545686860|ref|NP_001270601.1|//uncharacterized protein LOC101865809 [Macaca fascicularis] ;gi|30017357|ref|NP_835161.1|//thyroid hormone receptor alpha [Mus musculus]
2650	GABRB2	20.25	57.11	1.49582	5.28866e-153	Up	gi|6679909|ref|NP_032096.1|//gamma-aminobutyric acid receptor subunit beta-2 precursor [Mus musculus]
1303187	PHACTR1	53.73	13.15	-2.03067	1.75126e-152	Down	gi|156231065|ref|NP_999622.2|//phosphatase and actin regulator 1 [Rattus norvegicus];gi|537206677|gb|ERE80037.1|//phosphatase and actin regulator 1-like protein [Cricetulus griseus];gi|149045118|gb|EDL98204.1|//rCG44057 [Rattus norvegicus]
29332	STMN1	219.51	449.79	1.03496	4.488e-152	Up	gi|537229315|gb|ERE83778.1|//platelet-activating factor acetylhydrolase 2, cytoplasmic-like protein [Cricetulus griseus];gi|640795240|ref|XP_008053666.1|//PREDICTED: stathmin-like [Tarsius syrichta]
631405	SLC22A17	311.94	145.97	-1.0956	4.97557e-150	Down	gi|395859417|ref|XP_003802036.1|//PREDICTED: solute carrier family 22 member 17 [Otolemur garnettii]
3160	NEFM	50.39	143.99	1.51476	7.17238e-145	Up	gi|8393823|ref|NP_058725.1|//neurofilament medium polypeptide [Rattus norvegicus]
2342	CHRM1	13.69	0.44	-4.95948	3.35304e-143	Down	gi|18249941|ref|NP_542951.1|//muscarinic acetylcholine receptor M1 [Rattus norvegicus]
1563130	TRANK1	24.6	7.11	-1.79074	9.65204e-140	Down	gi|300796674|ref|NP_001178728.1|//TPR and ankyrin repeat-containing protein 1 [Rattus norvegicus]
621436	KCNJ4	21.74	0.41	-5.72858	1.35791e-139	Down	gi|76881824|ref|NP_446322.2|//inward rectifier potassium channel 4 [Rattus norvegicus]
1309431	ADGRB2	80.7	29.11	-1.47105	1.87115e-139	Down	gi|672054102|ref|XP_008762364.1|//PREDICTED: brain-specific angiogenesis inhibitor 2 isoform X7 [Rattus norvegicus];gi|157817085|ref|NP_001101384.1|//brain-specific angiogenesis inhibitor 2 precursor [Rattus norvegicus] ;gi|564353005|ref|XP_006239000.1|//PREDICTED: brain-specific angiogenesis inhibitor 2 isoform X5 [Rattus norvegicus];gi|564353007|ref|XP_006239001.1|//PREDICTED: brain-specific an…
1305867	SNPH	55.04	13.08	-2.07312	8.06228e-139	Down	gi|564343565|ref|XP_006235287.1|//PREDICTED: syntaphilin isoform X4 [Rattus norvegicus];gi|148673975|gb|EDL05922.1|//syntaphilin, isoform CRA_d, partial [Mus musculus];gi|148673973|gb|EDL05920.1|//syntaphilin, isoform CRA_b, partial [Mus musculus];gi|564343560|ref|XP_006235285.1|//PREDICTED: syntaphilin isoform X1 [Rattus norvegicus];gi|564343563|ref|XP_006235286.1|//PREDICTED: syntaphilin isofor…
3566	RGS3	5.84	46.74	3.00062	6.21356e-138	Up	gi|18644718|ref|NP_062213.1|//regulator of G-protein signaling 3 [Rattus norvegicus]
1311951	SPHKAP	11.56	41.93	1.85884	6.23831e-138	Up	gi|564369068|ref|XP_006245293.1|//PREDICTED: A-kinase anchor protein SPHKAP isoform X2 [Rattus norvegicus];gi|564369074|ref|XP_006245296.1|//PREDICTED: A-kinase anchor protein SPHKAP isoform X5 [Rattus norvegicus];gi|564369072|ref|XP_006245295.1|//PREDICTED: A-kinase anchor protein SPHKAP isoform X4 [Rattus norvegicus]
1589741	RGS16	7.62	57.38	2.91269	3.398e-135	Up	gi|117606399|ref|NP_001071057.1|//regulator of G-protein signaling 16 [Rattus norvegicus]
1587639	MAST3	46.64	11.11	-2.06971	2.23675e-134	Down	gi|198278463|ref|NP_001128268.1|//microtubule-associated serine/threonine-protein kinase 3 [Rattus norvegicus]
3044	MAP2	34.17	5.97	-2.51693	4.16648e-134	Down	gi|6981182|ref|NP_037198.1|//microtubule-associated protein 2 [Rattus norvegicus]
621755	UNC5A	32.06	3.47	-3.20777	6.13171e-134	Down	gi|148709219|gb|EDL41165.1|//unc-5 homolog A (C. elegans), isoform CRA_b, partial [Mus musculus]
1563892	DACT3	135.7	46.18	-1.55508	8.79181e-134	Down	gi|300794492|ref|NP_001178876.1|//dapper homolog 3 [Rattus norvegicus]
619814	BAIAP2	75.39	4.82	-3.96727	2.00036e-133	Down	gi|676282153|gb|KFO35696.1|//Brain-specific angiogenesis inhibitor 1-associated protein 2 [Fukomys damarensis]
1305135	AKAP2	8.56	36.19	2.07991	1.71126e-132	Up	gi|672052684|ref|XP_008761955.1|//PREDICTED: A-kinase anchor protein 2 isoform X1 [Rattus norvegicus]
1311160	NEK7	21.98	74.33	1.75775	8.29042e-132	Up	gi|157820741|ref|NP_001101816.1|//serine/threonine-protein kinase Nek7 [Rattus norvegicus]
621617	GDA	78.83	1.99	-5.3079	1.14189e-131	Down	gi|148747414|ref|NP_113964.2|//guanine deaminase [Rattus norvegicus]
621859	PPP1R1B	173.18	48.92	-1.82378	8.7208e-130	Down	gi|61889054|ref|NP_612530.1|//protein phosphatase 1 regulatory subunit 1B [Rattus norvegicus]
3626	SCG2	57.34	169.12	1.56043	4.87822e-129	Up	gi|12083601|ref|NP_073160.1|//secretogranin-2 precursor [Rattus norvegicus]
70878	CIT	17.33	52.96	1.61163	6.06995e-127	Up	gi|71361669|ref|NP_001025082.1|//citron Rho-interacting kinase [Rattus norvegicus] ;gi|568936806|ref|XP_006530199.1|//PREDICTED: citron Rho-interacting kinase isoform X5 [Mus musculus]
1562813	CBLN1	5.34	58.55	3.45476	4.03481e-125	Up	gi|664716472|ref|XP_008515229.1|//PREDICTED: cerebellin-1 [Equus przewalskii]
620668	SYNPO	30.4	4	-2.926	4.13616e-125	Down	gi|48428501|sp|Q9Z327.2|SYNPO_RAT//RecName: Full=Synaptopodin [Rattus norvegicus]
3273	PCSK2	11.2	42.77	1.9331	6.49421e-125	Up	gi|74179798|dbj|BAE36477.1|//unnamed protein product [Mus musculus]
620981	CALB2	33.29	161.73	2.28043	4.90119e-123	Up	gi|672084703|ref|XP_008770688.1|//PREDICTED: calretinin isoform X1 [Rattus norvegicus]
1310867	PITPNM2	40.37	11.4	-1.82425	1.38249e-121	Down	gi|157821103|ref|NP_001100609.1|//membrane-associated phosphatidylinositol transfer protein 2 [Rattus norvegicus]
68946	PENK	100.27	10.79	-3.21612	1.45411e-121	Down	gi|129772|sp|P04094.1|PENK_RAT//RecName: Full=Proenkephalin-A; Contains: RecName: Full=Synenkephalin; Contains: RecName: Full=Met-enkephalin; AltName: Full=Opioid growth factor; Short=OGF; Contains: RecName: Full=PENK(114-133); Contains: RecName: Full=PENK(143-185); Contains: RecName: Full=Met-enkephalin-Arg-Gly-Leu; Contains: RecName: Full=Leu-enkephalin; Contains: RecName: Full=PENK(239-260); C…
70968	DDAH1	20.03	86.87	2.1167	1.53279e-120	Up	gi|11560131|ref|NP_071633.1|//N(G),N(G)-dimethylarginine dimethylaminohydrolase 1 [Rattus norvegicus]
1308558	RAP1GDS1	28.67	91.95	1.68131	2.5627e-120	Up	gi|15030065|gb|AAH11279.1|//Rap1gds1 protein [Mus musculus]
619950	ITPKA	55.38	1.42	-5.2854	4.61995e-119	Down	gi|399498521|ref|NP_112307.2|//inositol-trisphosphate 3-kinase A [Rattus norvegicus]
620989	RTN4	63.02	131.36	1.05964	1.00421e-118	Up	gi|564385256|ref|XP_006251667.1|//PREDICTED: reticulon-4 isoform X1 [Rattus norvegicus]
1309212	CPNE9	1.01	49.84	5.62488	5.71818e-117	Up	gi|545532783|ref|XP_852710.3|//PREDICTED: copine-9 isoform X2 [Canis lupus familiaris]
735021	KIFC2	146.55	62.22	-1.23594	2.29267e-116	Down	gi|399124797|ref|NP_942047.2|//kinesin-like protein KIFC2 precursor [Rattus norvegicus]
2246	CACNA1E	31.52	13.75	-1.19684	5.67886e-116	Down	gi|564381250|ref|XP_006250131.1|//PREDICTED: voltage-dependent R-type calcium channel subunit alpha-1E isoform X1 [Rattus norvegicus];gi|568908063|ref|XP_006529162.1|//PREDICTED: voltage-dependent R-type calcium channel subunit alpha-1E isoform X10 [Mus musculus];gi|568908065|ref|XP_006529163.1|//PREDICTED: voltage-dependent R-type calcium channel subunit alpha-1E isoform X11 [Mus musculus]
1311274	MFAP3L	34.23	8.29	-2.04582	1.89801e-114	Down	gi|148696688|gb|EDL28635.1|//microfibrillar-associated protein 3-like, isoform CRA_a, partial [Mus musculus]
3857	THRA	59.52	11.2	-2.40988	1.74121e-112	Down	gi|63079703|ref|NP_112396.2|//c-erbAalpha2 isoform TRalpha2 [Rattus norvegicus]
69198	RCAN2	28.01	88	1.65156	1.22636e-111	Up	gi|28212228|ref|NP_783168.1|//calcipressin-2 [Rattus norvegicus]
2137	APOD	70.21	310.11	2.14303	1.52665e-111	Up	gi|149060755|gb|EDM11469.1|//apolipoprotein D, isoform CRA_a [Rattus norvegicus]
708565	LZTS1	38.78	8.57	-2.17795	5.08914e-111	Down	gi|23263334|dbj|BAC16535.1|//PSD-Zip70 [Rattus norvegicus]
620760	PLK2	56.8	9.03	-2.65309	6.02512e-111	Down	gi|625183267|ref|XP_003496249.2|//PREDICTED: serine/threonine-protein kinase PLK2 [Cricetulus griseus]
3083	MFGE8	175.96	64.65	-1.44453	1.49017e-110	Down	gi|6981200|ref|NP_036943.1|//lactadherin isoform 2 precursor [Rattus norvegicus];gi|93277126|ref|NP_001035276.1|//lactadherin isoform 1 precursor [Rattus norvegicus]
69430	STX1A	116.36	32.45	-1.8423	1.2166e-108	Down	gi|220777|dbj|BAA01231.1|//HPC-1 antigen [Rattus norvegicus]
1597714	FAM163B	44.99	5.18	-3.11858	9.35629e-108	Down	gi|157822553|ref|NP_001102928.1|//protein FAM163B [Rattus norvegicus]
1583944	SHISA7	19.77	3.46	-2.51447	2.01622e-106	Down	gi|564326273|ref|XP_006228352.1|//PREDICTED: protein shisa-7 isoform X1 [Rattus norvegicus];gi|74202950|dbj|BAE26185.1|//unnamed protein product [Mus musculus]
1359689	SLC30A3	75.09	7.63	-3.29887	2.02489e-106	Down	gi|148705386|gb|EDL37333.1|//solute carrier family 30 (zinc transporter), member 3, isoform CRA_b [Mus musculus]
1311820	RASAL1	36.29	3.58	-3.34154	2.31308e-105	Down	gi|157820415|ref|NP_001101805.1|//rasGAP-activating-like protein 1 [Rattus norvegicus]
708497	SIPA1L1	23.55	5.21	-2.17637	2.02191e-104	Down	gi|149025069|gb|EDL81436.1|//signal-induced proliferation-associated 1 like 1, isoform CRA_b [Rattus norvegicus]
61855	GABRA1	53.93	123.74	1.19815	2.95407e-104	Up	gi|568971594|ref|XP_006532258.1|//PREDICTED: gamma-aminobutyric acid receptor subunit alpha-1 isoform X1 [Mus musculus]
708430	CAMK2N1	1187.89	430.24	-1.46519	4.31752e-104	Down	gi|27545440|ref|NP_775459.1|//calcium/calmodulin-dependent protein kinase II inhibitor 1 [Rattus norvegicus]
1563465	NTNG1	1.35	14.99	3.47297	6.84982e-104	Up	gi|50510735|dbj|BAD32353.1|//mKIAA0976 protein [Mus musculus];gi|149025736|gb|EDL81979.1|//similar to netrin G1 (predicted), isoform CRA_a [Rattus norvegicus];gi|149025737|gb|EDL81980.1|//similar to netrin G1 (predicted), isoform CRA_b [Rattus norvegicus]
628650	SLC24A2	15.3	36.79	1.26578	1.53376e-103	Up	gi|13994179|ref|NP_113931.1|//sodium/potassium/calcium exchanger 2 [Rattus norvegicus]
1564359	MAP4	46.25	98.13	1.08524	2.4701e-103	Up	gi|568963507|ref|XP_006512023.1|//PREDICTED: microtubule-associated protein 4 isoform X5 [Mus musculus];gi|74146984|dbj|BAE27434.1|//unnamed protein product [Mus musculus];gi|568963515|ref|XP_006512027.1|//PREDICTED: microtubule-associated protein 4 isoform X9 [Mus musculus];gi|148677083|gb|EDL09030.1|//microtubule-associated protein 4, isoform CRA_c, partial [Mus musculus]
1561849	C8ORF46	63.43	16.09	-1.979	2.51181e-102	Down	gi|157824000|ref|NP_001102730.1|//uncharacterized protein C8orf46 homolog [Rattus norvegicus]
621488	CAMKV	14.06	2.03	-2.79204	4.5891e-102	Down	gi|148689290|gb|EDL21237.1|//CaM kinase-like vesicle-associated [Mus musculus];gi|157823719|ref|NP_001102474.1|//E3 ubiquitin-protein ligase TRAIP [Rattus norvegicus]
1311773	MICAL2	55.21	15.88	-1.79772	3.26499e-101	Down	gi|564330496|ref|XP_006230127.1|//PREDICTED: protein-methionine sulfoxide oxidase MICAL2 isoform X1 [Rattus norvegicus]
1565016	CELF5	43.18	12.12	-1.83297	3.97819e-101	Down	gi|149034410|gb|EDL89147.1|//similar to bruno-like 5, RNA binding protein (predicted) [Rattus norvegicus];gi|625208154|ref|XP_007645173.1|//PREDICTED: CUGBP Elav-like family member 5 isoform X1 [Cricetulus griseus];gi|208022666|ref|NP_001129075.1|//CUGBP Elav-like family member 5 [Rattus norvegicus]
1308021	CPNE5	27.23	3.07	-3.14889	6.82596e-101	Down	gi|10047273|dbj|BAB13425.1|//KIAA1599 protein [Homo sapiens]
2541	EFNB3	58.17	12.96	-2.16621	8.22193e-101	Down	gi|158303312|ref|NP_001094450.2|//ephrin-B3 precursor [Rattus norvegicus]
69350	PCDH8	33.33	5.99	-2.47619	8.75829e-100	Down	gi|322967539|sp|D3ZE55.2|PCDH8_RAT//RecName: Full=Protocadherin-8; AltName: Full=Activity-regulated cadherin-like protein; Short=Arcadlin; Flags: Precursor
1590818	AK5	94.08	32.34	-1.54057	3.75263e-99	Down	gi|157822279|ref|NP_001102421.1|//adenylate kinase isoenzyme 5 [Rattus norvegicus]
2368	CNP	82.58	179.55	1.12052	4.26577e-99	Up	gi|57977323|ref|NP_036941.1|//2',3'-cyclic-nucleotide 3'-phosphodiesterase [Rattus norvegicus]
621553	NOV	67.31	3.78	-4.15436	1.18556e-98	Down	gi|13540697|ref|NP_110495.1|//protein NOV homolog precursor [Rattus norvegicus]
2652	GAD1	64.06	16.99	-1.91474	3.76478e-98	Down	gi|227913|prf||1713398A//Glu decarboxylase
3250	PAK1	42.4	110.27	1.3789	9.72629e-98	Up	gi|625259717|ref|XP_007621279.1|//PREDICTED: serine/threonine-protein kinase PAK 1 isoform X3 [Cricetulus griseus]
2619	FOXG1	26.74	0.37	-6.17533	2.25427e-97	Down	gi|675769830|ref|XP_008974365.1|//PREDICTED: forkhead box protein G1, partial [Pan paniscus]
2312582	PCDHGC5	35.65	3.89	-3.19606	8.2897e-97	Down	gi|256220048|ref|NP_001157760.1|//protocadherin gamma-C5 [Rattus norvegicus]
708349	DLGAP3	84.48	32.82	-1.36403	8.6361e-97	Down	gi|443906726|ref|NP_001263233.1|//disks large-associated protein 3 isoform 2 [Rattus norvegicus];gi|443906724|ref|NP_775161.2|//disks large-associated protein 3 isoform 1 [Rattus norvegicus]
3923	TYRO3	66.73	21.3	-1.64748	1.55496e-96	Down	gi|8394496|ref|NP_058788.1|//tyrosine-protein kinase receptor TYRO3 precursor [Rattus norvegicus]
3111	MRAS	67.49	23.55	-1.51895	4.29124e-96	Down	gi|55741477|ref|NP_037113.2|//ras-related protein M-Ras precursor [Rattus norvegicus]
619895	DLG2	54.15	21.44	-1.33666	1.47691e-95	Down	gi|26333445|dbj|BAC30440.1|//unnamed protein product [Mus musculus];gi|755768659|ref|XP_011284852.1|//PREDICTED: disks large homolog 2 isoform X3 [Felis catus];gi|149068973|gb|EDM18525.1|//discs, large homolog 2 (Drosophila), isoform CRA_a [Rattus norvegicus];gi|913502719|ref|XP_013205597.1|//PREDICTED: discs large homolog 1-like protein isoform X1 [Microtus ochrogaster]
3567	RGS4	62.17	142.97	1.20142	1.67405e-95	Up	gi|354487454|ref|XP_003505888.1|//PREDICTED: LOW QUALITY PROTEIN: regulator of G-protein signaling 4 [Cricetulus griseus]
620393	PDP1	16.26	72.02	2.14707	4.59804e-95	Up	gi|564350402|ref|XP_006237969.1|//PREDICTED: [Pyruvate dehydrogenase [acetyl-transferring]]-phosphatase 1, mitochondrial isoform X2 [Rattus norvegicus];gi|594190788|ref|NP_001277316.1|//[Pyruvate dehydrogenase [acetyl-transferring]]-phosphatase 1, mitochondrial isoform d [Mus musculus]
620297	PSD	43.88	10.3	-2.09092	8.3306e-95	Down	gi|209870095|ref|NP_599197.2|//PH and SEC7 domain-containing protein 1 [Rattus norvegicus]
1306180	LENG8	23.35	3.85	-2.60049	9.31914e-94	Down	gi|199561284|ref|NP_001032879.2|//leukocyte receptor cluster member 8 [Rattus norvegicus]
620003	RGS14	28.02	1.01	-4.79403	1.32447e-93	Down	gi|16758600|ref|NP_446216.1|//regulator of G-protein signaling 14 [Rattus norvegicus]
1597171	PLPPR2	84.28	26.81	-1.65242	3.21947e-93	Down	gi|586976878|ref|XP_006928493.1|//PREDICTED: lipid phosphate phosphatase-related protein type 2-like isoform X1 [Felis catus]
620223	DLGAP1	40.27	12.47	-1.69124	3.004e-92	Down	gi|149036274|gb|EDL90933.1|//discs, large (Drosophila) homolog-associated protein 1, isoform CRA_a [Rattus norvegicus];gi|672066355|ref|XP_008765653.1|//PREDICTED: disks large-associated protein 1 isoform X4 [Rattus norvegicus]
2369	CNR1	16.83	4.55	-1.8871	6.67235e-91	Down	gi|6978673|ref|NP_036916.1|//cannabinoid receptor 1 [Rattus norvegicus]
628808	CACNG8	31.34	6.26	-2.32377	4.91806e-90	Down	gi|472380424|ref|XP_004409615.1|//PREDICTED: voltage-dependent calcium channel gamma-8 subunit [Odobenus rosmarus divergens];gi|21687018|ref|NP_542427.1|//voltage-dependent calcium channel gamma-8 subunit [Rattus norvegicus]
628644	BCAS1	38.95	101.72	1.38491	1.05573e-89	Up	gi|149042760|gb|EDL96334.1|//breast carcinoma amplified sequence 1 [Rattus norvegicus]
621355	NUDT4	16.55	64.19	1.95552	2.01096e-89	Up	gi|71891663|dbj|BAE16985.1|//KIAA0487 [Homo sapiens]
2124	SPEG	25.95	5.11	-2.34434	2.4154e-89	Down	gi|755493330|ref|XP_011236947.1|//PREDICTED: striated muscle-specific serine/threonine-protein kinase isoform X4 [Mus musculus];gi|672065710|ref|XP_008765490.1|//PREDICTED: striated muscle-specific serine/threonine-protein kinase isoform X2 [Rattus norvegicus];gi|672065717|ref|XP_008765492.1|//PREDICTED: striated muscle-specific serine/threonine-protein kinase isoform X6 [Rattus norvegicus];gi|88…
1585082	SEPT6	7.54	42.11	2.48153	4.97908e-89	Up	gi|927219744|ref|XP_013841827.1|//PREDICTED: septin-6 isoform X3 [Sus scrofa]
1306526	FAM212B	37.27	6.01	-2.63258	1.14852e-88	Down	gi|157819183|ref|NP_001101183.1|//protein FAM212B [Rattus norvegicus]
2546	EGR4	36.93	1.58	-4.5468	4.95942e-87	Down	gi|9506565|ref|NP_062010.1|//early growth response protein 4 [Rattus norvegicus]
1307455	TIAM1	14.99	1.94	-2.94987	1.17166e-86	Down	gi|281371425|ref|NP_001094028.1|//T-lymphoma invasion and metastasis-inducing protein 1 [Rattus norvegicus]
61873	RAMP3	6.62	83.9	3.66377	1.40538e-86	Up	gi|31377486|ref|NP_064485.2|//receptor activity-modifying protein 3 precursor [Rattus norvegicus]
1565941	VAV3	0.68	16.35	4.58761	2.31824e-86	Up	gi|300794956|ref|NP_001178643.1|//guanine nucleotide exchange factor VAV3 [Rattus norvegicus]
3166	NEUROD2	22.46	0.42	-5.74082	7.50346e-86	Down	gi|880913460|ref|XP_012973052.1|//PREDICTED: neurogenic differentiation factor 2 isoform X1 [Mesocricetus auratus]
69364	SCN1A	11.22	31.07	1.46945	9.92931e-86	Up	gi|672045878|ref|XP_008760150.1|//PREDICTED: sodium channel protein type 1 subunit alpha isoform X4 [Rattus norvegicus];gi|672045876|ref|XP_008760149.1|//PREDICTED: sodium channel protein type 1 subunit alpha isoform X3 [Rattus norvegicus]
1311958	FAM81A	46.78	11.36	-2.04193	1.46972e-85	Down	gi|157823249|ref|NP_001101633.1|//protein FAM81A [Rattus norvegicus]
1561214	PDZD4	58.31	19.27	-1.59739	1.34515e-84	Down	gi|148697924|gb|EDL29871.1|//PDZ domain containing 4, isoform CRA_a, partial [Mus musculus];gi|564329378|ref|XP_006229624.1|//PREDICTED: PDZ domain-containing protein 4 isoform X1 [Rattus norvegicus]
1563123	SEC14L1	53.21	19.47	-1.45044	4.24258e-84	Down	gi|157819695|ref|NP_001101779.1|//SEC14-like protein 1 [Rattus norvegicus]
620296	NPTN	70.18	17.26	-2.02363	2.35881e-83	Down	gi|9507073|ref|NP_062253.1|//neuroplastin precursor [Rattus norvegicus]
1306550	SLITRK6	0.35	15.89	5.50462	4.64376e-83	Up	gi|157823385|ref|NP_001099527.1|//SLIT and NTRK-like protein 6 precursor [Rattus norvegicus]
1309287	PPP1R12B	13	2.28	-2.51141	2.71453e-82	Down	gi|157821043|ref|NP_001100648.1|//protein phosphatase 1 regulatory subunit 12B [Rattus norvegicus]
1308182	ELMO1	26.01	83.55	1.68357	1.74823e-80	Up	gi|148700730|gb|EDL32677.1|//engulfment and cell motility 1, ced-12 homolog (C. elegans), isoform CRA_a, partial [Mus musculus]
735139	WLS	24.73	79.49	1.68451	4.36454e-80	Up	gi|148679892|gb|EDL11839.1|//G protein-coupled receptor 177, isoform CRA_a [Mus musculus]
621857	OXR1	50.69	119.97	1.2429	1.19745e-78	Up	gi|294862499|sp|Q4V8B0.3|OXR1_RAT//RecName: Full=Oxidation resistance protein 1; AltName: Full=Protein C7 [Rattus norvegicus];gi|309384246|ref|NP_001184261.1|//oxidation resistance protein 1 isoform 3 [Rattus norvegicus];gi|309384248|ref|NP_001184836.1|//oxidation resistance protein 1 isoform 1 [Rattus norvegicus]
1303025	PRRC2A	44.18	19.62	-1.17107	1.89978e-78	Down	gi|564396924|ref|XP_006256113.1|//PREDICTED: protein PRRC2A isoform X4 [Rattus norvegicus]
70549	HRK	22.37	4.08	-2.45492	5.71274e-78	Down	gi|149063487|gb|EDM13810.1|//rCG21102 [Rattus norvegicus]
70944	CPLX1	111.61	223.56	1.0022	3.83137e-77	Up	gi|15928669|gb|AAH14803.1|//Complexin 1 [Mus musculus]
3101	MOBP	37.56	89.4	1.25108	4.59213e-76	Up	gi|528753574|gb|EPY73233.1|//hypothetical protein CB1_025522007 [Camelus ferus]
1303187	PHACTR1	40.41	3.76	-3.42591	6.20885e-75	Down	gi|156231065|ref|NP_999622.2|//phosphatase and actin regulator 1 [Rattus norvegicus]
1584398	ZMAT4	5.61	29.36	2.38778	6.21126e-75	Up	gi|197927172|ref|NP_001128219.1|//zinc finger matrin-type protein 4 [Rattus norvegicus]
2745	GRM4	3.47	23.08	2.73364	6.43719e-75	Up	gi|12083595|ref|NP_073157.1|//metabotropic glutamate receptor 4 precursor [Rattus norvegicus]
3938	UGT8	14.4	50.25	1.80305	1.33446e-74	Up	gi|9507235|ref|NP_062149.1|//2-hydroxyacylsphingosine 1-beta-galactosyltransferase precursor [Rattus norvegicus]
620341	PALM	65.14	23.21	-1.4888	1.39671e-74	Down	gi|18677765|ref|NP_570842.1|//paralemmin-1 [Rattus norvegicus];gi|157817426|ref|NP_001102754.1|//mitotic interactor and substrate of PLK1 [Rattus norvegicus]
1561726	LRRC55	2.87	16.9	2.5579	1.51928e-74	Up	gi|171916115|ref|NP_001116447.1|//leucine-rich repeat-containing protein 55 precursor [Rattus norvegicus]
3037	MAL	51.34	127.64	1.31393	1.82573e-74	Up	gi|6981178|ref|NP_036930.1|//myelin and lymphocyte protein [Rattus norvegicus]
2605	FGF1	1.14	17.66	3.95338	2.5365e-74	Up	gi|148678123|gb|EDL10070.1|//fibroblast growth factor 1, isoform CRA_c [Mus musculus]
2048	ADORA1	20.1	51.91	1.36882	2.61248e-74	Up	gi|148707674|gb|EDL39621.1|//mCG50903, isoform CRA_a [Mus musculus]
620314	RYR2	13.28	4.72	-1.4924	4.86323e-74	Down	gi|300795339|ref|NP_001177972.1|//ryanodine receptor 2 isoform 2 [Rattus norvegicus];gi|189181710|ref|NP_114467.1|//ryanodine receptor 2 isoform 1 [Rattus norvegicus]
1308244	MPPED1	36.81	7.06	-2.38236	1.05196e-73	Down	gi|194474084|ref|NP_001124041.1|//metallophosphoesterase domain-containing protein 1 [Rattus norvegicus]
71087	EPB41L1	50.38	20.23	-1.31635	1.72482e-73	Down	gi|402534517|ref|NP_067713.2|//band 4.1-like protein 1 isoform L [Rattus norvegicus] ;gi|25742695|ref|NP_742087.1|//band 4.1-like protein 1 isoform S [Rattus norvegicus];gi|28972159|dbj|BAC65533.1|//mKIAA0338 protein [Mus musculus]
735155	CAR11	56.78	19.39	-1.55007	2.31058e-73	Down	gi|507577600|ref|XP_004672326.1|//PREDICTED: carbonic anhydrase-related protein 11 [Jaculus jaculus]
3273	PCSK2	38.04	101.93	1.42199	3.59423e-73	Up	gi|74179798|dbj|BAE36477.1|//unnamed protein product [Mus musculus]
621531	GRIA1	49.54	22.43	-1.14316	2.33866e-72	Down	gi|149052677|gb|EDM04494.1|//glutamate receptor, ionotropic, AMPA1 (alpha 1), isoform CRA_b [Rattus norvegicus]
620224	DLGAP2	7.49	0.86	-3.12256	1.2403e-71	Down	gi|149057687|gb|EDM08930.1|//discs, large (Drosophila) homolog-associated protein 2, isoform CRA_c [Rattus norvegicus]
1305198	MEIS2	13.6	1.02	-3.73697	2.66043e-71	Down	gi|880859068|ref|XP_012976565.1|//PREDICTED: homeobox protein Meis2 isoform X2 [Mesocricetus auratus];gi|544442375|ref|XP_005559176.1|//PREDICTED: homeobox protein Meis2 isoform X2 [Macaca fascicularis];gi|795201220|ref|XP_011848094.1|//PREDICTED: homeobox protein Meis2 isoform X1 [Mandrillus leucophaeus];gi|24762250|ref|NP_733776.1|//homeobox protein Meis2 isoform d [Homo sapiens];gi|24762241|re…
1311128	BCL11B	11.82	0.56	-4.39966	3.045e-71	Down	gi|471434853|ref|NP_001264216.1|//B-cell lymphoma/leukemia 11B isoform 1 [Rattus norvegicus];gi|471434855|ref|NP_001264217.1|//B-cell lymphoma/leukemia 11B isoform 2 [Rattus norvegicus]
3626	SCG2	47.5	115.31	1.27952	3.44925e-71	Up	gi|38181552|gb|AAH61549.1|//Scg2 protein [Rattus norvegicus]
708375	HPCAL1	104.84	31.93	-1.7152	1.93572e-70	Down	gi|444731687|gb|ELW72036.1|//Hippocalcin-like protein 1 [Tupaia chinensis]
1562530	CDK5R2	164.36	61.51	-1.41797	2.06263e-70	Down	gi|524932722|ref|XP_005070542.1|//PREDICTED: cyclin-dependent kinase 5 activator 2 [Mesocricetus auratus]
2735	GRIK5	63.75	25.05	-1.34761	1.28966e-69	Down	gi|544511731|ref|XP_005589471.1|//PREDICTED: glutamate receptor ionotropic, kainate 5 isoform X2 [Macaca fascicularis]
1565362	PATJ	2.69	18.42	2.77559	4.02304e-69	Up	gi|564351782|ref|XP_006238487.1|//PREDICTED: inaD-like protein isoform X4 [Rattus norvegicus]
1311896	LY6H	128.11	38.27	-1.7431	1.40041e-68	Down	gi|197246161|gb|AAI69114.1|//Ly6h protein [Rattus norvegicus];gi|625247142|ref|XP_007614844.1|//PREDICTED: lymphocyte antigen 6H isoform X2 [Cricetulus griseus]
1308381	MAP3K10	79.03	36.06	-1.132	5.33541e-67	Down	gi|564326930|ref|XP_006228638.1|//PREDICTED: mitogen-activated protein kinase kinase kinase 10 isoform X1 [Rattus norvegicus]
2950	KCNA2	14.69	30.01	1.03061	9.17255e-66	Up	gi|25742772|ref|NP_037102.1|//potassium voltage-gated channel subfamily A member 2 [Rattus norvegicus]
1306057	MACF1	1.7	6.04	1.82901	1.35351e-65	Up	gi|402534525|ref|NP_001129230.2|//microtubule-actin cross-linking factor 1 [Rattus norvegicus]
1311507	GFOD1	23.78	9.16	-1.37633	1.38597e-65	Down	gi|281332180|ref|NP_001163805.1|//glucose-fructose oxidoreductase domain-containing protein 1 [Rattus norvegicus]
70929	DGKZ	39.67	10.88	-1.86637	2.03343e-65	Down	gi|13592131|ref|NP_112405.1|//diacylglycerol kinase zeta [Rattus norvegicus]
620194	SLC8A2	16.27	6.5	-1.3237	6.61048e-65	Down	gi|148710162|gb|EDL42108.1|//solute carrier family 8 (sodium/calcium exchanger), member 2, isoform CRA_a, partial [Mus musculus]
1306612	CAR12	17.31	2.82	-2.61784	7.47441e-65	Down	gi|564364327|ref|XP_006243373.1|//PREDICTED: carbonic anhydrase 12 isoform X2 [Rattus norvegicus]
69349	STMN4	154.91	315.38	1.02566	1.15958e-64	Up	gi|399498513|ref|NP_001257786.1|//stathmin-4 isoform d [Rattus norvegicus] ;gi|12025538|ref|NP_062049.1|//stathmin-4 isoform a [Rattus norvegicus];gi|9790189|ref|NP_062649.1|//stathmin-4 [Mus musculus];gi|148704049|gb|EDL35996.1|//stathmin-like 4, isoform CRA_d [Mus musculus]
2154	ARNT2	10.01	0.8	-3.6453	2.63648e-64	Down	gi|672037400|ref|XP_008757825.1|//PREDICTED: aryl hydrocarbon receptor nuclear translocator 2 isoform X2 [Rattus norvegicus];gi|1470080|gb|AAB05247.1|//aryl hydrocarbon receptor nuclear translocator 2, partial [Rattus norvegicus];gi|158631187|ref|NP_036913.3|//aryl hydrocarbon receptor nuclear translocator 2 [Rattus norvegicus];gi|674087510|ref|XP_008851624.1|//PREDICTED: aryl hydrocarbon recepto…
3564	RGS12	25.83	4.19	-2.62403	2.9358e-64	Down	gi|564384568|ref|XP_006251413.1|//PREDICTED: regulator of G-protein signaling 12 isoform X1 [Rattus norvegicus];gi|149047406|gb|EDM00076.1|//regulator of G-protein signaling 12, isoform CRA_b [Rattus norvegicus];gi|149047407|gb|EDM00077.1|//regulator of G-protein signaling 12, isoform CRA_c [Rattus norvegicus]
1305135	AKAP2	1.52	11.12	2.87101	2.68254e-63	Up	gi|672052684|ref|XP_008761955.1|//PREDICTED: A-kinase anchor protein 2 isoform X1 [Rattus norvegicus];gi|149037137|gb|EDL91668.1|//rCG31964, isoform CRA_b [Rattus norvegicus]
3382	PPP3CA	110.89	47.42	-1.22556	4.16923e-63	Down	gi|8394030|ref|NP_058737.1|//serine/threonine-protein phosphatase 2B catalytic subunit alpha isoform [Rattus norvegicus]
1304930	CNIH2	223.57	101.83	-1.13456	8.42775e-63	Down	gi|686735522|ref|XP_009244393.1|//PREDICTED: protein cornichon homolog 2 isoform X1 [Pongo abelii]
1308330	MEGF9	10.01	23.25	1.21579	9.22063e-63	Up	gi|157817871|ref|NP_001101410.1|//multiple epidermal growth factor-like domains protein 9 precursor [Rattus norvegicus]
1309715	CBLN2	3.55	32.23	3.18251	2.67753e-62	Up	gi|148677398|gb|EDL09345.1|//cerebellin 2 precursor protein, isoform CRA_b [Mus musculus]
71089	EPB41L3	24.41	61.7	1.3378	2.91742e-62	Up	gi|564370185|ref|XP_006245714.1|//PREDICTED: band 4.1-like protein 3 isoform X4 [Rattus norvegicus];gi|149036265|gb|EDL90924.1|//erythrocyte protein band 4.1-like 3, isoform CRA_e [Rattus norvegicus]
1591773	TBR1	8.29	0.14	-5.88787	3.75647e-62	Down	gi|34328151|ref|NP_033348.2|//T-box brain protein 1 [Mus musculus]
68393	KCND2	4.95	24.29	2.29486	4.29591e-62	Up	gi|76881822|ref|NP_113918.2|//potassium voltage-gated channel subfamily D member 2 precursor [Rattus norvegicus]
1305672	SPOCK3	18.46	55.52	1.58861	7.85991e-62	Up	gi|157822287|ref|NP_001100780.1|//testican-3 precursor [Rattus norvegicus]
1308539	KIF5C	90.88	45.05	-1.01244	8.55778e-62	Down	gi|26006171|dbj|BAC41428.1|//mKIAA0531 protein [Mus musculus]
1309036	PKIG	99.55	22.13	-2.16942	9.53754e-62	Down	gi|946774489|ref|XP_014399202.1|//PREDICTED: cAMP-dependent protein kinase inhibitor gamma isoform X1 [Myotis brandtii];gi|564344263|ref|XP_006235580.1|//PREDICTED: cAMP-dependent protein kinase inhibitor gamma isoform X2 [Rattus norvegicus]
1309828	MRVI1	0.43	9.27	4.43016	1.3273e-61	Up	gi|157419144|ref|NP_001098681.1|//protein MRVI1 isoform a [Rattus norvegicus]
1596452	IQSEC2	22.03	5.36	-2.03916	1.6296e-61	Down	gi|3043568|dbj|BAA25448.1|//KIAA0522 protein [Homo sapiens];gi|479278005|ref|NP_001264315.1|//IQ motif and SEC7 domain-containing protein 2 isoform 2 [Rattus norvegicus]
1560982	WDR13	66.19	31.11	-1.08923	4.61323e-61	Down	gi|852795957|ref|XP_012887861.1|//PREDICTED: WD repeat-containing protein 13 isoform X1 [Dipodomys ordii]
735102	MYBPC1	0.33	13.06	5.30655	7.05756e-61	Up	gi|672058272|ref|XP_008763475.1|//PREDICTED: myosin-binding protein C, slow-type isoform X8 [Rattus norvegicus];gi|672058282|ref|XP_008763480.1|//PREDICTED: myosin-binding protein C, slow-type isoform X13 [Rattus norvegicus]
3729	SNCA	250.71	113.19	-1.14727	1.28598e-60	Down	gi|148666340|gb|EDK98756.1|//synuclein, alpha, isoform CRA_b [Mus musculus]
620000	RIMS1	38.38	18.29	-1.0693	2.28225e-60	Down	gi|913505527|ref|XP_013206510.1|//PREDICTED: regulating synaptic membrane exocytosis protein 1 isoform X5 [Microtus ochrogaster];gi|672064621|ref|XP_008765158.1|//PREDICTED: regulating synaptic membrane exocytosis protein 1 isoform X1 [Rattus norvegicus];gi|16306470|ref|NP_439894.1|//regulating synaptic membrane exocytosis protein 1 [Rattus norvegicus];gi|880893705|ref|XP_012970552.1|//PREDICTED:…
68943	CACNA1H	10.09	1.63	-2.62998	3.42524e-60	Down	gi|149052114|gb|EDM03931.1|//calcium channel, voltage-dependent, T type, alpha 1H subunit [Rattus norvegicus]
3345	PLCB4	1.43	13.01	3.18553	2.57815e-59	Up	gi|13242241|ref|NP_077329.1|//1-phosphatidylinositol 4,5-bisphosphate phosphodiesterase beta-4 [Rattus norvegicus]
1310873	RASL10B	136.13	43.95	-1.63105	2.76367e-59	Down	gi|694967496|ref|XP_009430660.1|//PREDICTED: ras-like protein family member 10B isoform X2 [Pan troglodytes]
69307	SLIT1	20.55	7.34	-1.48529	2.76851e-59	Down	gi|149040169|gb|EDL94207.1|//rCG57618, isoform CRA_a [Rattus norvegicus]
1307067	R3HDM4	99.92	34.98	-1.51424	3.33035e-59	Down	gi|291190729|ref|NP_001167445.1|//R3H domain-containing protein 4 [Rattus norvegicus]
1310796	PLXND1	13.92	2.8	-2.31366	4.88408e-59	Down	gi|564348213|ref|XP_006237097.1|//PREDICTED: plexin-D1 isoform X1 [Rattus norvegicus]
2848	HTR2C	20.43	50.19	1.29671	6.84683e-59	Up	gi|17298688|ref|NP_036897.2|//5-hydroxytryptamine receptor 2C [Rattus norvegicus]
708454	CNKSR2	19.24	2.78	-2.79095	6.98853e-59	Down	gi|164565391|ref|NP_001106837.1|//connector enhancer of kinase suppressor of ras 2 isoform 1 [Rattus norvegicus];gi|13489065|ref|NP_067718.1|//connector enhancer of kinase suppressor of ras 2 isoform 2 [Rattus norvegicus]
69298	ENPP2	24.86	64.82	1.38261	7.73063e-59	Up	gi|86439949|ref|NP_476445.2|//ectonucleotide pyrophosphatase/phosphodiesterase family member 2 [Rattus norvegicus]
620110	ZIC1	5.82	56.62	3.28222	8.48364e-59	Up	gi|565655|dbj|BAA06878.1|//Zic protein [Mus musculus]
69436	SYNJ2	13.93	1.78	-2.96825	3.74074e-57	Down	gi|164565435|ref|NP_001106842.1|//synaptojanin-2 isoform 1 [Rattus norvegicus];gi|14091758|ref|NP_114460.1|//synaptojanin-2 isoform 3 [Rattus norvegicus];gi|164565437|ref|NP_001106843.1|//synaptojanin-2 isoform 2 [Rattus norvegicus]
1306168	INPP5A	13.02	46.67	1.84177	4.19232e-57	Up	gi|395842585|ref|XP_003794097.1|//PREDICTED: LOW QUALITY PROTEIN: type I inositol 1,4,5-trisphosphate 5-phosphatase [Otolemur garnettii]
1306991	LAMP5	32.75	2.66	-3.622	3.16291e-56	Down	gi|62079101|ref|NP_001014205.1|//lysosome-associated membrane glycoprotein 5 precursor [Rattus norvegicus]
2944	JUNB	62.55	15.33	-2.02865	3.43506e-56	Down	gi|625262091|ref|XP_007622475.1|//PREDICTED: LOW QUALITY PROTEIN: uncharacterized protein LOC103161432 [Cricetulus griseus]
3159	NEFH	11.89	37.77	1.66749	4.78777e-56	Up	gi|672076581|ref|XP_008768479.1|//PREDICTED: neurofilament heavy polypeptide isoform X9 [Rattus norvegicus]
3948	VAMP1	57.66	118.18	1.03534	6.50994e-56	Up	gi|533127348|ref|XP_005378839.1|//PREDICTED: vesicle-associated membrane protein 1 isoform X1 [Chinchilla lanigera]
631327	LZTS3	39.57	18.21	-1.11968	1.53707e-55	Down	gi|672046784|ref|XP_008760370.1|//PREDICTED: leucine zipper putative tumor suppressor 3 isoform X3 [Rattus norvegicus];gi|672046782|ref|XP_008760369.1|//PREDICTED: leucine zipper putative tumor suppressor 3 isoform X2 [Rattus norvegicus]
62037	ARC	17.64	1.11	-3.99022	1.88925e-55	Down	gi|9506397|ref|NP_062234.1|//activity-regulated cytoskeleton-associated protein [Rattus norvegicus]
62037	ARC	18.57	1.44	-3.68883	2.33671e-55	Down	gi|81863214|sp|Q63053.1|ARC_RAT//RecName: Full=Activity-regulated cytoskeleton-associated protein; AltName: Full=ARC/ARG3.1; AltName: Full=Activity-regulated gene 3.1 protein; Short=Arg3.1
1306458	CLSTN1	64.82	31.51	-1.04063	2.74803e-55	Down	gi|347300280|ref|NP_001007093.1|//calsyntenin-1 precursor [Rattus norvegicus]
70958	GRIA3	15.2	2.57	-2.56423	3.0312e-55	Down	gi|795316821|ref|XP_011817583.1|//PREDICTED: glutamate receptor 3 isoform X1 [Colobus angolensis palliatus];gi|60360568|dbj|BAD90527.1|//mKIAA4184 protein [Mus musculus]
1308781	SEPT4	62.21	144.75	1.21834	3.73205e-55	Up	gi|672068451|ref|XP_008766188.1|//PREDICTED: septin-4 isoform X1 [Rattus norvegicus]
621409	PLS3	12.02	40.96	1.76878	6.86722e-55	Up	gi|564400441|ref|XP_006257496.1|//PREDICTED: plastin-3 isoform X2 [Rattus norvegicus]
1306213	PAK6	26.83	3.82	-2.8122	8.91236e-55	Down	gi|157817492|ref|NP_001099968.1|//serine/threonine-protein kinase PAK 6 [Rattus norvegicus]
1589642	CBNL4	2.18	21.88	3.32721	1.35778e-54	Up	gi|674053950|ref|XP_008833353.1|//PREDICTED: cerebellin-4 [Nannospalax galili]
1302984	LMO7	18.99	5.61	-1.75917	1.59735e-54	Down	gi|48040390|ref|NP_001001515.1|//LIM domain only protein 7 [Rattus norvegicus];gi|564387291|ref|XP_006252463.1|//PREDICTED: LIM domain only protein 7 isoform X12 [Rattus norvegicus]
727956	LHX9	0.1	8.14	6.34696	2.90564e-54	Up	gi|532009378|ref|XP_005348503.1|//PREDICTED: LIM/homeobox protein Lhx9 isoform X2 [Microtus ochrogaster];gi|118763751|gb|AAI28723.1|//Lhx9 protein [Rattus norvegicus]
1305966	KLF16	40.79	10.02	-2.02533	3.46695e-54	Down	gi|189027127|ref|NP_001121076.1|//Krueppel-like factor 16 [Rattus norvegicus]
3657	SEMA3A	3.84	0.09	-5.41504	3.62616e-54	Down	gi|8394255|ref|NP_059006.1|//semaphorin-3A precursor [Rattus norvegicus]
1308844	CPNE4	6.06	25.47	2.07141	4.51177e-54	Up	gi|584051148|ref|XP_006770259.1|//PREDICTED: copine-4 isoform X3 [Myotis davidii];gi|148689145|gb|EDL21092.1|//copine IV, isoform CRA_a, partial [Mus musculus];gi|586544378|ref|XP_006907309.1|//PREDICTED: copine-4 isoform X1 [Pteropus alecto]
1305926	SLC24A4	7.59	1.17	-2.69759	9.66902e-54	Down	gi|564357027|ref|XP_006240534.1|//PREDICTED: sodium/potassium/calcium exchanger 4 isoform X2 [Rattus norvegicus];gi|564357025|ref|XP_006240533.1|//PREDICTED: sodium/potassium/calcium exchanger 4 isoform X1 [Rattus norvegicus]
620241	LEF1	2.05	17.27	3.07457	1.79295e-53	Up	gi|564338787|ref|XP_006233364.1|//PREDICTED: lymphoid enhancer-binding factor 1 isoform X4 [Rattus norvegicus];gi|149025968|gb|EDL82211.1|//lymphoid enhancer binding factor 1, isoform CRA_c [Rattus norvegicus]
1303120	TACC1	9.82	1.66	-2.56454	1.87981e-53	Down	gi|52486747|ref|NP_001004107.1|//transforming acidic coiled-coil-containing protein 1 [Rattus norvegicus]
11384925	CLCN2	24.05	8.55	-1.49204	3.72022e-53	Down	gi|2873367|gb|AAC06343.1|//chloride channel 2 [Rattus norvegicus]
3354	PLP1	11.49	39.99	1.79926	1.7681e-52	Up	gi|521027133|gb|EPQ08921.1|//Myelin proteolipid protein [Myotis brandtii]
1564799	TMEM47	34.8	70.43	1.0171	2.69414e-52	Up	gi|148697222|gb|EDL29169.1|//transmembrane protein 47, isoform CRA_a [Mus musculus]
1309715	CBLN2	0.63	7.02	3.47805	3.31192e-52	Up	gi|148677398|gb|EDL09345.1|//cerebellin 2 precursor protein, isoform CRA_b [Mus musculus]
1310281	C2CD2L	66.43	29.49	-1.17161	4.95319e-52	Down	gi|58865568|ref|NP_001011996.1|//C2 domain-containing protein 2-like [Rattus norvegicus]
735197	NAPEPLD	2.31	17.37	2.91063	5.99773e-52	Up	gi|672048595|ref|XP_008760860.1|//PREDICTED: N-acyl-phosphatidylethanolamine-hydrolyzing phospholipase D isoform X2 [Rattus norvegicus];gi|564345310|ref|XP_006235972.1|//PREDICTED: N-acyl-phosphatidylethanolamine-hydrolyzing phospholipase D isoform X4 [Rattus norvegicus]
68382	CACNB1	40.81	13.08	-1.64156	7.82824e-52	Down	gi|8393060|ref|NP_059042.1|//voltage-dependent L-type calcium channel subunit beta-1 [Rattus norvegicus]
61824	KCNJ16	7.26	26.79	1.88365	8.65449e-52	Up	gi|51592082|ref|NP_445766.2|//inward rectifier potassium channel 16 [Rattus norvegicus]
1307654	RIT2	53.18	122.18	1.20005	1.21678e-51	Up	gi|61556829|ref|NP_001013078.1|//GTP-binding protein Rit2 [Rattus norvegicus]
68385	CACNB4	14.91	31.22	1.06619	1.78027e-51	Up	gi|549806816|ref|NP_001272356.1|//voltage-dependent L-type calcium channel subunit beta-4 isoform d [Mus musculus] ;gi|423788|pir||A45982//calcium channel beta 4 subunit - rat;gi|532005206|ref|XP_005346462.1|//PREDICTED: voltage-dependent L-type calcium channel subunit beta-4 isoform X2 [Microtus ochrogaster]
70944	CPLX1	21.57	55.19	1.35538	3.5745e-51	Up	gi|752420454|ref|XP_002924450.2|//PREDICTED: complexin-1 [Ailuropoda melanoleuca]
3086	KITLG	9.11	26.84	1.55886	3.76717e-51	Up	gi|213417659|ref|NP_068616.1|//kit ligand isoform 2 precursor [Rattus norvegicus];gi|33667068|ref|NP_068615.1|//kit ligand isoform 1 precursor [Rattus norvegicus]
1306213	PAK6	13.97	2.26	-2.62794	3.88623e-51	Down	gi|157817492|ref|NP_001099968.1|//serine/threonine-protein kinase PAK 6 [Rattus norvegicus]
70885	DBN1	68.17	31.42	-1.11745	5.0003e-51	Down	gi|148709253|gb|EDL41199.1|//drebrin 1, isoform CRA_b, partial [Mus musculus];gi|146218400|gb|AAI39848.1|//Dbn1 protein [Rattus norvegicus];gi|149039864|gb|EDL93980.1|//drebrin 1, isoform CRA_a [Rattus norvegicus]
1311833	MPP6	20.1	58	1.52886	5.93576e-51	Up	gi|672049574|ref|XP_008761120.1|//PREDICTED: MAGUK p55 subfamily member 6 isoform X3 [Rattus norvegicus]
2054	ADRA1B	3.42	26.63	2.96098	7.12276e-51	Up	gi|47575853|ref|NP_058687.2|//alpha-1B adrenergic receptor [Rattus norvegicus]
1306890	PROX1	2.36	10.77	2.19016	1.3626e-50	Up	gi|466035766|ref|XP_004275294.1|//PREDICTED: prospero homeobox protein 1 [Orcinus orca];gi|676828816|gb|KFP21990.1|//Prospero homeobox protein 1 [Egretta garzetta]
1565819	ZFP831	5.02	0.4	-3.64962	2.36087e-50	Down	gi|564344832|ref|XP_006235776.1|//PREDICTED: zinc finger protein 831 isoform X1 [Rattus norvegicus]
1306723	PRICKLE2	25.55	11.39	-1.16556	2.74295e-50	Down	gi|124487247|ref|NP_001074615.1|//prickle-like protein 2 isoform a [Mus musculus];gi|755516743|ref|XP_011239654.1|//PREDICTED: prickle-like protein 2 isoform X2 [Mus musculus];gi|568941833|ref|XP_006506169.1|//PREDICTED: prickle-like protein 2 isoform X1 [Mus musculus]
1305251	RNF152	1.69	9.02	2.4161	1.31101e-49	Up	gi|148707931|gb|EDL39878.1|//ring finger protein 152 [Mus musculus]
621548	ZBTB18	35.43	13.49	-1.39308	1.94947e-49	Down	gi|29748010|gb|AAH50909.1|//zinc finger protein 238, partial [Mus musculus];gi|884928897|ref|XP_003474290.2|//PREDICTED: zinc finger and BTB domain-containing protein 18 [Cavia porcellus];gi|558196802|ref|XP_006104576.1|//PREDICTED: zinc finger and BTB domain-containing protein 18 isoform X1 [Myotis lucifugus]
61860	GNG7	30.05	6.63	-2.18028	4.21702e-49	Down	gi|149034469|gb|EDL89206.1|//guanine nucleotide binding protein, gamma 7, isoform CRA_a [Rattus norvegicus]
1583944	SHISA7	9.4	1.12	-3.06916	8.14578e-49	Down	gi|564326273|ref|XP_006228352.1|//PREDICTED: protein shisa-7 isoform X1 [Rattus norvegicus]
620890	RAB26	57.89	14.02	-2.04583	9.4138e-49	Down	gi|76363526|sp|P51156.2|RAB26_RAT//RecName: Full=Ras-related protein Rab-26 [Rattus norvegicus]
727949	DNM3	13.31	28.14	1.08011	1.21063e-48	Up	gi|84490431|ref|NP_001033708.1|//dynamin-3 isoform 1 [Mus musculus];gi|391872|dbj|BAA03161.1|//testicular dynamin [Rattus norvegicus]
1308660	GLDC	13.18	1.22	-3.4334	1.29554e-48	Down	gi|564333275|ref|XP_006231272.1|//PREDICTED: glycine dehydrogenase (decarboxylating), mitochondrial isoform X1 [Rattus norvegicus]
1306212	TMEM163	9.34	47.57	2.34856	1.48249e-48	Up	gi|167900472|ref|NP_001104233.2|//transmembrane protein 163 [Rattus norvegicus]
1359619	SSBP4	72.4	22.7	-1.6733	6.10043e-48	Down	gi|672079753|ref|XP_008769364.1|//PREDICTED: single-stranded DNA-binding protein 4 isoform X4 [Rattus norvegicus]
3046	MAPK3	106.68	45.92	-1.2161	7.11356e-48	Down	gi|115311606|sp|P21708.5|MK03_RAT//RecName: Full=Mitogen-activated protein kinase 3; Short=MAP kinase 3; Short=MAPK 3; AltName: Full=ERT2; AltName: Full=Extracellular signal-regulated kinase 1; Short=ERK-1; AltName: Full=Insulin-stimulated MAP2 kinase; AltName: Full=MAP kinase isoform p44; Short=p44-MAPK; AltName: Full=MNK1; AltName: Full=Microtubule-associated protein 2 kinase; AltName: Full=p44…
620791	NECTIN1	19.87	5.99	-1.72996	9.01809e-48	Down	gi|148693608|gb|EDL25555.1|//poliovirus receptor-related 1, isoform CRA_a [Mus musculus]
1306528	HSPA4L	21.93	49.61	1.17773	1.81817e-47	Up	gi|564336295|ref|XP_006232359.1|//PREDICTED: heat shock 70 kDa protein 4L isoform X2 [Rattus norvegicus]
1560056	USP9X	9.99	21.44	1.10175	3.17954e-47	Up	gi|209571464|ref|NP_001129365.1|//probable ubiquitin carboxyl-terminal hydrolase FAF-X isoform 1 [Rattus norvegicus] ;gi|209571553|ref|NP_001129395.1|//probable ubiquitin carboxyl-terminal hydrolase FAF-X isoform 2 [Rattus norvegicus]
1306101	CMIP	41.56	17.82	-1.2217	5.69412e-47	Down	gi|674045730|ref|XP_008828859.1|//PREDICTED: C-Maf-inducing protein isoform X2 [Nannospalax galili];gi|532003087|ref|XP_005345793.1|//PREDICTED: C-Maf-inducing protein isoform X2 [Microtus ochrogaster]
727806	PLPPR4	36.59	16.48	-1.15073	1.00624e-46	Down	gi|37359962|dbj|BAC97959.1|//mKIAA0455 protein [Mus musculus]
1303243	SPTB	7.9	0.93	-3.08655	1.29342e-46	Down	gi|47058982|ref|NP_997687.1|//spectrin beta chain, erythrocytic [Rattus norvegicus]
708539	KCNIP4	6.87	32.16	2.22689	1.2942e-46	Up	gi|149047240|gb|EDL99909.1|//Kv channel interacting protein 4, isoform CRA_a [Rattus norvegicus];gi|312839886|ref|NP_001186174.1|//Kv channel-interacting protein 4 isoform 6 [Mus musculus]
1308367	ERMN	28.77	82.36	1.51738	1.74196e-46	Up	gi|56605702|ref|NP_001008312.1|//ermin [Rattus norvegicus]
1302972	EHMT2	53.87	25.03	-1.10582	2.42701e-46	Down	gi|47059112|ref|NP_997628.1|//histone-lysine N-methyltransferase EHMT2 [Rattus norvegicus]
1307683	FCHO1	38.15	14.81	-1.36511	2.66112e-46	Down	gi|672079582|ref|XP_008769304.1|//PREDICTED: FCH domain only protein 1 isoform X1 [Rattus norvegicus];gi|564388500|ref|XP_006252926.1|//PREDICTED: FCH domain only protein 1 isoform X2 [Rattus norvegicus]
628611	ELAVL2	3.57	19.41	2.4428	2.68764e-46	Up	gi|568928448|ref|XP_006502841.1|//PREDICTED: ELAV-like protein 2 isoform X3 [Mus musculus];gi|672053085|ref|XP_008762071.1|//PREDICTED: ELAV-like protein 2 isoform X3 [Rattus norvegicus]
1359200	AKAP8L	41.66	16.32	-1.35202	3.12926e-46	Down	gi|564358445|ref|XP_006241116.1|//PREDICTED: A-kinase anchor protein 8-like isoform X1 [Rattus norvegicus];gi|148708373|gb|EDL40320.1|//A kinase (PRKA) anchor protein 8-like, isoform CRA_b, partial [Mus musculus];gi|148708374|gb|EDL40321.1|//A kinase (PRKA) anchor protein 8-like, isoform CRA_c, partial [Mus musculus]
620393	PDP1	2.06	11.78	2.51562	3.17141e-46	Up	gi|655682637|ref|XP_008253956.1|//PREDICTED: pyruvate dehyrogenase phosphatase catalytic subunit 1 isoform X1 [Oryctolagus cuniculus]
1307579	NUMBL	32.9	11.93	-1.46349	4.8517e-46	Down	gi|564326908|ref|XP_006228627.1|//PREDICTED: numb-like protein isoform X1 [Rattus norvegicus];gi|426388801|ref|XP_004060821.1|//PREDICTED: numb-like protein [Gorilla gorilla gorilla]
2212	BMP3	6.71	0.38	-4.14224	8.09451e-46	Down	gi|149046840|gb|EDL99614.1|//bone morphogenetic protein 3, isoform CRA_b [Rattus norvegicus]
70958	GRIA3	36.79	15.98	-1.20305	1.08186e-45	Down	gi|60360568|dbj|BAD90527.1|//mKIAA4184 protein [Mus musculus]
1311991	ERF	20.83	4.39	-2.24637	1.1646e-45	Down	gi|31418693|gb|AAH53045.1|//Erf protein, partial [Mus musculus]
620646	OTOF	7.55	1.44	-2.39041	1.71326e-45	Down	gi|672055567|ref|XP_008762757.1|//PREDICTED: otoferlin isoform X2 [Rattus norvegicus];gi|672055565|ref|XP_008762756.1|//PREDICTED: otoferlin isoform X1 [Rattus norvegicus]
621870	UGCG	7.45	26.96	1.85551	2.1019e-45	Up	gi|25742623|ref|NP_113983.1|//ceramide glucosyltransferase [Rattus norvegicus]
1583621	TCF7L2	0.6	10.75	4.16323	2.15751e-45	Up	gi|300796408|ref|NP_001177981.1|//transcription factor 7-like 2 [Rattus norvegicus]
620968	PRKCQ	5.97	25.64	2.10259	2.54016e-45	Up	gi|454515948|ref|NP_001263650.1|//protein kinase C theta type [Rattus norvegicus]
1307321	SLC39A10	22.92	7.96	-1.52577	3.08796e-45	Down	gi|564311572|ref|XP_006226894.1|//PREDICTED: zinc transporter ZIP10 isoform X1 [Rattus norvegicus]
2903	IL6ST	0.05	4.45	6.47573	3.12679e-45	Up	gi|149059343|gb|EDM10350.1|//rCG44468, isoform CRA_b [Rattus norvegicus]
1304968	RSRC1	9.67	33.26	1.7822	3.75935e-45	Up	gi|62079069|ref|NP_001014194.1|//serine/Arginine-related protein 53 [Rattus norvegicus];gi|880926808|ref|XP_012974441.1|//PREDICTED: serine/Arginine-related protein 53 [Mesocricetus auratus]
1309127	FBXL16	110.87	42.55	-1.38164	4.43551e-45	Down	gi|57222336|ref|NP_001009504.1|//F-box/LRR-repeat protein 16 [Rattus norvegicus]
708354	NEXN	0.7	20.97	4.90483	4.80181e-45	Up	gi|40538878|ref|NP_631976.1|//nexilin isoform s [Rattus norvegicus];gi|40538874|ref|NP_631977.1|//nexilin isoform b [Rattus norvegicus]
1311541	MMP17	21.97	4.72	-2.21868	8.99473e-45	Down	gi|157786912|ref|NP_001099395.1|//matrix metalloproteinase-17 precursor [Rattus norvegicus]
1564170	GPR153	6.25	22.2	1.82863	1.15765e-44	Up	gi|564354291|ref|XP_006239548.1|//PREDICTED: probable G-protein coupled receptor 153 isoform X2 [Rattus norvegicus];gi|149024731|gb|EDL81228.1|//G protein-coupled receptor 153 [Rattus norvegicus]
708548	NECAB1	25.85	94.28	1.86679	1.77507e-44	Up	gi|568927338|ref|XP_006538297.1|//PREDICTED: N-terminal EF-hand calcium-binding protein 1 isoform X1 [Mus musculus]
727797	RTN4RL2	21.39	2.34	-3.19236	2.51197e-44	Down	gi|31077112|ref|NP_852045.1|//reticulon-4 receptor-like 2 precursor [Rattus norvegicus]
61925	PRKCE	60.08	24.39	-1.3006	5.56463e-44	Down	gi|39930373|ref|NP_058867.1|//protein kinase C epsilon type [Rattus norvegicus]
2163	ASS1	8.08	41.45	2.35894	5.80783e-44	Up	gi|795329564|ref|XP_011826543.1|//PREDICTED: argininosuccinate synthase isoform X2 [Mandrillus leucophaeus]
1309104	C1ORF21	12.89	4.66	-1.46785	7.49518e-44	Down	gi|157786994|ref|NP_001099429.1|//uncharacterized protein C1orf21 homolog [Rattus norvegicus]
621402	SLC32A1	44.75	13.54	-1.72466	1.52846e-43	Down	gi|13929106|ref|NP_113970.1|//vesicular inhibitory amino acid transporter [Rattus norvegicus]
620829	AKAP5	20.57	2.7	-2.92951	1.54349e-43	Down	gi|149051484|gb|EDM03657.1|//A kinase (PRKA) anchor protein 5 [Rattus norvegicus]
1306528	HSPA4L	7.12	15.41	1.11392	2.21097e-43	Up	gi|148703191|gb|EDL35138.1|//heat shock protein 4 like, isoform CRA_c, partial [Mus musculus]
3806	SYT5	99.28	43.54	-1.18916	2.99482e-43	Down	gi|9507171|ref|NP_062223.1|//synaptotagmin-5 [Rattus norvegicus]
1584538	KRT71	31.5	0.75	-5.39232	4.01016e-43	Down	gi|546363518|gb|AGW99255.1|//keratin 71 [Rattus norvegicus]
1310010	PPFIBP1	34.79	14.19	-1.2938	5.30116e-43	Down	gi|672051412|ref|XP_008761612.1|//PREDICTED: liprin-beta-1 isoform X8 [Rattus norvegicus];gi|672051406|ref|XP_008761609.1|//PREDICTED: liprin-beta-1 isoform X5 [Rattus norvegicus];gi|672051416|ref|XP_008761614.1|//PREDICTED: liprin-beta-1 isoform X10 [Rattus norvegicus];gi|672051408|ref|XP_008761610.1|//PREDICTED: liprin-beta-1 isoform X6 [Rattus norvegicus];gi|157824075|ref|NP_001101366.1|//lipr…
61973	TRPC3	1.93	14.94	2.95251	6.22257e-43	Up	gi|672042162|ref|XP_006232344.2|//PREDICTED: short transient receptor potential channel 3 isoform X1 [Rattus norvegicus]
1302949	TANC1	2.45	8.92	1.86426	9.23868e-43	Up	gi|149047777|gb|EDM00393.1|//tetratricopeptide repeat, ankyrin repeat and coiled-coil containing 1 [Rattus norvegicus]
620687	PYGL	1.54	17.46	3.50305	1.43148e-42	Up	gi|11560087|ref|NP_071604.1|//glycogen phosphorylase, liver form [Rattus norvegicus]
628808	CACNG8	39.85	3.72	-3.42121	2.16724e-42	Down	gi|21687018|ref|NP_542427.1|//voltage-dependent calcium channel gamma-8 subunit [Rattus norvegicus]
1307779	RFX3	10.03	2.88	-1.80018	2.5785e-42	Down	gi|672040111|ref|XP_008758562.1|//PREDICTED: transcription factor RFX3 isoform X1 [Rattus norvegicus];gi|149062647|gb|EDM13070.1|//rCG47137 [Rattus norvegicus];gi|829738084|ref|XP_012593007.1|//PREDICTED: transcription factor RFX3 isoform X5 [Microcebus murinus];gi|675637724|ref|XP_008994660.1|//PREDICTED: LOW QUALITY PROTEIN: transcription factor RFX3 [Callithrix jacchus]
1307321	SLC39A10	6.99	21.33	1.60952	3.41506e-42	Up	gi|564311572|ref|XP_006226894.1|//PREDICTED: zinc transporter ZIP10 isoform X1 [Rattus norvegicus]
1311128	BCL11B	4.4	0.25	-4.1375	3.52965e-42	Down	gi|564357207|ref|XP_006240602.1|//PREDICTED: B-cell lymphoma/leukemia 11B isoform X1 [Rattus norvegicus];gi|755542934|ref|XP_011242455.1|//PREDICTED: B-cell lymphoma/leukemia 11B isoform X3 [Mus musculus]
620712	PTPN4	3.23	10	1.63039	4.13677e-42	Up	gi|281371328|ref|NP_001093949.1|//tyrosine-protein phosphatase non-receptor type 4 [Rattus norvegicus]
1307033	LTBP4	9.58	1.29	-2.89265	4.16883e-42	Down	gi|564326918|ref|XP_006228632.1|//PREDICTED: latent-transforming growth factor beta-binding protein 4 isoform X2 [Rattus norvegicus];gi|672035611|ref|XP_008757338.1|//PREDICTED: latent-transforming growth factor beta-binding protein 4 isoform X1 [Rattus norvegicus]
620510	GABARAPL2	70.71	147.98	1.06542	4.20091e-42	Up	gi|472387583|ref|XP_004413131.1|//PREDICTED: uncharacterized protein LOC101368575 [Odobenus rosmarus divergens]
620054	PPFIA3	28.12	10.43	-1.43086	6.03804e-42	Down	gi|256997198|dbj|BAI22792.1|//mKIAA0654 protein [Mus musculus]
1305890	OAF	33.58	4.87	-2.78561	6.62818e-42	Down	gi|62078913|ref|NP_001014112.1|//out at first protein homolog precursor [Rattus norvegicus]
1303132	PLEKHG5	11.03	1.74	-2.66427	8.46444e-42	Down	gi|41152499|ref|NP_958429.1|//pleckstrin homology domain-containing family G member 5 [Rattus norvegicus]
1309245	UNC5D	9.18	2.44	-1.91161	1.23564e-41	Down	gi|305855087|ref|NP_001100789.2|//netrin receptor UNC5D precursor [Rattus norvegicus]
621649	PLEC	8.18	2.98	-1.45679	1.6447e-41	Down	gi|256221612|ref|NP_001157768.1|//plectin isoform 1c [Rattus norvegicus] ;gi|149066130|gb|EDM16003.1|//rCG59523, isoform CRA_a [Rattus norvegicus];gi|672059544|ref|XP_008763815.1|//PREDICTED: plectin isoform X4 [Rattus norvegicus]
620015	MPP3	14.28	0.84	-4.08746	1.80163e-41	Down	gi|449083359|ref|NP_446120.1|//MAGUK p55 subfamily member 3 [Rattus norvegicus]
1642426	AI593442	18.22	37.87	1.05553	1.8173e-41	Up	gi|26329593|dbj|BAC28535.1|//unnamed protein product [Mus musculus]
1591931	SH3BGRL2	5.24	16.75	1.67652	3.02254e-41	Up	gi|149019021|gb|EDL77662.1|//similar to SH3 domain binding glutamic acid-rich protein like 2, isoform CRA_b [Rattus norvegicus];gi|625192615|ref|XP_007638913.1|//PREDICTED: SH3 domain-binding glutamic acid-rich-like protein 2 isoform X1 [Cricetulus griseus]
1593785	LRRTM2	8.4	24.7	1.55605	3.2274e-41	Up	gi|28972213|dbj|BAC65560.1|//mKIAA0416 protein [Mus musculus]
621197	MARCKSL1	144.91	70.19	-1.04582	4.05181e-41	Down	gi|672013322|ref|XP_008772695.1|//PREDICTED: MARCKS-related protein-like [Rattus norvegicus]
67385	CACNB2	1.62	12.98	3.00222	4.84303e-41	Up	gi|16758716|ref|NP_446303.1|//voltage-dependent L-type calcium channel subunit beta-2 [Rattus norvegicus]
61860	GNG7	21.54	5.93	-1.86091	6.66759e-41	Down	gi|149034469|gb|EDL89206.1|//guanine nucleotide binding protein, gamma 7, isoform CRA_a [Rattus norvegicus]
2247	CACNA2D1	17.98	8.23	-1.12743	7.21954e-41	Down	gi|31542335|ref|NP_037051.2|//voltage-dependent calcium channel subunit alpha-2/delta-1 isoform 1 precursor [Rattus norvegicus]
1309967	LIMD2	75.75	19.15	-1.9839	8.34936e-41	Down	gi|625199709|ref|XP_003503024.2|//PREDICTED: LIM domain-containing protein 2 [Cricetulus griseus]
1306196	EIF5A2	12.45	30.77	1.30538	9.0703e-41	Up	gi|431910532|gb|ELK13603.1|//Eukaryotic translation initiation factor 5A-2 [Pteropus alecto]
1307184	ZBTB4	10.68	2.01	-2.40964	1.45486e-40	Down	gi|564312891|ref|XP_006220766.1|//PREDICTED: zinc finger and BTB domain-containing protein 4 [Rattus norvegicus]
1304633	TRAF3	16.04	5.71	-1.49011	1.88973e-40	Down	gi|157823541|ref|NP_001102194.1|//TNF receptor-associated factor 3 [Rattus norvegicus]
1309911	ANXA11	34.46	8.64	-1.99582	2.3846e-40	Down	gi|672079226|ref|XP_008769202.1|//PREDICTED: annexin A11 isoform X1 [Rattus norvegicus]
1306957	SGSM2	14.01	3.05	-2.19958	2.95661e-40	Down	gi|564372825|ref|XP_006246802.1|//PREDICTED: small G protein signaling modulator 2 isoform X1 [Rattus norvegicus]
628772	SHANK2	23.39	11.62	-1.00928	3.32617e-40	Down	gi|4995819|emb|CAB44314.1|//proline rich synapse associated protein 1 [Rattus norvegicus];gi|41235797|ref|NP_958738.1|//SH3 and multiple ankyrin repeat domains protein 2 isoform a [Rattus norvegicus];gi|149061806|gb|EDM12229.1|//rCG47889, isoform CRA_b [Rattus norvegicus];gi|40255311|ref|NP_597685.1|//SH3 and multiple ankyrin repeat domains protein 2 isoform d [Rattus norvegicus];gi|22001984|sp|Q…
1307437	GPR162	18.81	7.07	-1.41172	3.40047e-40	Down	gi|157821335|ref|NP_001102116.1|//probable G-protein coupled receptor 162 [Rattus norvegicus] ;gi|564348913|ref|XP_006237405.1|//PREDICTED: prolyl 3-hydroxylase 3 isoform X1 [Rattus norvegicus]
62053	CSRP1	0.41	13.86	5.07916	4.3399e-40	Up	gi|8393206|ref|NP_058844.1|//cysteine and glycine-rich protein 1 [Rattus norvegicus]
621670	GABRA4	20.83	63.45	1.60696	5.3567e-40	Up	gi|148705863|gb|EDL37810.1|//gamma-aminobutyric acid (GABA-A) receptor, subunit alpha 4, isoform CRA_a [Mus musculus]
61958	S1PR1	72.1	33.21	-1.11838	5.61469e-40	Down	gi|8393290|ref|NP_058997.1|//sphingosine 1-phosphate receptor 1 [Rattus norvegicus]
3908	TSC2	28.55	12.56	-1.18465	6.95941e-40	Down	gi|564370858|ref|XP_006245972.1|//PREDICTED: tuberin isoform X2 [Rattus norvegicus];gi|148690395|gb|EDL22342.1|//tuberous sclerosis 2, isoform CRA_b, partial [Mus musculus];gi|564370870|ref|XP_006245978.1|//PREDICTED: tuberin isoform X9 [Rattus norvegicus];gi|564370868|ref|XP_006245977.1|//PREDICTED: tuberin isoform X8 [Rattus norvegicus];gi|564370864|ref|XP_006245975.1|//PREDICTED: tuberin isofo…
620385	CABP1	49.5	9.36	-2.40285	8.82424e-40	Down	gi|19424182|ref|NP_598213.1|//calcium-binding protein 1 isoform 1 [Rattus norvegicus];gi|640832233|ref|XP_008071746.1|//PREDICTED: calcium-binding protein 1 isoform X2 [Tarsius syrichta];gi|76056880|ref|NP_001028848.1|//calcium-binding protein 1 isoform 3 [Rattus norvegicus]
620998	NELL1	13.33	37.63	1.49721	1.26751e-39	Up	gi|532100790|ref|XP_005336017.1|//PREDICTED: protein kinase C-binding protein NELL1 isoform X3 [Ictidomys tridecemlineatus]
71055	GRIFIN	4.1	56.69	3.7894	1.41973e-39	Up	gi|149035008|gb|EDL89728.1|//galectin-related inter-fiber protein, isoform CRA_a [Rattus norvegicus]
70907	ACTN1	24.18	5.46	-2.14684	1.99202e-39	Down	gi|13591902|ref|NP_112267.1|//alpha-actinin-1 [Rattus norvegicus]
1563168	CELF3	23.3	5.71	-2.02877	2.99916e-39	Down	gi|148706791|gb|EDL38738.1|//trinucleotide repeat containing 4, isoform CRA_d [Mus musculus]
2346	CHRNA4	9.37	37.96	2.01836	4.42102e-39	Up	gi|205640|gb|AAA41676.1|//acetylcholine receptor alpha subunit, partial [Rattus norvegicus]
1309431	ADGRB2	18.99	5.92	-1.68157	9.91327e-39	Down	gi|157817085|ref|NP_001101384.1|//brain-specific angiogenesis inhibitor 2 precursor [Rattus norvegicus]
620809	SLC12A2	12.65	26.46	1.06468	1.28723e-38	Up	gi|564393524|ref|XP_006254814.1|//PREDICTED: solute carrier family 12 member 2 isoform X1 [Rattus norvegicus]
1565016	CELF5	29.67	11.56	-1.35986	1.62748e-38	Down	gi|208022666|ref|NP_001129075.1|//CUGBP Elav-like family member 5 [Rattus norvegicus]
735227	GAA	37.79	76.67	1.02066	1.83614e-38	Up	gi|149054964|gb|EDM06781.1|//glucosidase, alpha, acid, isoform CRA_a [Rattus norvegicus]
3730	SNN	56.91	25.32	-1.1684	1.89038e-38	Down	gi|512848752|ref|XP_004886617.1|//PREDICTED: stannin isoform X1 [Heterocephalus glaber]
628592	UNC13C	14.26	5.68	-1.32801	3.93354e-38	Down	gi|1763306|gb|AAB39720.1|//Munc13-3 [Rattus norvegicus]
621300	CNTN1	22.6	51.61	1.19133	5.00771e-38	Up	gi|16923964|ref|NP_476459.1|//contactin-1 precursor [Rattus norvegicus]
3159	NEFH	1.49	12.3	3.04527	5.60557e-38	Up	gi|564384225|ref|XP_006251246.1|//PREDICTED: neurofilament heavy polypeptide isoform X5 [Rattus norvegicus];gi|564384223|ref|XP_006251245.1|//PREDICTED: neurofilament heavy polypeptide isoform X4 [Rattus norvegicus]
69313	ACHE	13.18	33.53	1.3471	5.94127e-38	Up	gi|63101489|gb|AAH94521.1|//Acetylcholinesterase [Rattus norvegicus]
1564227	ANKRD33B	4.27	0.37	-3.52864	7.06075e-38	Down	gi|300797118|ref|NP_001178494.1|//ankyrin repeat domain-containing protein 33B [Rattus norvegicus]
3197	NPY	117.54	16.32	-2.84844	7.70385e-38	Down	gi|6981286|ref|NP_036746.1|//pro-neuropeptide Y preproprotein [Rattus norvegicus]
1311174	ZIC2	9	31.07	1.78753	8.44305e-38	Up	gi|148745261|gb|AAI42527.1|//LOC514433 protein [Bos taurus]
2344	CHRM4	12.36	0.82	-3.91391	8.46671e-38	Down	gi|568915231|ref|XP_006498717.1|//PREDICTED: muscarinic acetylcholine receptor M4 isoform X1 [Mus musculus]
3395	PRKCA	16.53	7.15	-1.20907	8.83158e-38	Down	gi|672069614|ref|XP_008766532.1|//PREDICTED: protein kinase C alpha type isoform X1 [Rattus norvegicus]
631379	CYP26B1	6.1	0.19	-5.00474	9.57046e-38	Down	gi|385178624|sp|G3V7X8.1|CP26B_RAT//RecName: Full=Cytochrome P450 26B1
619895	DLG2	27.86	7.8	-1.83665	9.58355e-38	Down	gi|11560113|ref|NP_071618.1|//disks large homolog 2 [Rattus norvegicus]
1597324	VANGL1	1.2	8.42	2.81079	1.2006e-37	Up	gi|564338129|ref|XP_006233116.1|//PREDICTED: vang-like protein 1 isoform X1 [Rattus norvegicus];gi|157818897|ref|NP_001103054.1|//vang-like protein 1 [Rattus norvegicus]
1310492	GRID2IP	0.25	9.2	5.20163	1.25351e-37	Up	gi|157787062|ref|NP_001099380.1|//delphilin [Rattus norvegicus]
735189	KCTD13	79.02	31.02	-1.34902	1.28405e-37	Down	gi|38454208|ref|NP_942031.1|//BTB/POZ domain-containing adapter for CUL3-mediated RhoA degradation protein 1 [Rattus norvegicus]
2653	GAD2	57.5	20.19	-1.50992	1.50974e-37	Down	gi|6978871|ref|NP_036695.1|//glutamate decarboxylase 2 [Rattus norvegicus]
1359360	MEF2A	16.55	33.33	1.00999	1.96398e-37	Up	gi|672037108|ref|XP_008757763.1|//PREDICTED: myocyte-specific enhancer factor 2A isoform X2 [Rattus norvegicus]
2148	ARAF	42.9	103.61	1.27211	2.30047e-37	Up	gi|149044390|gb|EDL97711.1|//v-raf murine sarcoma 3611 viral oncogene homolog, isoform CRA_b [Rattus norvegicus];gi|149044389|gb|EDL97710.1|//v-raf murine sarcoma 3611 viral oncogene homolog, isoform CRA_a [Rattus norvegicus]
69271	TCF4	15.45	6.04	-1.35499	3.22083e-37	Down	gi|149064564|gb|EDM14767.1|//transcription factor 4, isoform CRA_a [Rattus norvegicus];gi|472372814|ref|XP_004405884.1|//PREDICTED: transcription factor 4 isoform X1 [Odobenus rosmarus divergens];gi|625253842|ref|XP_007618259.1|//PREDICTED: transcription factor 4 isoform X5 [Cricetulus griseus];gi|149064567|gb|EDM14770.1|//transcription factor 4, isoform CRA_d [Rattus norvegicus]
1561668	RAPGEF5	19.29	4.35	-2.14877	5.38322e-37	Down	gi|114145606|ref|NP_001041380.1|//rap guanine nucleotide exchange factor 5 [Rattus norvegicus];gi|568979472|ref|XP_006515844.1|//PREDICTED: rap guanine nucleotide exchange factor 5 isoform X1 [Mus musculus]
1307089	NTNG2	11.56	1.99	-2.5383	5.60017e-37	Down	gi|564339997|ref|XP_006233866.1|//PREDICTED: netrin-G2 isoform X3 [Rattus norvegicus]
621347	MYO5B	16.47	6.49	-1.34355	7.66799e-37	Down	gi|672083254|ref|XP_008770307.1|//PREDICTED: unconventional myosin-Vb isoform X2 [Rattus norvegicus];gi|8393817|ref|NP_058779.1|//unconventional myosin-Vb [Rattus norvegicus];gi|149027162|gb|EDL82886.1|//myosin 5B, isoform CRA_a [Rattus norvegicus]
2706	GLRB	15.67	33.89	1.11285	8.10032e-37	Up	gi|17865325|ref|NP_445748.1|//glycine receptor subunit beta precursor [Rattus norvegicus]
708533	RIMBP2	27.86	12.8	-1.12205	8.79139e-37	Down	gi|672072848|ref|XP_008767414.1|//PREDICTED: RIMS-binding protein 2 isoform X3 [Rattus norvegicus];gi|149063197|gb|EDM13520.1|//RIM binding protein 2, isoform CRA_b [Rattus norvegicus]
1565099	KLF13	20.23	9.09	-1.15414	1.35847e-36	Down	gi|9968469|emb|CAC06697.1|//Kruppel like factor [Mus musculus]
2412	HAPLN1	9.01	1.21	-2.89652	1.43518e-36	Down	gi|1346731|sp|P03994.2|HPLN1_RAT//RecName: Full=Hyaluronan and proteoglycan link protein 1; AltName: Full=Cartilage-linking protein 1; Short=Cartilage-link protein; AltName: Full=Proteoglycan link protein; Flags: Precursor
620029	NR4A1	35.77	10.91	-1.7131	3.80755e-36	Down	gi|399498497|ref|NP_077364.2|//nuclear receptor subfamily 4 group A member 1 [Rattus norvegicus]
1642882	RAB1B	43.41	12.29	-1.82054	3.85834e-36	Down	gi|664703871|ref|XP_008531408.1|//PREDICTED: ras-related protein Rab-1B [Equus przewalskii]
1309323	LTK	19.77	3.46	-2.51447	4.14785e-36	Down	gi|159032534|ref|NP_001101233.2|//leukocyte tyrosine kinase receptor [Rattus norvegicus]
2324614	SPTSSB	2.03	19.81	3.28668	6.7842e-36	Up	gi|19526830|ref|NP_598436.1|//serine palmitoyltransferase small subunit B isoform a [Mus musculus]
1560070	RBFOX3	59.49	28.4	-1.06676	1.2466e-35	Down	gi|148702729|gb|EDL34676.1|//DNA segment, Chr 11, Brigham & Women's Genetics 0517 expressed, isoform CRA_c, partial [Mus musculus];gi|532014201|ref|XP_005350877.1|//PREDICTED: RNA binding protein fox-1 homolog 3 isoform X1 [Microtus ochrogaster]
1305060	CTNNA2	22.75	45.73	1.00727	1.87538e-35	Up	gi|594691484|ref|XP_007193077.1|//PREDICTED: catenin alpha-2 isoform X1 [Balaenoptera acutorostrata scammoni]
621414	KCNH2	4.91	18.85	1.94077	1.95684e-35	Up	gi|16758828|ref|NP_446401.1|//potassium voltage-gated channel subfamily H member 2 [Rattus norvegicus]
1560587	EPHA4	15.53	31.06	1	2.13887e-35	Up	gi|241666404|ref|NP_001155883.1|//ephrin type-A receptor 4 precursor [Rattus norvegicus]
11459991	RIN1	15.4	1.48	-3.37926	3.14315e-35	Down	gi|20514768|ref|NP_620607.1|//ras and Rab interactor 1 [Rattus norvegicus]
1565342	LY6E	79.11	26.07	-1.60147	3.48148e-35	Down	gi|564360434|ref|XP_006241819.1|//PREDICTED: lymphocyte antigen 6E isoform X2 [Rattus norvegicus]
1304711	INTS10	21.2	10.28	-1.04422	3.85071e-35	Down	gi|672079621|ref|XP_008769314.1|//PREDICTED: integrator complex subunit 10 isoform X1 [Rattus norvegicus]
1306518	FBXW4	22.06	4.06	-2.44188	3.85811e-35	Down	gi|826343094|ref|XP_012517227.1|//PREDICTED: F-box/WD repeat-containing protein 4 [Propithecus coquereli]
1311296	CAMTA2	16.88	5.95	-1.50435	4.08561e-35	Down	gi|149053229|gb|EDM05046.1|//calmodulin binding transcription activator 2 (predicted) [Rattus norvegicus]
3032	SMAD3	11.89	2.59	-2.19872	4.71447e-35	Down	gi|5174513|ref|NP_005893.1|//mothers against decapentaplegic homolog 3 isoform 1 [Homo sapiens]
68942	CACNA1G	2.99	10.36	1.79281	5.66764e-35	Up	gi|672068521|ref|XP_008766217.1|//PREDICTED: voltage-dependent T-type calcium channel subunit alpha-1G isoform X11 [Rattus norvegicus];gi|672068525|ref|XP_008766219.1|//PREDICTED: voltage-dependent T-type calcium channel subunit alpha-1G isoform X13 [Rattus norvegicus]
1311887	CTIF	11.15	25.32	1.18323	6.46298e-35	Up	gi|145279233|ref|NP_958742.2|//CBP80/20-dependent translation initiation factor [Mus musculus] ;gi|569003943|ref|XP_006526036.1|//PREDICTED: CBP80/20-dependent translation initiation factor isoform X7 [Mus musculus]
3719	SLC9A2	7.41	0.26	-4.83289	8.32668e-35	Down	gi|164519095|ref|NP_001106806.1|//sodium/hydrogen exchanger 2 isoform 1 precursor [Rattus norvegicus]
2681	GFRA1	2.52	8.98	1.83329	1.64554e-34	Up	gi|148669850|gb|EDL01797.1|//glial cell line derived neurotrophic factor family receptor alpha 1, isoform CRA_b, partial [Mus musculus]
2488	DGKB	23.67	11.01	-1.10425	1.73672e-34	Down	gi|149051150|gb|EDM03323.1|//rCG62181, isoform CRA_a [Rattus norvegicus];gi|568977709|ref|XP_006515133.1|//PREDICTED: diacylglycerol kinase beta isoform X4 [Mus musculus]
3218	NXPH1	14.31	41.46	1.5347	1.84638e-34	Up	gi|148681975|gb|EDL13922.1|//neurexophilin 1, isoform CRA_a [Mus musculus]
2262	CAMK2B	34.27	14.93	-1.19873	2.48142e-34	Down	gi|532046920|ref|XP_005366249.1|//PREDICTED: calcium/calmodulin-dependent protein kinase type II subunit beta isoform X2 [Microtus ochrogaster]
1563167	GAS2	6.2	16.27	1.39187	2.90696e-34	Up	gi|189011542|ref|NP_001120976.1|//growth arrest-specific protein 2 [Rattus norvegicus]
1307298	ZIC4	0.41	5.29	3.68957	3.00227e-34	Up	gi|26338494|dbj|BAC32918.1|//unnamed protein product [Mus musculus];gi|149018907|gb|EDL77548.1|//Zic family member 4 (predicted), isoform CRA_d [Rattus norvegicus]
62015	NFIB	13.74	4.72	-1.54152	3.50405e-34	Down	gi|26343285|dbj|BAC35299.1|//unnamed protein product [Mus musculus];gi|672052798|ref|XP_008761984.1|//PREDICTED: nuclear factor 1 B-type isoform X1 [Rattus norvegicus];gi|149059533|gb|EDM10471.1|//nuclear factor I/B, isoform CRA_c [Rattus norvegicus]
621264	KCNV1	12.43	0.42	-4.88729	3.56557e-34	Down	gi|11067433|ref|NP_067729.1|//potassium voltage-gated channel subfamily V member 1 [Rattus norvegicus]
3972	WNT3	0.07	8.93	6.99516	5.37563e-34	Up	gi|635091519|ref|XP_008010424.1|//PREDICTED: proto-oncogene Wnt-3 [Chlorocebus sabaeus]
621262	MLNR	0.18	8.12	5.49541	6.67484e-34	Up	gi|148747388|ref|NP_852029.3|//thyrotropin releasing hormone receptor 2 [Rattus norvegicus]
1559643	MB21D2	8.79	28.31	1.68738	8.24676e-34	Up	gi|197333822|ref|NP_001102526.2|//protein MB21D2 [Rattus norvegicus]
1308021	CPNE5	14.94	3.51	-2.08964	8.7398e-34	Down	gi|569000237|ref|XP_006524312.1|//PREDICTED: copine-5 isoform X1 [Mus musculus];gi|157821439|ref|NP_001101086.1|//copine-5 [Rattus norvegicus]
1306206	KIF21B	14.85	6.61	-1.16774	1.74711e-33	Down	gi|564380702|ref|XP_006249920.1|//PREDICTED: kinesin-like protein KIF21B isoform X6 [Rattus norvegicus];gi|157821213|ref|NP_001099460.1|//kinesin-like protein KIF21B [Rattus norvegicus] ;gi|564380692|ref|XP_006249915.1|//PREDICTED: kinesin-like protein KIF21B isoform X1 [Rattus norvegicus];gi|564380698|ref|XP_006249918.1|//PREDICTED: kinesin-like protein KIF21B isoform X4 [Rattus norvegicus]
3785	STXBP1	24.42	49.74	1.02634	2.00425e-33	Up	gi|148676634|gb|EDL08581.1|//syntaxin binding protein 1, isoform CRA_b [Mus musculus]
620689	HCN2	28.91	62.55	1.11344	2.04929e-33	Up	gi|50878267|ref|NP_446136.1|//potassium/sodium hyperpolarization-activated cyclic nucleotide-gated channel 2 [Rattus norvegicus]
631328	TBKBP1	16.35	4.62	-1.82333	2.15824e-33	Down	gi|880914346|ref|XP_005075961.2|//PREDICTED: TANK-binding kinase 1-binding protein 1 isoform X2 [Mesocricetus auratus];gi|880914341|ref|XP_005075962.2|//PREDICTED: TANK-binding kinase 1-binding protein 1 isoform X1 [Mesocricetus auratus]
1304887	DSCAML1	8.14	1.77	-2.20128	3.02504e-33	Down	gi|157822543|ref|NP_001101611.1|//Down syndrome cell adhesion molecule-like protein 1 [Rattus norvegicus]
728892	NECAB3	19.06	56.63	1.57102	3.81663e-33	Up	gi|148922885|ref|NP_001092194.1|//N-terminal EF-hand calcium-binding protein 3 [Rattus norvegicus]
2499	DGKG	16.8	6.04	-1.47584	3.98882e-33	Down	gi|564377379|ref|XP_006248600.1|//PREDICTED: diacylglycerol kinase gamma isoform X1 [Rattus norvegicus]
2741	NR3C1	8.7	20.53	1.23865	4.52118e-33	Up	gi|19343485|gb|AAL66772.2|//glucocorticoid receptor [Rattus norvegicus]
1309212	CPNE1	3.99	24.15	2.59756	8.39964e-33	Up	gi|635120541|ref|XP_007983338.1|//PREDICTED: copine-9 [Chlorocebus sabaeus]
1561954	WASF1	50.31	21.28	-1.24135	8.42203e-33	Down	gi|68341973|ref|NP_001020285.1|//wiskott-Aldrich syndrome protein family member 1 [Rattus norvegicus]
1359485	CTNNA1	2.8	17.38	2.63393	8.66912e-33	Up	gi|545184822|ref|XP_005599433.1|//PREDICTED: catenin alpha-1 [Equus caballus]
1311068	FEZF2	12.13	0.1	-6.92244	9.64046e-33	Down	gi|148688660|gb|EDL20607.1|//zinc finger protein 312, isoform CRA_a [Mus musculus]
1549754	GPR39	69.51	30.72	-1.17804	1.86207e-32	Down	gi|167555093|ref|NP_001107864.1|//G-protein coupled receptor 39 isoform 1 [Rattus norvegicus]
1593239	ARPP21	22.96	5.34	-2.10421	2.64328e-32	Down	gi|224451111|ref|NP_001128517.1|//cAMP-regulated phosphoprotein 21 isoform 2 [Rattus norvegicus] ;gi|674077989|ref|XP_008846437.1|//PREDICTED: cAMP-regulated phosphoprotein 21 isoform X12 [Nannospalax galili]
69298	ENPP2	10.79	30.91	1.51838	3.25294e-32	Up	gi|928152007|ref|XP_013974072.1|//PREDICTED: ectonucleotide pyrophosphatase/phosphodiesterase family member 2 isoform X2 [Canis lupus familiaris];gi|149066384|gb|EDM16257.1|//rCG59939, isoform CRA_a [Rattus norvegicus];gi|585188348|ref|XP_006745548.1|//PREDICTED: ectonucleotide pyrophosphatase/phosphodiesterase family member 2 isoform X5 [Leptonychotes weddellii];gi|73974395|ref|XP_861243.1|//PRE…
1303141	PHACTR2	2.8	8.95	1.67646	3.80464e-32	Up	gi|149039568|gb|EDL93730.1|//phosphatase and actin regulator 2, isoform CRA_b [Rattus norvegicus];gi|15277544|gb|AAH12871.1|//Phactr2 protein, partial [Mus musculus];gi|568965281|ref|XP_006512739.1|//PREDICTED: phosphatase and actin regulator 2 isoform X11 [Mus musculus];gi|568965279|ref|XP_006512738.1|//PREDICTED: phosphatase and actin regulator 2 isoform X10 [Mus musculus]
1311079	LGI3	21.41	46.38	1.11522	5.55342e-32	Up	gi|157822677|ref|NP_001100747.1|//leucine-rich repeat LGI family member 3 precursor [Rattus norvegicus]
1303029	PHACTR3	91.06	40.26	-1.17747	6.49715e-32	Down	gi|47523968|ref|NP_999624.1|//phosphatase and actin regulator 3 [Rattus norvegicus]
631411	NREP	13.65	38.97	1.51346	7.58233e-32	Up	gi|30017419|ref|NP_835197.1|//neuronal regeneration-related protein [Rattus norvegicus]
1597355	SERTM1	11.54	2.23	-2.37153	1.08544e-31	Down	gi|148703340|gb|EDL35287.1|//RIKEN cDNA 6030405A18, isoform CRA_a [Mus musculus]
1560008	GREM2	3.76	16.09	2.09736	1.14133e-31	Up	gi|537163504|gb|ERE73307.1|//gremlin-2-like protein [Cricetulus griseus]
1310989	FBXL19	20.84	9.26	-1.17027	1.62983e-31	Down	gi|564331017|ref|XP_006230339.1|//PREDICTED: F-box/LRR-repeat protein 19 isoform X2 [Rattus norvegicus];gi|564331015|ref|XP_006230338.1|//PREDICTED: F-box/LRR-repeat protein 19 isoform X1 [Rattus norvegicus]
2322	CDH6	2.11	7.69	1.86574	1.78903e-31	Up	gi|149027277|gb|EDL82944.1|//rCG23692 [Rattus norvegicus]
1312002	COBL	10.74	2.73	-1.97602	1.84954e-31	Down	gi|672076787|ref|XP_008768533.1|//PREDICTED: protein cordon-bleu isoform X4 [Rattus norvegicus];gi|672076783|ref|XP_008768531.1|//PREDICTED: protein cordon-bleu isoform X2 [Rattus norvegicus]
619706	PTPRK	9.35	2.58	-1.8576	2.07655e-31	Down	gi|148672873|gb|EDL04820.1|//protein tyrosine phosphatase, receptor type, K, isoform CRA_b, partial [Mus musculus];gi|913509743|ref|XP_013207861.1|//PREDICTED: receptor-type tyrosine-protein phosphatase kappa isoform X3 [Microtus ochrogaster];gi|672033803|ref|XP_008756838.1|//PREDICTED: receptor-type tyrosine-protein phosphatase kappa isoform X1 [Rattus norvegicus];gi|532041766|ref|XP_005363723.1…
620920	PPP2R2C	118.6	55.49	-1.0958	2.08823e-31	Down	gi|16923962|ref|NP_476457.1|//serine/threonine-protein phosphatase 2A 55 kDa regulatory subunit B gamma isoform [Rattus norvegicus]
3102	MOG	36.01	85.61	1.24938	2.66075e-31	Up	gi|2497314|sp|Q63345.1|MOG_RAT//RecName: Full=Myelin-oligodendrocyte glycoprotein; Flags: Precursor [Rattus norvegicus]
1565593	CDK17	35.93	15.91	-1.17526	2.90547e-31	Down	gi|564358970|ref|XP_006241315.1|//PREDICTED: cyclin-dependent kinase 17 isoform X1 [Rattus norvegicus]
1308334	DPY19L3	19.48	9.28	-1.0698	3.06314e-31	Down	gi|402743461|ref|NP_001129307.2|//probable C-mannosyltransferase DPY19L3 [Rattus norvegicus]
2248	CACNB3	13.66	1.3	-3.39337	3.08425e-31	Down	gi|488509769|ref|XP_004446989.1|//PREDICTED: voltage-dependent L-type calcium channel subunit beta-3 isoform 2 [Dasypus novemcinctus]
2322879	EVI5	1.47	8.1	2.46211	3.26083e-31	Up	gi|406362838|ref|NP_001258339.1|//ecotropic viral integration site 5 protein homolog [Rattus norvegicus]
69305	NR2F2	34.64	7.03	-2.30084	3.57171e-31	Down	gi|635141277|ref|XP_007988707.1|//PREDICTED: COUP transcription factor 2 isoform X1 [Chlorocebus sabaeus]
2058	ADRA2C	21.53	2.18	-3.30395	3.99633e-31	Down	gi|19924029|ref|NP_612515.1|//alpha-2C adrenergic receptor [Rattus norvegicus]
1359283	CHPT1	14.94	34.08	1.18975	5.86474e-31	Up	gi|564358911|ref|XP_006241293.1|//PREDICTED: cholinephosphotransferase 1 isoform X4 [Rattus norvegicus];gi|56090323|ref|NP_001007751.1|//cholinephosphotransferase 1 [Rattus norvegicus]
1305663	RAB40B	24.15	3.83	-2.65661	6.12859e-31	Down	gi|157819039|ref|NP_001100546.1|//ras-related protein Rab-40B [Rattus norvegicus]
70984	BOK	17.05	58.66	1.78261	7.20151e-31	Up	gi|7949082|ref|NP_058058.1|//bcl-2-related ovarian killer protein [Mus musculus]
3344	PLCB1	19.05	7.29	-1.3858	7.61305e-31	Down	gi|117647200|ref|NP_001071109.1|//1-phosphatidylinositol 4,5-bisphosphate phosphodiesterase beta-1 [Rattus norvegicus]
631416	KCNG1	7.43	0.33	-4.49282	8.04442e-31	Down	gi|157818435|ref|NP_001100015.1|//potassium voltage-gated channel subfamily G member 1 [Rattus norvegicus]
620965	PDE2A	11.11	2.06	-2.43114	8.44306e-31	Down	gi|396578149|ref|NP_001257533.1|//cGMP-dependent 3',5'-cyclic phosphodiesterase isoform PDE2A1 [Rattus norvegicus]
70907	ACTN1	19.77	8.09	-1.2891	9.15151e-31	Down	gi|38018016|gb|AAR08137.1|//brain-specific alpha actinin 1 isoform [Rattus norvegicus];gi|49256643|gb|AAH74001.1|//Actn1 protein [Rattus norvegicus]
621779	SEC14L2	35.88	12.94	-1.47134	9.58562e-31	Down	gi|60097947|ref|NP_446253.2|//SEC14-like protein 2 [Rattus norvegicus]
70911	ACVR2A	23.81	5.11	-2.22017	9.86035e-31	Down	gi|281353901|gb|EFB29485.1|//hypothetical protein PANDA_012344 [Ailuropoda melanoleuca]
1309653	PTPRT	15.84	7.78	-1.02573	1.54085e-30	Down	gi|755499001|ref|XP_011237684.1|//PREDICTED: receptor-type tyrosine-protein phosphatase T isoform X6 [Mus musculus];gi|568915951|ref|XP_006499062.1|//PREDICTED: receptor-type tyrosine-protein phosphatase T isoform X7 [Mus musculus];gi|755498999|ref|XP_011237683.1|//PREDICTED: receptor-type tyrosine-protein phosphatase T isoform X5 [Mus musculus];gi|755498997|ref|XP_011237682.1|//PREDICTED: recept…
2933	ITPR1	2.98	8.68	1.54238	1.73118e-30	Up	gi|672050632|ref|XP_008761397.1|//PREDICTED: inositol 1,4,5-trisphosphate receptor type 1 isoform X9 [Rattus norvegicus];gi|672050634|ref|XP_008761398.1|//PREDICTED: inositol 1,4,5-trisphosphate receptor type 1 isoform X10 [Rattus norvegicus];gi|672050622|ref|XP_008761392.1|//PREDICTED: inositol 1,4,5-trisphosphate receptor type 1 isoform X4 [Rattus norvegicus]
1309574	WNT9B	0.46	6.52	3.82517	1.84343e-30	Up	gi|157820441|ref|NP_001100525.1|//protein Wnt-9b precursor [Rattus norvegicus]
1562173	ZPR1	11.78	1.04	-3.50168	2.61664e-30	Down	gi|212549649|ref|NP_001131118.1|//zinc finger protein ZPR1 [Rattus norvegicus]
1308244	MPPED1	7.66	0.55	-3.79984	2.94417e-30	Down	gi|221040576|dbj|BAH11965.1|//unnamed protein product [Homo sapiens]
68329	PDE1A	37.85	11.98	-1.65967	3.26793e-30	Down	gi|13540703|ref|NP_110498.1|//calcium/calmodulin-dependent 3',5'-cyclic nucleotide phosphodiesterase 1A [Rattus norvegicus]
1309968	GBE1	5.62	21.67	1.94706	3.63854e-30	Up	gi|281332160|ref|NP_001093972.1|//1,4-alpha-glucan-branching enzyme [Rattus norvegicus]
2545	EGR3	22.52	0.4	-5.81506	4.42758e-30	Down	gi|8393305|ref|NP_058782.1|//early growth response protein 3 [Rattus norvegicus]
1310707	DIAPH1	7.26	1.29	-2.4926	5.86821e-30	Down	gi|403224997|ref|NP_001100863.2|//protein diaphanous homolog 1 [Rattus norvegicus]
708372	ERC2	40.74	19.15	-1.0891	6.00636e-30	Down	gi|37360977|ref|NP_808482.2|//ERC protein 2 [Mus musculus];gi|51701368|sp|Q8K3M6.1|ERC2_RAT//RecName: Full=ERC protein 2; AltName: Full=CAZ-associated structural protein 1; Short=CAST1; Short=Cast; AltName: Full=Cytomatrix protein p110;gi|568987537|ref|XP_006519008.1|//PREDICTED: ERC protein 2 isoform X13 [Mus musculus];gi|568987531|ref|XP_006519005.1|//PREDICTED: ERC protein 2 isoform X10 [Mus m…
3797	SYN1	29.59	13.12	-1.17334	6.68434e-30	Down	gi|160707907|ref|NP_001104252.1|//synapsin-1 isoform b [Rattus norvegicus]
1309938	PIP5K1C	30.85	15.06	-1.03455	7.86075e-30	Down	gi|672057788|ref|XP_008763325.1|//PREDICTED: phosphatidylinositol 4-phosphate 5-kinase type-1 gamma isoform X3 [Rattus norvegicus]
2805	HMMR	29.59	6.96	-2.08795	9.73006e-30	Down	gi|676280279|gb|KFO34168.1|//Hyaluronan mediated motility receptor [Fukomys damarensis]
2369	CNR1	7.5	1.21	-2.63188	1.01269e-29	Down	gi|6978673|ref|NP_036916.1|//cannabinoid receptor 1 [Rattus norvegicus]
727873	GPR151	1.18	22.1	4.22719	1.47237e-29	Up	gi|31745152|ref|NP_853664.1|//probable G-protein coupled receptor 151 [Rattus norvegicus]
620568	KIT	6.19	0.65	-3.25143	1.57939e-29	Down	gi|509136|emb|CAA44354.1|//c-kit receptor tyrosine kinase isoform [Rattus rattus]
621561	MYO16	6.91	1.6	-2.11061	1.68258e-29	Down	gi|672080674|ref|XP_008769606.1|//PREDICTED: unconventional myosin-XVI isoform X1 [Rattus norvegicus]
621106	KCNT1	8.53	3.1	-1.46028	1.76414e-29	Down	gi|564339765|ref|XP_006233764.1|//PREDICTED: potassium channel subfamily T member 1 isoform X6 [Rattus norvegicus];gi|672044816|ref|XP_008759846.1|//PREDICTED: potassium channel subfamily T member 1 isoform X12 [Rattus norvegicus];gi|564339769|ref|XP_006233766.1|//PREDICTED: potassium channel subfamily T member 1 isoform X8 [Rattus norvegicus]
1311185	SH3PXD2A	6.72	2.14	-1.65085	1.8186e-29	Down	gi|564334039|ref|XP_006231576.1|//PREDICTED: SH3 and PX domain-containing protein 2A isoform X3 [Rattus norvegicus]
1564145	LRRN1	4.82	19.33	2.00374	1.84898e-29	Up	gi|82654226|ref|NP_001032440.1|//leucine-rich repeat neuronal protein 1 precursor [Rattus norvegicus]
1305198	MEIS2	10.26	0.72	-3.83289	1.94293e-29	Down	gi|148695936|gb|EDL27883.1|//myeloid ecotropic viral integration site-related gene 1, isoform CRA_b [Mus musculus]
68398	KCNH1	7.15	1.6	-2.15987	3.19218e-29	Down	gi|149041059|gb|EDL95016.1|//potassium voltage-gated channel, subfamily H (eag-related), member 1, isoform CRA_a [Rattus norvegicus];gi|13929046|ref|NP_113930.1|//potassium voltage-gated channel subfamily H member 1 [Rattus norvegicus]
1303089	GSN	19.69	46.34	1.23479	3.49946e-29	Up	gi|51854227|ref|NP_001004080.1|//gelsolin precursor [Rattus norvegicus]
70887	KCNIP2	33.8	11.29	-1.58198	4.14257e-29	Down	gi|76881830|ref|NP_001029133.1|//Kv channel-interacting protein 2 isoform c [Rattus norvegicus];gi|76881826|ref|NP_064479.2|//Kv channel-interacting protein 2 isoform a [Rattus norvegicus];gi|76881828|ref|NP_064480.2|//Kv channel-interacting protein 2 isoform b [Rattus norvegicus]
620030	NUCB1	25.05	56.97	1.18539	4.22688e-29	Up	gi|16758210|ref|NP_445915.1|//nucleobindin-1 precursor [Rattus norvegicus]
1306305	TJP1	1.17	6.49	2.47171	6.24215e-29	Up	gi|672036991|ref|XP_008757724.1|//PREDICTED: tight junction protein ZO-1 isoform X2 [Rattus norvegicus]
1302959	CRIP2	108.07	46.08	-1.22975	7.8289e-29	Down	gi|589950860|ref|XP_006988081.1|//PREDICTED: cysteine-rich protein 2 [Peromyscus maniculatus bairdii]
1565281	SEZ6L2	24.63	12.19	-1.01472	7.9361e-29	Down	gi|564330991|ref|XP_006230326.1|//PREDICTED: seizure 6-like protein 2 isoform X1 [Rattus norvegicus]
1309155	FKBP5	10.37	1.44	-2.84828	1.24661e-28	Down	gi|564397283|ref|XP_006256284.1|//PREDICTED: peptidyl-prolyl cis-trans isomerase FKBP5 isoform X2 [Rattus norvegicus]
3017	LPL	9.57	0.78	-3.61697	1.35608e-28	Down	gi|6981168|ref|NP_036730.1|//lipoprotein lipase precursor [Rattus norvegicus]
68944	CACNA1I	10.68	4.42	-1.27279	1.96014e-28	Down	gi|113195659|ref|NP_064469.3|//voltage-dependent T-type calcium channel subunit alpha-1I [Rattus norvegicus]
631414	KCNF1	29.44	9.95	-1.56501	2.15779e-28	Down	gi|281182676|ref|NP_001162575.1|//potassium voltage-gated channel subfamily F member 1 [Rattus norvegicus]
727819	PXK	4.93	19.85	2.00948	3.65303e-28	Up	gi|33414515|ref|NP_877973.1|//PX domain-containing protein kinase-like protein [Rattus norvegicus];gi|83288431|sp|Q4FZZ1.1|PXK_RAT//RecName: Full=PX domain-containing protein kinase-like protein; AltName: Full=Modulator of Na,K-ATPase; Short=MONaKA
1561602	NLK	19.12	7.31	-1.38714	3.78565e-28	Down	gi|149408132|ref|NP_032728.3|//serine/threonine-protein kinase NLK [Mus musculus]
620194	SLC8A2	31.37	12.09	-1.37557	3.83677e-28	Down	gi|17530967|ref|NP_511174.1|//sodium/calcium exchanger 2 precursor [Rattus norvegicus]
1310734	PLA2G7	13.95	43.8	1.65067	4.17273e-28	Up	gi|564367541|ref|XP_006244668.1|//PREDICTED: platelet-activating factor acetylhydrolase isoform X1 [Rattus norvegicus]
708416	NEGR1	67.46	29.7	-1.18357	5.47677e-28	Down	gi|11067409|ref|NP_067714.1|//neuronal growth regulator 1 precursor [Rattus norvegicus]
1563168	CELF3	32.02	11.79	-1.44141	6.01207e-28	Down	gi|148706790|gb|EDL38737.1|//trinucleotide repeat containing 4, isoform CRA_c, partial [Mus musculus];gi|564337748|ref|XP_006232964.1|//PREDICTED: CUGBP Elav-like family member 3 isoform X4 [Rattus norvegicus];gi|564337737|ref|XP_006232959.1|//PREDICTED: CUGBP Elav-like family member 3 isoform X1 [Rattus norvegicus]
2409	DPYSL4	29.44	10.01	-1.55634	8.83084e-28	Down	gi|158186661|ref|NP_037065.1|//dihydropyrimidinase-related protein 4 [Rattus norvegicus]
1307885	PTPN14	3.38	0.54	-2.64599	9.49065e-28	Down	gi|564382262|ref|XP_006250515.1|//PREDICTED: tyrosine-protein phosphatase non-receptor type 14 isoform X1 [Rattus norvegicus]
621270	ARF1	71.47	18.29	-1.96628	1.01788e-27	Down	gi|672068062|ref|XP_008766092.1|//PREDICTED: ADP-ribosylation factor 1 isoform X2 [Rattus norvegicus]
69058	MATK	25.88	11.33	-1.19169	1.06092e-27	Down	gi|148699494|gb|EDL31441.1|//megakaryocyte-associated tyrosine kinase, isoform CRA_e, partial [Mus musculus];gi|957296|gb|AAB33566.1|//nonreceptor protein-tyrosine kinase [Mus sp.];gi|11177904|ref|NP_068631.1|//megakaryocyte-associated tyrosine-protein kinase [Rattus norvegicus]
62087	MAPK6	14.55	31.39	1.10929	1.10224e-27	Up	gi|537184579|gb|ERE76281.1|//mitogen-activated protein kinase 6 [Cricetulus griseus]
1566130	FBXO41	21.91	10.82	-1.01789	1.14162e-27	Down	gi|157823333|ref|NP_001101341.1|//F-box only protein 41 [Rattus norvegicus]
1303254	ZDHHC23	5.41	0.87	-2.63654	1.21617e-27	Down	gi|74184789|dbj|BAE27992.1|//unnamed protein product [Mus musculus];gi|148747329|ref|NP_998792.2|//palmitoyltransferase ZDHHC23 [Rattus norvegicus]
3449	SIRPA	18.2	7.35	-1.30812	1.87079e-27	Down	gi|29427383|sp|P97710.1|SHPS1_RAT//RecName: Full=Tyrosine-protein phosphatase non-receptor type substrate 1; Short=SHP substrate 1; Short=SHPS-1; AltName: Full=Brain Ig-like molecule with tyrosine-based activation motifs; Short=Bit; AltName: Full=CD172 antigen-like family member A; AltName: Full=Inhibitory receptor SHPS-1; AltName: Full=Macrophage fusion receptor; AltName: Full=Macrophage membran…
1359269	CABP7	21.13	6.09	-1.79478	1.88114e-27	Down	gi|21322238|ref|NP_620398.1|//calcium-binding protein 7 [Mus musculus]
2652	GAD1	13.47	2.78	-2.27659	2.5166e-27	Down	gi|227913|prf||1713398A//Glu decarboxylase
1306288	KLHL22	9.06	28.49	1.65287	2.73463e-27	Up	gi|564377767|ref|XP_006248761.1|//PREDICTED: kelch-like protein 22 isoform X2 [Rattus norvegicus]
708347	BEGAIN	48.7	23.44	-1.05495	2.76587e-27	Down	gi|672056809|ref|XP_008763081.1|//PREDICTED: brain-enriched guanylate kinase-associated protein isoform X2 [Rattus norvegicus];gi|672056811|ref|XP_008763082.1|//PREDICTED: brain-enriched guanylate kinase-associated protein isoform X3 [Rattus norvegicus]
620717	BCL2L2	24.93	9.78	-1.34998	3.00453e-27	Down	gi|32185285|gb|AAO64470.1|//BCL-WEL [Rattus norvegicus]
68946	PENK	30.71	5.62	-2.45007	3.26171e-27	Down	gi|8393944|ref|NP_058835.1|//proenkephalin-A precursor [Rattus norvegicus]
1306279	ABR	3.21	12.27	1.93449	3.64333e-27	Up	gi|568971149|ref|XP_006532047.1|//PREDICTED: active breakpoint cluster region-related protein isoform X2 [Mus musculus];gi|676270315|gb|KFO25539.1|//Active breakpoint cluster region-related protein [Fukomys damarensis]
621264	KCNV1	1.44	0.05	-4.848	4.41201e-27	Down	gi|11067433|ref|NP_067729.1|//potassium voltage-gated channel subfamily V member 1 [Rattus norvegicus]
1310500	ARID1A	14.41	6.71	-1.10269	4.43678e-27	Down	gi|564353178|ref|XP_006239074.1|//PREDICTED: AT-rich interactive domain-containing protein 1A isoform X2 [Rattus norvegicus]
69413	RASGRF2	10.42	4.07	-1.35625	5.29249e-27	Down	gi|16758538|ref|NP_446173.1|//ras-specific guanine nucleotide-releasing factor 2 [Rattus norvegicus]
2715	GNAL	18.47	40.82	1.14409	8.46933e-27	Up	gi|300797437|ref|NP_001178765.1|//guanine nucleotide-binding protein G(olf) subunit alpha [Rattus norvegicus]
1359348	PRRT1	42.59	15.38	-1.46946	9.7507e-27	Down	gi|209915558|ref|NP_001027456.1|//proline-rich transmembrane protein 1 [Rattus norvegicus]
1589744	WSCD2	8.41	1.64	-2.35841	1.13569e-26	Down	gi|403224987|ref|NP_001258107.1|//WSC domain-containing protein 2 [Rattus norvegicus]
69436	SYNJ2	5.57	1.7	-1.71214	1.7017e-26	Down	gi|149028312|gb|EDL83728.1|//synaptojanin 2, isoform CRA_b [Rattus norvegicus]
621866	GBX2	0.07	4.47	5.99678	1.88961e-26	Up	gi|281371502|ref|NP_446160.1|//homeobox protein GBX-2 [Rattus norvegicus]
3035	MAG	22.85	47.19	1.04629	2.71282e-26	Up	gi|725591026|ref|XP_010346350.1|//PREDICTED: myelin-associated glycoprotein [Saimiri boliviensis boliviensis];gi|8393742|ref|NP_058886.1|//myelin-associated glycoprotein precursor [Rattus norvegicus]
2544	EGR1	44.91	13.94	-1.68781	3.08827e-26	Down	gi|6978799|ref|NP_036683.1|//early growth response protein 1 [Rattus norvegicus]
708454	CNKSR2	5.2	1	-2.37851	3.20517e-26	Down	gi|28972455|dbj|BAC65681.1|//mKIAA0902 protein [Mus musculus]
1586038	IL34	33.65	16.55	-1.02378	3.81354e-26	Down	gi|148679522|gb|EDL11469.1|//RIKEN cDNA 2010004A03, isoform CRA_a [Mus musculus]
1560479	SOBP	27.45	13.29	-1.04647	4.02152e-26	Down	gi|157278004|ref|NP_001098110.1|//sine oculis-binding protein homolog [Rattus norvegicus]
1303094	ABLIM2	24.76	10.03	-1.30369	4.91401e-26	Down	gi|568934146|ref|XP_006503980.1|//PREDICTED: actin-binding LIM protein 2 isoform X12 [Mus musculus];gi|295148100|ref|NP_001171168.1|//actin-binding LIM protein 2 isoform 2 [Mus musculus];gi|672076837|ref|XP_008768549.1|//PREDICTED: actin-binding LIM protein 2 isoform X1 [Rattus norvegicus]
1593824	EVI2A	19.68	58.14	1.5628	5.18771e-26	Up	gi|112983874|ref|NP_001037752.1|//protein EVI2A precursor [Rattus norvegicus]
621548	ZBTB18	30.23	6.52	-2.21304	5.59683e-26	Down	gi|12083619|ref|NP_073169.1|//zinc finger and BTB domain-containing protein 18 [Rattus norvegicus]
3717	SLC8A1	0.52	4.78	3.20043	7.90875e-26	Up	gi|398650648|ref|NP_001257708.1|//sodium/calcium exchanger 1 isoform 9 precursor [Rattus norvegicus] ;gi|398650642|ref|NP_001257705.1|//sodium/calcium exchanger 1 isoform 6 precursor [Rattus norvegicus] ;gi|398650638|ref|NP_001257703.1|//sodium/calcium exchanger 1 isoform 4 precursor [Rattus norvegicus];gi|398650640|ref|NP_001257704.1|//sodium/calcium exchanger 1 isoform 5 precursor [Rattus norve…
619772	EPN1	29.56	8.61	-1.77956	8.40576e-26	Down	gi|568944840|ref|XP_006539593.1|//PREDICTED: epsin-1 isoform X2 [Mus musculus]
1306820	EDRF1	5.15	0.51	-3.336	1.05992e-25	Down	gi|564331440|ref|XP_006230498.1|//PREDICTED: erythroid differentiation-related factor 1 isoform X1 [Rattus norvegicus];gi|672038468|ref|XP_008758111.1|//PREDICTED: erythroid differentiation-related factor 1 isoform X2 [Rattus norvegicus]
1565941	VAV3	0.44	4.73	3.42626	1.45588e-25	Up	gi|568923505|ref|XP_006501882.1|//PREDICTED: guanine nucleotide exchange factor VAV3 isoform X1 [Mus musculus]
69224	GPX3	11.92	42.5	1.83408	1.68033e-25	Up	gi|41053837|ref|NP_071970.2|//glutathione peroxidase 3 precursor [Rattus norvegicus]
3448	PTPN5	38.85	18.46	-1.07351	2.01116e-25	Down	gi|564328503|ref|XP_006229314.1|//PREDICTED: tyrosine-protein phosphatase non-receptor type 5 isoform X1 [Rattus norvegicus];gi|564328507|ref|XP_006229316.1|//PREDICTED: tyrosine-protein phosphatase non-receptor type 5 isoform X2 [Rattus norvegicus];gi|564328513|ref|XP_006229319.1|//PREDICTED: tyrosine-protein phosphatase non-receptor type 5 isoform X4 [Rattus norvegicus]
1591795	C1QL3	106.58	35.67	-1.57915	2.50394e-25	Down	gi|637310173|ref|XP_003222135.2|//PREDICTED: LOW QUALITY PROTEIN: complement C1q-like protein 3 [Anolis carolinensis]
61921	GPR88	7.7	1.22	-2.65798	3.10408e-25	Down	gi|13928970|ref|NP_113884.1|//probable G-protein coupled receptor 88 [Rattus norvegicus]
620923	RAB3C	25.88	80.58	1.63858	3.45504e-25	Up	gi|537215752|gb|ERE81765.1|//ras-related protein Rab-3C-like protein [Cricetulus griseus]
1305958	MTMR10	2.53	10.41	2.04076	3.64278e-25	Up	gi|291084658|ref|NP_001094316.1|//myotubularin-related protein 10 [Rattus norvegicus]
1304888	TRPM3	5.43	13.26	1.28806	3.64482e-25	Up	gi|404321007|gb|AFR56509.1|//transient receptor potential melastatin 3 beta 12 [Mus musculus];gi|404321003|gb|AFR56507.1|//transient receptor potential melastatin 3 beta 10 [Mus musculus];gi|524919040|ref|XP_005063804.1|//PREDICTED: transient receptor potential cation channel subfamily M member 3 isoform X6 [Mesocricetus auratus];gi|965919125|ref|XP_014948381.1|//PREDICTED: transient receptor pot…
1564991	GAL3ST3	30.75	10.15	-1.59911	4.98649e-25	Down	gi|66730341|ref|NP_001019461.1|//galactose-3-O-sulfotransferase 3 [Rattus norvegicus]
1564291	FAT4	3.41	1.21	-1.49476	5.23982e-25	Down	gi|564336276|ref|XP_006232354.1|//PREDICTED: protocadherin Fat 4 isoform X1 [Rattus norvegicus]
1309085	NDUFAF6	10.73	3.36	-1.67512	6.11135e-25	Down	gi|568905417|ref|XP_006495603.1|//PREDICTED: uncharacterized protein C8orf34 homolog isoform X2 [Mus musculus];gi|119607352|gb|EAW86946.1|//chromosome 8 open reading frame 34, isoform CRA_b [Homo sapiens];gi|307574659|ref|NP_001182568.1|//uncharacterized protein C8orf34 isoform 2 [Homo sapiens]
61882	NR4A3	8.24	2.05	-2.00702	6.34789e-25	Down	gi|672052566|ref|XP_008761924.1|//PREDICTED: nuclear receptor subfamily 4 group A member 3 isoform X1 [Rattus norvegicus]
2651	GABRB3	46.52	18.95	-1.29565	7.70212e-25	Down	gi|8393390|ref|NP_058761.1|//gamma-aminobutyric acid receptor subunit beta-3 precursor [Rattus norvegicus]
1307497	R3HDM1	16.99	6.59	-1.36634	1.03291e-24	Down	gi|198442903|ref|NP_001128339.1|//R3H domain-containing protein 1 [Rattus norvegicus]
735155	CAR11	102.7	50.41	-1.02665	1.08278e-24	Down	gi|625290240|ref|XP_007636877.1|//PREDICTED: carbonic anhydrase-related protein 11 isoform X4 [Cricetulus griseus]
1309672	MAN1C1	6.82	1.31	-2.3802	1.21798e-24	Down	gi|157822577|ref|NP_001102157.1|//mannosyl-oligosaccharide 1,2-alpha-mannosidase IC [Rattus norvegicus]
631361	CACNA2D3	9.96	25.8	1.37315	1.64791e-24	Up	gi|28212256|ref|NP_783185.1|//voltage-dependent calcium channel subunit alpha-2/delta-3 precursor [Rattus norvegicus]
2300148	CTXN3	2.71	22.02	3.02245	1.80509e-24	Up	gi|197927416|ref|NP_001128168.1|//cortexin-3 [Rattus norvegicus]
619991	VEGFA	20.86	9.58	-1.12264	2.34476e-24	Down	gi|949928101|ref|NP_001303970.1|//vascular endothelial growth factor A isoform Vegf-Ax precursor [Mus musculus];gi|511831408|ref|XP_004740378.1|//PREDICTED: vascular endothelial growth factor A [Mustela putorius furo]
61808	FAAH	22.27	8.47	-1.39467	3.13402e-24	Down	gi|13162304|ref|NP_077046.1|//fatty-acid amide hydrolase 1 [Rattus norvegicus]
1306856	CDH7	1.97	8.26	2.06795	3.6314e-24	Up	gi|149037262|gb|EDL91762.1|//cadherin 7, type 2 [Rattus norvegicus]
1305192	SEMA7A	22.15	47.01	1.08566	3.6764e-24	Up	gi|209863068|ref|NP_001101623.1|//semaphorin-7A precursor [Rattus norvegicus]
70554	GRASP	20.89	2.44	-3.09786	3.75031e-24	Down	gi|20302083|ref|NP_620249.1|//general receptor for phosphoinositides 1-associated scaffold protein [Rattus norvegicus]
1310907	TLK2	1.83	10.53	2.52459	4.5053e-24	Up	gi|635091444|ref|XP_008010386.1|//PREDICTED: serine/threonine-protein kinase tousled-like 2 isoform X3 [Chlorocebus sabaeus]
1306453	TRIM54	16.04	0.77	-4.38067	5.26783e-24	Down	gi|61557310|ref|NP_001013235.1|//tripartite motif-containing protein 54 [Rattus norvegicus]
1307061	ARHGEF28	7.74	2.57	-1.59057	6.2837e-24	Down	gi|672041250|ref|XP_008758899.1|//PREDICTED: rho guanine nucleotide exchange factor 28 isoform X2 [Rattus norvegicus]
1561931	KIAA2022	2.81	0.43	-2.70816	6.95633e-24	Down	gi|614088501|sp|D3ZGX1.1|K2022_RAT//RecName: Full=Protein KIAA2022 homolog [Rattus norvegicus]
1308947	RGL1	20.31	9.47	-1.10075	7.08555e-24	Down	gi|564381040|ref|XP_006250044.1|//PREDICTED: ral guanine nucleotide dissociation stimulator-like 1 isoform X2 [Rattus norvegicus];gi|672074307|ref|XP_008767831.1|//PREDICTED: ral guanine nucleotide dissociation stimulator-like 1 isoform X1 [Rattus norvegicus];gi|672074310|ref|XP_008767832.1|//PREDICTED: ral guanine nucleotide dissociation stimulator-like 1 isoform X3 [Rattus norvegicus]
620563	LPAR1	12.92	29.94	1.21247	8.22912e-24	Up	gi|537228081|gb|ERE83528.1|//lysophosphatidic acid receptor 1-like isoform 2 [Cricetulus griseus]
1305284	ZFP512B	8.06	2.83	-1.50998	8.66149e-24	Down	gi|672048146|ref|XP_008760734.1|//PREDICTED: zinc finger protein 512B isoform X2 [Rattus norvegicus];gi|157822579|ref|NP_001102682.1|//uridine-cytidine kinase-like 1 [Rattus norvegicus] ;gi|672048144|ref|XP_008760733.1|//PREDICTED: zinc finger protein 512B isoform X1 [Rattus norvegicus]
3344	PLCB1	7.89	3.59	-1.13604	9.89693e-24	Down	gi|117647200|ref|NP_001071109.1|//1-phosphatidylinositol 4,5-bisphosphate phosphodiesterase beta-1 [Rattus norvegicus];gi|224967068|ref|NP_062651.2|//1-phosphatidylinositol 4,5-bisphosphate phosphodiesterase beta-1 isoform 2 [Mus musculus]
2681	GFRA1	2.31	11.07	2.26069	1.11552e-23	Up	gi|6978888|ref|NP_037091.1|//GDNF family receptor alpha-1 precursor [Rattus norvegicus]
71066	LRRN3	15.33	34.38	1.16521	1.19346e-23	Up	gi|13540675|ref|NP_110483.1|//leucine-rich repeat neuronal protein 3 precursor [Rattus norvegicus]
1311896	LY6H	118.37	51.69	-1.19535	1.38491e-23	Down	gi|12861758|dbj|BAB32273.1|//unnamed protein product [Mus musculus]
1305038	PLK5	8.82	0.7	-3.65535	1.44693e-23	Down	gi|149034551|gb|EDL89288.1|//similar to Serine/threonine-protein kinase SNK (Serum inducible kinase) (predicted), isoform CRA_b [Rattus norvegicus]
1561354	C2CD4C	13.74	3.19	-2.10675	1.46814e-23	Down	gi|157817456|ref|NP_001102755.1|//C2 calcium-dependent domain-containing protein 4C [Rattus norvegicus]
620061	SORBS2	21.77	10.76	-1.01666	1.5226e-23	Down	gi|755525466|ref|XP_011240510.1|//PREDICTED: sorbin and SH3 domain-containing protein 2 isoform X30 [Mus musculus];gi|149021399|gb|EDL78862.1|//Arg/Abl-interacting protein ArgBP2, isoform CRA_c [Rattus norvegicus];gi|755525474|ref|XP_011240514.1|//PREDICTED: sorbin and SH3 domain-containing protein 2 isoform X38 [Mus musculus];gi|568954753|ref|XP_006509448.1|//PREDICTED: sorbin and SH3 domain-con…
620809	SLC12A2	2.54	8.56	1.75278	1.58744e-23	Up	gi|13929130|ref|NP_113986.1|//solute carrier family 12 member 2 [Rattus norvegicus]
2223	BSN	5.73	2.65	-1.11254	1.9256e-23	Down	gi|158749559|ref|NP_062019.2|//protein bassoon [Rattus norvegicus]
1308568	SPOCK2	8.64	38.08	2.13993	2.22885e-23	Up	gi|157823691|ref|NP_001102003.1|//testican-2 precursor [Rattus norvegicus]
621085	CRTAC1	28.42	10.38	-1.4531	2.54457e-23	Down	gi|197304791|ref|NP_599228.2|//cartilage acidic protein 1 precursor [Rattus norvegicus]
620714	FGFR3	5.55	0.1	-5.79442	2.74868e-23	Down	gi|17865331|ref|NP_445881.1|//fibroblast growth factor receptor 3 precursor [Rattus norvegicus]
1306460	GPR63	2.2	7.69	1.80548	2.92017e-23	Up	gi|157820341|ref|NP_001100110.1|//probable G-protein coupled receptor 63 [Rattus norvegicus]
2276	CASQ2	0.21	7.64	5.18511	3.76874e-23	Up	gi|47940716|gb|AAH72547.1|//Calsequestrin 2 (cardiac muscle) [Rattus norvegicus]
1311712	NAB2	13.96	3.65	-1.93533	4.05409e-23	Down	gi|568966896|ref|XP_006513393.1|//PREDICTED: NGFI-A-binding protein 2 isoform X1 [Mus musculus]
1310838	PDS5B	4.96	12	1.27462	4.35395e-23	Up	gi|156139151|ref|NP_001095853.1|//sister chromatid cohesion protein PDS5 homolog B isoform 1 [Rattus norvegicus];gi|156139149|ref|NP_001095275.1|//sister chromatid cohesion protein PDS5 homolog B isoform 2 [Rattus norvegicus]
3281	PDE4D	6.26	12.58	1.0069	4.42688e-23	Up	gi|568984459|ref|XP_006517708.1|//PREDICTED: cAMP-specific 3',5'-cyclic phosphodiesterase 4D isoform X3 [Mus musculus];gi|22901880|gb|AAN10116.1|//cAMP-specific phosphodiesterase PDE4D6 [Rattus norvegicus];gi|149059316|gb|EDM10323.1|//rCG44727, isoform CRA_g [Rattus norvegicus]
1307021	NEURL1	25.21	0.18	-7.12986	4.86211e-23	Down	gi|157820489|ref|NP_001101075.1|//E3 ubiquitin-protein ligase NEURL1 [Rattus norvegicus]
1307453	DNAJB5	20.11	9.07	-1.14874	4.93884e-23	Down	gi|183985866|gb|AAI66524.1|//Dnajb5 protein [Rattus norvegicus];gi|148670559|gb|EDL02506.1|//DnaJ (Hsp40) homolog, subfamily B, member 5, isoform CRA_d, partial [Mus musculus];gi|568927081|ref|XP_006538173.1|//PREDICTED: dnaJ homolog subfamily B member 5 isoform X4 [Mus musculus];gi|564350811|ref|XP_006238132.1|//PREDICTED: dnaJ homolog subfamily B member 5 isoform X1 [Rattus norvegicus]
1303036	RPAP3	3.61	17.79	2.301	5.27994e-23	Up	gi|51948458|ref|NP_001004243.1|//RNA polymerase II-associated protein 3 [Rattus norvegicus]
3419	KLK6	10.37	44.92	2.11494	5.89038e-23	Up	gi|9506997|ref|NP_062048.1|//kallikrein-6 precursor [Rattus norvegicus]
1359599	WSB2	60.51	25.83	-1.22813	5.97628e-23	Down	gi|672072937|ref|XP_008767442.1|//PREDICTED: WD repeat and SOCS box-containing protein 2 isoform X1 [Rattus norvegicus]
68393	KCND2	11.97	26.2	1.13014	7.3313e-23	Up	gi|26006243|dbj|BAC41464.1|//mKIAA1044 protein [Mus musculus]
1562562	TMEM117	4.18	16.72	2	7.3954e-23	Up	gi|403420630|ref|NP_001258168.1|//transmembrane protein 117 [Rattus norvegicus]
1306416	EPN3	0.27	5.72	4.40498	7.94044e-23	Up	gi|148683978|gb|EDL15925.1|//epsin 3, isoform CRA_b, partial [Mus musculus]
1306269	SIPA1L2	2.89	8.82	1.60971	8.36258e-23	Up	gi|672085305|ref|XP_008770861.1|//PREDICTED: signal-induced proliferation-associated 1-like protein 2 isoform X2 [Rattus norvegicus];gi|672085303|ref|XP_008770860.1|//PREDICTED: signal-induced proliferation-associated 1-like protein 2 isoform X1 [Rattus norvegicus]
1307763	ACTL6B	48.52	18.11	-1.42179	8.48885e-23	Down	gi|674048823|ref|XP_008830563.1|//PREDICTED: actin-like protein 6B [Nannospalax galili]
1304935	PLEKHH2	5.35	2.03	-1.39806	9.32729e-23	Down	gi|672055297|ref|XP_008762685.1|//PREDICTED: pleckstrin homology domain-containing family H member 2 isoform X3 [Rattus norvegicus];gi|672055289|ref|XP_008762681.1|//PREDICTED: pleckstrin homology domain-containing family H member 2 isoform X1 [Rattus norvegicus];gi|672055295|ref|XP_008762684.1|//PREDICTED: pleckstrin homology domain-containing family H member 2 isoform X2 [Rattus norvegicus]
1560108	C11ORF95	10.28	2.82	-1.86607	9.425e-23	Down	gi|222144281|ref|NP_780590.3|//uncharacterized protein C11orf95 homolog [Mus musculus]
628592	UNC13C	6.71	1.9	-1.82031	9.80197e-23	Down	gi|1763306|gb|AAB39720.1|//Munc13-3 [Rattus norvegicus]
1564565	MED24	4.83	0.04	-6.91588	9.82167e-23	Down	gi|77539756|ref|NP_001029251.1|//mediator of RNA polymerase II transcription subunit 24 [Rattus norvegicus]
1582859	CNIH3	4.08	1.43	-1.51255	1.34258e-22	Down	gi|262205511|ref|NP_001160050.1|//protein cornichon homolog 3 [Rattus norvegicus]
708451	CDK5RAP2	3.26	0.12	-4.76377	1.36474e-22	Down	gi|281599321|ref|NP_775157.2|//CDK5 regulatory subunit-associated protein 2 [Rattus norvegicus]
620998	NELL1	7.42	22.04	1.57063	1.48748e-22	Up	gi|13592011|ref|NP_112331.1|//protein kinase C-binding protein NELL1 precursor [Rattus norvegicus]
621660	KCNJ12	2.83	15.72	2.47373	1.49016e-22	Up	gi|149052857|gb|EDM04674.1|//rCG33787 [Rattus norvegicus]
1308895	LARGE1	12.72	5.1	-1.31853	1.54201e-22	Down	gi|829984172|ref|XP_012607669.1|//PREDICTED: glycosyltransferase-like protein LARGE1 isoform X1 [Microcebus murinus]
3637	SCN5A	3.32	0.44	-2.91561	1.56066e-22	Down	gi|672063576|ref|XP_008764892.1|//PREDICTED: sodium channel protein type 5 subunit alpha isoform X2 [Rattus norvegicus];gi|672063579|ref|XP_008764893.1|//PREDICTED: sodium channel protein type 5 subunit alpha isoform X3 [Rattus norvegicus]
1306957	SGSM2	23.06	10.99	-1.0692	1.59151e-22	Down	gi|157820013|ref|NP_001100490.1|//small G protein signaling modulator 2 [Rattus norvegicus]
1308362	PLEKHH1	3.18	9.18	1.52947	1.86133e-22	Up	gi|256818763|ref|NP_001101506.2|//pleckstrin homology domain-containing family H member 1 precursor [Rattus norvegicus]
2038	ADCYAP1R1	2.44	0.02	-6.93074	1.99146e-22	Down	gi|396080332|ref|NP_001257512.1|//pituitary adenylate cyclase-activating polypeptide type I receptor isoform e precursor [Rattus norvegicus];gi|396080323|ref|NP_001257508.1|//pituitary adenylate cyclase-activating polypeptide type I receptor isoform a precursor [Rattus norvegicus];gi|396080326|ref|NP_001257509.1|//pituitary adenylate cyclase-activating polypeptide type I receptor isoform c precur…
1310898	SCML4	4.3	0.75	-2.51937	2.28394e-22	Down	gi|677286896|gb|KFP69324.1|//hypothetical protein N310_08876, partial [Acanthisitta chloris];gi|157823029|ref|NP_001101108.1|//sex comb on midleg-like protein 4 [Rattus norvegicus] ;gi|568965433|ref|XP_006512813.1|//PREDICTED: sex comb on midleg-like protein 4 isoform X1 [Mus musculus]
61868	DPF1	27.17	9.39	-1.53282	2.31472e-22	Down	gi|568945884|ref|XP_006540101.1|//PREDICTED: zinc finger protein neuro-d4 isoform X9 [Mus musculus]
3858	THRB	5.8	1.34	-2.11382	2.56818e-22	Down	gi|399498506|ref|NP_001257783.1|//thyroid hormone receptor beta isoform 2 [Rattus norvegicus]
1566130	FBXO41	10.28	2.91	-1.82075	4.34297e-22	Down	gi|296482725|tpg|DAA24840.1|//TPA: F-box protein 41-like [Bos taurus]
621169	SYT9	5.88	27.74	2.23808	4.97384e-22	Up	gi|16758024|ref|NP_445776.1|//synaptotagmin-9 [Rattus norvegicus]
620676	RPS6KA2	10.45	3.53	-1.56576	5.25103e-22	Down	gi|281306814|ref|NP_476469.1|//ribosomal protein S6 kinase alpha-2 [Rattus norvegicus];gi|625233188|ref|XP_007607746.1|//PREDICTED: ribosomal protein S6 kinase alpha-2 isoform X2 [Cricetulus griseus]
61868	dpf1	10.72	2.69	-1.99463	7.37937e-22	Down	gi|602721943|ref|XP_007471120.1|//PREDICTED: zinc finger protein neuro-d4 isoform X1 [Lipotes vexillifer];gi|514456278|ref|XP_003467190.2|//PREDICTED: LOW QUALITY PROTEIN: zinc finger protein neuro-d4 [Cavia porcellus]
1303057	TMEM178	31.69	9.32	-1.76563	7.39047e-22	Down	gi|148706586|gb|EDL38533.1|//RIKEN cDNA 2810417M05 [Mus musculus]
620092	CAMKK2	28.67	9.67	-1.56795	7.45301e-22	Down	gi|13786172|ref|NP_112628.1|//calcium/calmodulin-dependent protein kinase kinase 2 [Rattus norvegicus]
2298	CD24	28.68	8.61	-1.73596	7.76858e-22	Down	gi|149046938|gb|EDL99686.1|//rCG58523 [Rattus norvegicus]
1309005	GDAP1	13.27	27.94	1.07416	8.35852e-22	Up	gi|157821895|ref|NP_001101367.1|//ganglioside-induced differentiation-associated protein 1 [Rattus norvegicus]
1308669	FOXP1	1.52	5.28	1.79647	1.00711e-21	Up	gi|672050566|ref|XP_008761376.1|//PREDICTED: forkhead box protein P1 isoform X2 [Rattus norvegicus];gi|672050570|ref|XP_008761378.1|//PREDICTED: forkhead box protein P1 isoform X4 [Rattus norvegicus];gi|672050568|ref|XP_008761377.1|//PREDICTED: forkhead box protein P1 isoform X3 [Rattus norvegicus];gi|77627729|ref|NP_001029303.1|//forkhead box protein P1 [Rattus norvegicus];gi|672050574|ref|XP_00…
1589004	SYNDIG1L	6.37	18.98	1.57511	1.00792e-21	Up	gi|157823405|ref|NP_001102955.1|//synapse differentiation-inducing gene protein 1-like [Rattus norvegicus]
1308548	DHX9	9.61	20.63	1.10214	1.21983e-21	Up	gi|564381068|ref|XP_006250058.1|//PREDICTED: ATP-dependent RNA helicase A isoform X2 [Rattus norvegicus];gi|564381066|ref|XP_006250057.1|//PREDICTED: ATP-dependent RNA helicase A isoform X1 [Rattus norvegicus]
3908	TSC2	13.24	5.32	-1.3154	1.22971e-21	Down	gi|564370856|ref|XP_006245971.1|//PREDICTED: tuberin isoform X1 [Rattus norvegicus]
2302	SCARB1	13.07	4.65	-1.49096	1.30364e-21	Down	gi|326537324|ref|NP_001192012.1|//scavenger receptor class B member 1 isoform 3 [Mus musculus];gi|149063237|gb|EDM13560.1|//scavenger receptor class B, member 1, isoform CRA_b [Rattus norvegicus]
6490647	HIRA	8.68	2.22	-1.96714	1.44538e-21	Down	gi|209364568|ref|NP_001129232.1|//protein HIRA [Rattus norvegicus]
1587001	LRTM2	10.65	24.51	1.20252	1.46062e-21	Up	gi|148667192|gb|EDK99608.1|//expressed sequence AI841794 [Mus musculus]
727911	AMIGO2	2.14	11.56	2.43346	1.50239e-21	Up	gi|29027428|gb|AAO48951.1|//transmembrane protein AMIGO2 [Rattus norvegicus]
1303066	ATAT1	12.49	0.17	-6.19909	1.80565e-21	Down	gi|47059197|ref|NP_997663.1|//alpha-tubulin N-acetyltransferase 1 [Rattus norvegicus]
1583825	FZD10	3.4	13.5	1.98935	2.39491e-21	Up	gi|403225021|ref|NP_001258121.1|//frizzled-10 precursor [Rattus norvegicus]
621866	GBX2	0.07	10.98	7.29331	2.46394e-21	Up	gi|281371502|ref|NP_446160.1|//homeobox protein GBX-2 [Rattus norvegicus]
1309719	CORO2A	2.95	9.78	1.72912	2.62253e-21	Up	gi|404501476|ref|NP_001012101.2|//coronin-2A [Rattus norvegicus]
1309625	CDKL2	19.1	9.02	-1.08237	3.03587e-21	Down	gi|149033803|gb|EDL88599.1|//rCG60457, isoform CRA_a [Rattus norvegicus]
1304952	PIANP	28.85	11.92	-1.27519	3.30756e-21	Down	gi|672051046|ref|XP_008761507.1|//PREDICTED: PILR alpha-associated neural protein isoform X1 [Rattus norvegicus]
1562672	ARX	7.95	0.72	-3.46489	3.59718e-21	Down	gi|154146243|ref|NP_001093644.1|//homeobox protein ARX [Rattus norvegicus]
621506	MAPK8	6.73	14.66	1.12321	3.66664e-21	Up	gi|148692907|gb|EDL24854.1|//mitogen activated protein kinase 8, isoform CRA_c [Mus musculus]
2081	AKT1	38.62	13.27	-1.54118	3.87158e-21	Down	gi|672057136|ref|XP_008763140.1|//PREDICTED: RAC-alpha serine/threonine-protein kinase isoform X2 [Rattus norvegicus]
1309246	ASB8	1.23	12.35	3.32778	3.91101e-21	Up	gi|157821943|ref|NP_001101579.1|//ankyrin repeat and SOCS box protein 8 [Rattus norvegicus]
628775	PKIG	59.11	18.51	-1.6751	6.102e-21	Down	gi|564344263|ref|XP_006235580.1|//PREDICTED: cAMP-dependent protein kinase inhibitor gamma isoform X2 [Rattus norvegicus]
1306741	CLMN	8.43	20.06	1.25072	6.29962e-21	Up	gi|166157468|ref|NP_001100225.2|//calmin [Rattus norvegicus]
1593158	ARHGAP39	11.02	5.17	-1.09189	7.80163e-21	Down	gi|564360665|ref|XP_006241929.1|//PREDICTED: rho GTPase-activating protein 39 isoform X2 [Rattus norvegicus]
1589060	RPRML	29.36	3.83	-2.93844	8.39369e-21	Down	gi|85701722|ref|NP_001028384.1|//reprimo-like protein [Mus musculus]
61922	SCN7A	0.03	2.26	6.23522	1.29342e-20	Up	gi|564341195|ref|XP_006234358.1|//PREDICTED: sodium channel protein type 7 subunit alpha isoform X1 [Rattus norvegicus]
620642	RALGAPA1	4.25	10.22	1.26586	1.35725e-20	Up	gi|703556455|sp|O55007.2|RGPA1_RAT//RecName: Full=Ral GTPase-activating protein subunit alpha-1; AltName: Full=GAP-related-interacting partner to E12; Short=GRIPE; AltName: Full=GTPase-activating RapGAP domain-like 1; AltName: Full=Tuberin-like protein 1; AltName: Full=p240 [Rattus norvegicus]
620897	DUSP1	18.17	43.63	1.26376	1.41955e-20	Up	gi|134142820|ref|NP_446221.2|//dual specificity protein phosphatase 1 [Rattus norvegicus]
1311340	VPS13A	3.04	7.25	1.25391	1.47392e-20	Up	gi|219275534|ref|NP_001094445.2|//vacuolar protein sorting-associated protein 13A [Rattus norvegicus]
1308679	TP53I11	19.6	7.1	-1.46496	1.74236e-20	Down	gi|537145935|gb|ERE69626.1|//tumor protein inducible protein 11 [Cricetulus griseus];gi|564341894|ref|XP_006234631.1|//PREDICTED: tumor protein p53-inducible protein 11 isoform X2 [Rattus norvegicus]
3804	SYT2	3.16	8.21	1.37746	2.24272e-20	Up	gi|149058562|gb|EDM09719.1|//synaptotagmin II [Rattus norvegicus]
69252	IER5	24.59	7.75	-1.6658	2.60512e-20	Down	gi|162417967|ref|NP_001020308.2|//immediate early response 5 [Rattus norvegicus]
1563130	TRANK1	9.7	4.42	-1.13394	2.67594e-20	Down	gi|300796674|ref|NP_001178728.1|//TPR and ankyrin repeat-containing protein 1 [Rattus norvegicus]
621025	PLCD4	9.7	24.63	1.34436	2.84106e-20	Up	gi|672065461|ref|XP_008765413.1|//PREDICTED: 1-phosphatidylinositol 4,5-bisphosphate phosphodiesterase delta-4 isoform X6 [Rattus norvegicus];gi|18093100|ref|NP_542419.1|//1-phosphatidylinositol 4,5-bisphosphate phosphodiesterase delta-4 [Rattus norvegicus]
628665	SEC11C	109.21	226.24	1.05075	2.99912e-20	Up	gi|545802024|ref|XP_003121761.2|//PREDICTED: signal peptidase complex catalytic subunit SEC11C-like isoform X1 [Sus scrofa]
628693	NPC1	5.84	14.27	1.28895	3.1961e-20	Up	gi|311771778|ref|NP_705888.2|//Niemann-Pick C1 protein precursor [Rattus norvegicus]
1307050	STEAP2	0.79	6.85	3.11618	3.48463e-20	Up	gi|537250304|gb|ERE88353.1|//metalloreductase STEAP2 [Cricetulus griseus]
1309834	IRX2	0.17	6.49	5.25461	3.73748e-20	Up	gi|88759335|ref|NP_001034594.1|//iroquois-class homeodomain protein IRX-2 [Rattus norvegicus]
1593434	GCN1	3.38	0.63	-2.4236	3.93622e-20	Down	gi|274327131|ref|NP_001162135.1|//translational activator GCN1 [Rattus norvegicus]
620776	PTPRM	10.55	21.68	1.03912	3.97544e-20	Up	gi|274323760|ref|NP_001162103.1|//receptor-type tyrosine-protein phosphatase mu precursor [Rattus norvegicus];gi|672066323|ref|XP_008765644.1|//PREDICTED: receptor-type tyrosine-protein phosphatase mu isoform X1, partial [Rattus norvegicus]
621846	DKK3	14.71	6.09	-1.27228	4.40973e-20	Down	gi|404312665|ref|NP_612528.2|//dickkopf-related protein 3 precursor [Rattus norvegicus]
1309060	IRX1	0.15	6.96	5.53605	4.61416e-20	Up	gi|157823737|ref|NP_001100801.1|//iroquois-class homeodomain protein IRX-1 [Rattus norvegicus]
1308343	CDH9	5.49	0.73	-2.91084	4.86736e-20	Down	gi|274323464|ref|NP_001162101.1|//cadherin-9 precursor [Rattus norvegicus]
1566269	NETO1	10.95	3.3	-1.73039	6.06757e-20	Down	gi|157817201|ref|NP_001100841.1|//neuropilin and tolloid-like protein 1 precursor [Rattus norvegicus]
1307971	SELPLG	17.58	6.92	-1.34509	6.36972e-20	Down	gi|61557366|ref|NP_001013248.1|//P-selectin glycoprotein ligand 1 precursor [Rattus norvegicus];gi|157100915|emb|CAO91829.1|//P-selectin glycoprotein ligand 1 propeptide precursor [Rattus norvegicus]
1305670	LMO4	22.52	9.16	-1.29779	7.36786e-20	Down	gi|149067930|gb|EDM17482.1|//rCG40263, isoform CRA_a [Rattus norvegicus];gi|82414816|gb|AAI10049.1|//Similar to spinster-like protein [Rattus norvegicus]
1597088	ANKIB1	3.22	9.06	1.49245	7.75495e-20	Up	gi|198041993|ref|NP_001128253.1|//ankyrin repeat and IBR domain-containing protein 1 [Rattus norvegicus]
1307776	OPALIN	19.65	40.14	1.03051	7.84506e-20	Up	gi|62821825|ref|NP_001017386.1|//opalin [Rattus norvegicus]
1309475	STARD4	5.12	12.86	1.32867	9.09712e-20	Up	gi|157822051|ref|NP_001099629.1|//stAR-related lipid transfer protein 4 [Rattus norvegicus]
1589027	UBXN2A	4.51	11.58	1.36044	9.99831e-20	Up	gi|157823317|ref|NP_001102952.1|//UBX domain-containing protein 2A [Rattus norvegicus]
1305068	YBX2	5.69	1.04	-2.45185	1.04257e-19	Down	gi|568974832|ref|XP_006533805.1|//PREDICTED: Y-box-binding protein 2 isoform X5 [Mus musculus]
621846	DKK3	12.62	5.14	-1.29587	1.06843e-19	Down	gi|404312665|ref|NP_612528.2|//dickkopf-related protein 3 precursor [Rattus norvegicus]
1310505	OSBP2	6.09	14.66	1.26737	1.11439e-19	Up	gi|568970589|ref|XP_006514923.1|//PREDICTED: oxysterol-binding protein 2 isoform X13 [Mus musculus];gi|157821825|ref|NP_001100702.1|//oxysterol-binding protein 2 [Rattus norvegicus]
1311042	FMNL1	6	0.64	-3.22882	1.18734e-19	Down	gi|157786874|ref|NP_001099316.1|//formin-like protein 1 [Rattus norvegicus]
70920	COL5A1	5.87	1.26	-2.21994	1.18915e-19	Down	gi|564340137|ref|XP_006233935.1|//PREDICTED: collagen alpha-1(V) chain isoform X1 [Rattus norvegicus]
1562335	FAM193B	13.21	3.41	-1.95379	1.2539e-19	Down	gi|149039852|gb|EDL93968.1|//similar to mKIAA1931 protein (predicted), isoform CRA_c [Rattus norvegicus];gi|564390550|ref|XP_006253708.1|//PREDICTED: protein FAM193B isoform X2 [Rattus norvegicus]
1308491	NKD1	7.76	22.56	1.53964	1.29113e-19	Up	gi|405778354|ref|NP_001258310.1|//protein naked cuticle homolog 1 [Rattus norvegicus]
619727	RASD1	14.33	40.21	1.48852	1.34529e-19	Up	gi|625251441|ref|XP_007617037.1|//PREDICTED: dexamethasone-induced Ras-related protein 1 isoform X1 [Cricetulus griseus]
621046	RPS28	262.07	86.55	-1.59835	1.60819e-19	Down	gi|470602254|ref|XP_004312818.1|//PREDICTED: 40S ribosomal protein S28 [Tursiops truncatus]
2488	DGKB	7.53	2.34	-1.68614	1.71245e-19	Down	gi|9506535|ref|NP_062177.1|//diacylglycerol kinase beta [Rattus norvegicus]
1564186	ELMOD1	26.27	10.17	-1.3691	2.04871e-19	Down	gi|74205490|dbj|BAE21051.1|//unnamed protein product [Mus musculus]
620341	PALM	23.92	9	-1.41022	2.33069e-19	Down	gi|18677765|ref|NP_570842.1|//paralemmin-1 [Rattus norvegicus]
621854	HAPLN2	9.07	19.43	1.09911	2.42056e-19	Up	gi|532027975|ref|XP_005356952.1|//PREDICTED: hyaluronan and proteoglycan link protein 2 isoform X1 [Microtus ochrogaster]
2628	FOSL2	13.61	1.87	-2.86356	2.77497e-19	Down	gi|149050714|gb|EDM02887.1|//rCG61986, isoform CRA_b [Rattus norvegicus]
1308402	OSBPL5	2.65	9.99	1.91449	2.91755e-19	Up	gi|199561300|ref|NP_001015024.2|//oxysterol-binding protein-related protein 5 [Rattus norvegicus]
621841	HOPX	39.25	9.89	-1.98865	3.3766e-19	Down	gi|149035176|gb|EDL89880.1|//homeobox only domain, isoform CRA_a [Rattus norvegicus]
1565556	ANKS1B	0.65	4.5	2.79141	4.09065e-19	Up	gi|405778349|ref|NP_001258300.1|//ankyrin repeat and sterile alpha motif domain-containing protein 1B [Rattus norvegicus]
1310676	PCDHGA8	8.95	2.59	-1.78894	4.22762e-19	Down	gi|81230489|ref|NP_001032233.1|//protocadherin gamma-A8 precursor [Rattus norvegicus]
1307540	TNRC18	8.32	3.94	-1.07839	4.58859e-19	Down	gi|157818571|ref|NP_001100593.1|//trinucleotide repeat-containing gene 18 protein [Rattus norvegicus]
3795	SYCP3	3.15	6.77	1.1038	4.61137e-19	Up	gi|149067273|gb|EDM17006.1|//synaptonemal complex protein 3 [Rattus norvegicus]
1563921	PEG3-AS1	56.52	122	1.11005	4.65688e-19	Up	gi|149027639|gb|EDL83190.1|//antisense paternally expressed gene 3 [Rattus norvegicus]
620140	CHN2	11.83	27.67	1.22587	4.82914e-19	Up	gi|344253074|gb|EGW09178.1|//Beta-chimaerin [Cricetulus griseus];gi|149033322|gb|EDL88123.1|//rCG52339, isoform CRA_b [Rattus norvegicus]
628770	DAB1	21.13	5.99	-1.81866	5.61126e-19	Down	gi|913498015|ref|XP_013204012.1|//PREDICTED: disabled homolog 1 isoform X2 [Microtus ochrogaster];gi|24025618|ref|NP_705885.1|//disabled homolog 1 [Rattus norvegicus];gi|149044617|gb|EDL97876.1|//disabled homolog 1 (Drosophila), isoform CRA_c [Rattus norvegicus]
1595162	NR2E1	8.51	1.74	-2.29007	5.81898e-19	Down	gi|149046956|gb|EDL99704.1|//rCG58537 [Rattus norvegicus]
1587434	EPOP	18.66	3.06	-2.60835	6.12949e-19	Down	gi|157820061|ref|NP_001103097.1|//uncharacterized protein C17orf96 homolog [Rattus norvegicus]
621888	PRKCH	2.99	11.5	1.94342	6.86642e-19	Up	gi|13592027|ref|NP_112347.1|//protein kinase C eta type [Rattus norvegicus]
2743	GRM2	4.8	12.95	1.43185	7.30575e-19	Up	gi|157787064|ref|NP_001099181.1|//metabotropic glutamate receptor 2 precursor [Rattus norvegicus]
1559787	SRF	16.37	6.67	-1.2953	8.2491e-19	Down	gi|10048414|ref|NP_065239.1|//serum response factor [Mus musculus]
1310008	DBNDD1	13.15	36.42	1.46967	8.31733e-19	Up	gi|348041295|ref|NP_001014178.2|//dysbindin domain-containing protein 1 [Rattus norvegicus]
3184	NOS1	5.82	1.61	-1.85396	8.61555e-19	Down	gi|266646|sp|P29476.1|NOS1_RAT//RecName: Full=Nitric oxide synthase, brain; AltName: Full=BNOS; AltName: Full=Constitutive NOS; AltName: Full=NC-NOS; AltName: Full=NOS type I; AltName: Full=Neuronal NOS; Short=N-NOS; Short=nNOS; AltName: Full=Peptidyl-cysteine S-nitrosylase NOS1;gi|672072911|ref|XP_008767432.1|//PREDICTED: nitric oxide synthase, brain isoform X1 [Rattus norvegicus]
1306894	CHTF8	25.21	11.52	-1.12986	8.94149e-19	Down	gi|298351630|sp|B2RYL1.1|CTF8A_RAT//RecName: Full=Chromosome transmission fidelity protein 8 homolog isoform 2 [Rattus norvegicus]
1565571	MN1	8.83	2.13	-2.05156	1.09862e-18	Down	gi|300794118|ref|NP_001178857.1|//probable tumor suppressor protein MN1 [Rattus norvegicus]
71050	ICK	0.85	9.1	3.42033	1.10334e-18	Up	gi|20302067|ref|NP_620241.1|//serine/threonine-protein kinase ICK [Rattus norvegicus]
708491	HPCAL4	87.36	27.56	-1.6644	1.11418e-18	Down	gi|344287243|ref|XP_003415363.1|//PREDICTED: hypothetical protein LOC100669967 [Loxodonta africana]
628672	OLFM3	3.54	9.5	1.42418	1.14601e-18	Up	gi|19386928|gb|AAL87042.1|AF442823_1//optimedin form A [Rattus norvegicus]
1306385	GLTSCR1	3.84	0.51	-2.91254	1.26782e-18	Down	gi|281604102|ref|NP_001099696.2|//glioma tumor suppressor candidate region gene 1 protein [Rattus norvegicus]
621438	THPO	4.13	0.5	-3.04614	1.38061e-18	Down	gi|13592113|ref|NP_112395.1|//thrombopoietin precursor [Rattus norvegicus]
69286	CDH8	6.91	18.8	1.44398	1.54785e-18	Up	gi|397506458|ref|XP_003823744.1|//PREDICTED: cadherin-8 isoform X1 [Pan paniscus]
620670	DCX	6.37	2.85	-1.16033	1.55767e-18	Down	gi|676268544|gb|KFO24076.1|//AT-rich interactive domain-containing protein 4A [Fukomys damarensis];gi|672088293|ref|XP_008771670.1|//PREDICTED: neuronal migration protein doublecortin isoform X5 [Rattus norvegicus];gi|674086663|ref|XP_008851165.1|//PREDICTED: neuronal migration protein doublecortin isoform X1 [Nannospalax galili]
61901	GABRD	14.44	37.36	1.37142	1.88538e-18	Up	gi|568930580|ref|XP_006538609.1|//PREDICTED: gamma-aminobutyric acid receptor subunit delta isoform X1 [Mus musculus]
1304660	CCL27	46.97	21.39	-1.1348	1.93646e-18	Down	gi|149045696|gb|EDL98696.1|//chemokine (C-C motif) ligand 27 (predicted), isoform CRA_a [Rattus norvegicus];gi|672052288|ref|XP_008761849.1|//PREDICTED: C-C motif chemokine 27 isoform X3 [Rattus norvegicus];gi|564350818|ref|XP_006238135.1|//PREDICTED: C-C motif chemokine 27 isoform X2 [Rattus norvegicus]
1642882	RAB1B	21.62	47.6	1.1386	2.10617e-18	Up	gi|548527991|ref|XP_005699973.1|//PREDICTED: ras-related protein Rab-1B isoform X1 [Capra hircus]
1310867	PITPNM2	5.84	1.75	-1.73861	2.29161e-18	Down	gi|157821103|ref|NP_001100609.1|//membrane-associated phosphatidylinositol transfer protein 2 [Rattus norvegicus]
1564379	TMEM250	34.6	16.07	-1.1064	2.29724e-18	Down	gi|187281936|ref|NP_001119767.1|//protein C9orf69 homolog [Rattus norvegicus]
1562331	RSPO2	1.79	0.15	-3.57693	2.66078e-18	Down	gi|655690426|ref|XP_002710777.2|//PREDICTED: R-spondin-2 isoform X1 [Oryctolagus cuniculus];gi|672059034|ref|XP_008763677.1|//PREDICTED: R-spondin-2 isoform X2 [Rattus norvegicus]
1561261	ZIC3	0.33	4.18	3.66297	2.66236e-18	Up	gi|672088678|ref|XP_008771792.1|//PREDICTED: zinc finger protein ZIC 3 isoform X1 [Rattus norvegicus]
1311314	AMZ1	6.42	2.22	-1.53201	2.77292e-18	Down	gi|114052795|ref|NP_001040557.1|//archaemetzincin-1 [Rattus norvegicus]
1305103	CSMD1	3.63	1.28	-1.50383	2.94728e-18	Down	gi|82617648|ref|NP_001032404.1|//CUB and sushi domain-containing protein 1 precursor [Rattus norvegicus]
708366	SYNPR	63.66	31.48	-1.01595	3.08962e-18	Down	gi|13027428|ref|NP_076464.1|//synaptoporin precursor [Rattus norvegicus]
631371	GPLD1	3.8	13.11	1.7866	3.34628e-18	Up	gi|213688382|ref|NP_001093982.1|//phosphatidylinositol-glycan-specific phospholipase D precursor [Rattus norvegicus]
70922	COL5A3	11.43	4.88	-1.22787	3.7123e-18	Down	gi|11120710|ref|NP_068528.1|//collagen alpha-3(V) chain precursor [Rattus norvegicus]
1309096	BCL9L	8.19	3.43	-1.25565	3.77071e-18	Down	gi|564363348|ref|XP_006242986.1|//PREDICTED: B-cell CLL/lymphoma 9-like protein isoform X2 [Rattus norvegicus];gi|564363350|ref|XP_006242987.1|//PREDICTED: B-cell CLL/lymphoma 9-like protein isoform X3 [Rattus norvegicus]
1562074	TMEM151B	55	26.33	-1.06272	4.075e-18	Down	gi|300796772|ref|NP_001178733.1|//transmembrane protein 151B [Rattus norvegicus]
1308552	MLC1	16.15	4.98	-1.69732	4.25788e-18	Down	gi|157823887|ref|NP_001101575.1|//membrane protein MLC1 [Rattus norvegicus]
2049	ADORA2A	6.81	0.37	-4.20206	5.01364e-18	Down	gi|78126172|ref|NP_445746.3|//adenosine receptor A2a [Rattus norvegicus]
2110	AMPD2	19.52	8.09	-1.27074	5.06738e-18	Down	gi|148669997|gb|EDL01944.1|//adenosine monophosphate deaminase 2 (isoform L), isoform CRA_c [Mus musculus]
1303170	TMEM181	10.73	5	-1.10165	5.31812e-18	Down	gi|674034248|ref|XP_008837777.1|//PREDICTED: transmembrane protein 181 isoform X2 [Nannospalax galili];gi|195972823|ref|NP_001124411.1|//transmembrane protein 181 [Rattus norvegicus]
621711	PIP4K2C	21.41	9.01	-1.24869	5.35593e-18	Down	gi|674070361|ref|XP_008842284.1|//PREDICTED: phosphatidylinositol 5-phosphate 4-kinase type-2 gamma isoform X1 [Nannospalax galili]
1306374	EML1	4.51	12.55	1.47649	6.23541e-18	Up	gi|821031321|ref|XP_012353675.1|//PREDICTED: echinoderm microtubule-associated protein-like 1 [Nomascus leucogenys];gi|432098271|gb|ELK28077.1|//Echinoderm microtubule-associated protein-like 1, partial [Myotis davidii];gi|655896097|ref|XP_008250122.1|//PREDICTED: echinoderm microtubule-associated protein-like 1 [Oryctolagus cuniculus]
1310915	MYLK	2.67	0.35	-2.93141	8.13354e-18	Down	gi|300388140|ref|NP_001099344.2|//myosin light chain kinase, smooth muscle [Rattus norvegicus]
620490	B4GALNT1	32.66	14.33	-1.18849	1.08704e-17	Down	gi|672058861|ref|XP_008763641.1|//PREDICTED: beta-1,4 N-acetylgalactosaminyltransferase 1 isoform X1 [Rattus norvegicus]
1565589	WDR26	8.34	3.14	-1.40928	1.211e-17	Down	gi|829979052|ref|XP_012606715.1|//PREDICTED: WD repeat-containing protein 26 isoform X2 [Microcebus murinus];gi|829979047|ref|XP_012606714.1|//PREDICTED: WD repeat-containing protein 26 isoform X1 [Microcebus murinus]
1565728	CSMD2	4.7	1.87	-1.32962	1.21501e-17	Down	gi|918615706|ref|XP_013375174.1|//PREDICTED: CUB and sushi domain-containing protein 2 isoform X4 [Chinchilla lanigera];gi|672054310|ref|XP_006239051.2|//PREDICTED: LOW QUALITY PROTEIN: CUB and sushi domain-containing protein 2 isoform X2 [Rattus norvegicus];gi|795369968|ref|XP_011934991.1|//PREDICTED: CUB and sushi domain-containing protein 2 isoform X7 [Cercocebus atys];gi|564306131|ref|XP_0062…
1309322	FEM1C	3.7	9.14	1.30467	1.62202e-17	Up	gi|157817999|ref|NP_001100402.1|//protein fem-1 homolog C [Rattus norvegicus]
1305250	PDZRN3	3.26	0.03	-6.76377	1.65029e-17	Down	gi|404247474|ref|NP_001258180.1|//E3 ubiquitin-protein ligase PDZRN3 [Rattus norvegicus];gi|568942458|ref|XP_006506468.1|//PREDICTED: E3 ubiquitin-protein ligase PDZRN3 isoform X1 [Mus musculus]
1584977	ETS2	18.26	7.67	-1.25139	1.66229e-17	Down	gi|564376394|ref|XP_006248239.1|//PREDICTED: protein C-ets-2 isoform X1 [Rattus norvegicus]
621780	DKC1	43.35	19.55	-1.14886	1.66305e-17	Down	gi|19173790|ref|NP_596910.1|//H/ACA ribonucleoprotein complex subunit 4 [Rattus norvegicus]
631361	CACNA2D3	10.83	23.01	1.08723	2.13477e-17	Up	gi|803185805|ref|XP_011955281.1|//PREDICTED: voltage-dependent calcium channel subunit alpha-2/delta-3 isoform X5 [Ovis aries];gi|6753236|ref|NP_033915.1|//voltage-dependent calcium channel subunit alpha-2/delta-3 precursor [Mus musculus];gi|148692793|gb|EDL24740.1|//calcium channel, voltage-dependent, alpha2/delta subunit 3 [Mus musculus]
1563576	KBTBD11	14.9	7.22	-1.04524	2.19227e-17	Down	gi|157823615|ref|NP_001100796.1|//kelch repeat and BTB domain-containing protein 11 [Rattus norvegicus]
620916	PIK3CA	2.67	7.4	1.47069	2.25935e-17	Up	gi|282158067|ref|NP_596890.2|//phosphatidylinositol 4,5-bisphosphate 3-kinase catalytic subunit alpha isoform [Rattus norvegicus]
1306017	ANKMY2	5.61	14.3	1.34994	2.26551e-17	Up	gi|672055809|ref|XP_006240105.2|//PREDICTED: ankyrin repeat and MYND domain-containing protein 2 isoform X1 [Rattus norvegicus]
1305550	EPS15	13.07	28.03	1.10071	2.26793e-17	Up	gi|57164101|ref|NP_001009424.1|//epidermal growth factor receptor substrate 15 [Rattus norvegicus]
1303099	RASL11B	12.6	1.76	-2.83978	2.28887e-17	Down	gi|50657357|ref|NP_001002830.1|//ras-like protein family member 11B [Rattus norvegicus]
1588243	TMEM88B	8.43	25.6	1.60254	2.32239e-17	Up	gi|157821699|ref|NP_001102896.1|//transmembrane protein 88B [Rattus norvegicus]
1306405	AGPAT5	7.3	21.08	1.52991	2.42694e-17	Up	gi|197927166|ref|NP_001128216.1|//1-acyl-sn-glycerol-3-phosphate acyltransferase epsilon [Rattus norvegicus]
71034	HTR7	2.65	8.92	1.75105	2.51983e-17	Up	gi|461440|sp|P32305.2|5HT7R_RAT//RecName: Full=5-hydroxytryptamine receptor 7; Short=5-HT-7; Short=5-HT7; AltName: Full=5-HT-X; AltName: Full=GPRFO; AltName: Full=Serotonin receptor 7 [Rattus norvegicus]
1565759	ACTR3B	36.39	13.13	-1.47068	2.59291e-17	Down	gi|300797936|ref|NP_001178789.1|//actin-related protein 3B [Rattus norvegicus]
1562793	NEUROD6	11.22	1.43	-2.97199	2.62959e-17	Down	gi|6753130|ref|NP_033847.1|//neurogenic differentiation factor 6 [Mus musculus]
1309770	ADAMTS15	1.25	5.25	2.07039	2.80965e-17	Up	gi|157819065|ref|NP_001100280.1|//A disintegrin and metalloproteinase with thrombospondin motifs 15 precursor [Rattus norvegicus]
1562767	LYPD6B	2.91	10.83	1.89594	3.27781e-17	Up	gi|197386527|ref|NP_001128052.1|//ly6/PLAUR domain-containing protein 6B [Rattus norvegicus]
620314	RYR2	2.17	0.41	-2.404	3.27982e-17	Down	gi|378526630|sp|B0LPN4.2|RYR2_RAT//RecName: Full=Ryanodine receptor 2; Short=RYR-2; Short=RyR2; AltName: Full=Cardiac muscle ryanodine receptor; AltName: Full=Cardiac muscle ryanodine receptor-calcium release channel; AltName: Full=Type 2 ryanodine receptor
1307167	TRERF1	7.04	2.59	-1.44262	3.87865e-17	Down	gi|564367150|ref|XP_006244515.1|//PREDICTED: transcriptional-regulating factor 1 isoform X2 [Rattus norvegicus];gi|564367148|ref|XP_006244514.1|//PREDICTED: transcriptional-regulating factor 1 isoform X1 [Rattus norvegicus];gi|157822755|ref|NP_001101669.1|//transcriptional-regulating factor 1 [Rattus norvegicus]
1311860	SCOC	18.04	42.37	1.23184	3.93453e-17	Up	gi|149037913|gb|EDL92273.1|//rCG51484, isoform CRA_a [Rattus norvegicus]
628611	ELAVL2	4.93	12.35	1.32485	4.51234e-17	Up	gi|530389750|ref|XP_005251447.1|//PREDICTED: ELAV-like protein 2 isoform X1 [Homo sapiens]
62018	PPP1R1A	43.46	18.24	-1.25258	4.55326e-17	Down	gi|12083615|ref|NP_073167.1|//protein phosphatase 1 regulatory subunit 1A [Rattus norvegicus]
1359399	GPC4	9.22	1.56	-2.56322	4.56067e-17	Down	gi|62078949|ref|NP_001014130.1|//glypican-4 precursor [Rattus norvegicus]
1560026	LRRC4	10.25	3.68	-1.47785	4.57467e-17	Down	gi|82617655|ref|NP_001032413.1|//leucine-rich repeat-containing protein 4 precursor [Rattus norvegicus]
628813	SARS	17.07	38.71	1.18124	4.61103e-17	Up	gi|149025695|gb|EDL81938.1|//seryl-aminoacyl-tRNA synthetase 1, isoform CRA_a [Rattus norvegicus]
1305759	PXN	13.93	6.15	-1.17954	4.70071e-17	Down	gi|55228663|gb|AAV44217.1|//myocardial ischemic preconditioning associated protein 7 [Rattus norvegicus];gi|564379670|ref|XP_006249517.1|//PREDICTED: paxillin isoform X1 [Rattus norvegicus];gi|564379674|ref|XP_006249519.1|//PREDICTED: paxillin isoform X2 [Rattus norvegicus]
620003	RGS14	4.17	0.23	-4.18034	5.97632e-17	Down	gi|16758600|ref|NP_446216.1|//regulator of G-protein signaling 14 [Rattus norvegicus]
708576	SYT17	28.45	13.45	-1.08082	6.08286e-17	Down	gi|564330609|ref|XP_006230166.1|//PREDICTED: synaptotagmin-17 isoform X4 [Rattus norvegicus];gi|544515855|ref|XP_005591412.1|//PREDICTED: synaptotagmin-17 isoform X1 [Macaca fascicularis];gi|564330605|ref|XP_006230164.1|//PREDICTED: synaptotagmin-17 isoform X3 [Rattus norvegicus]
62068	PTPRO	7.53	2.18	-1.78832	6.61067e-17	Down	gi|8394227|ref|NP_059032.1|//receptor-type tyrosine-protein phosphatase O precursor [Rattus norvegicus]
1566260	SRGAP1	1.85	5.17	1.48264	6.72699e-17	Up	gi|334724478|ref|NP_001229340.1|//SLIT-ROBO Rho GTPase-activating protein 1 isoform 2 [Mus musculus]
1308391	MZF1	8.32	2.73	-1.60768	6.8416e-17	Down	gi|157823934|ref|NP_001101940.1|//myeloid zinc finger 1 [Rattus norvegicus]
1359715	SLC13A4	6.75	0.92	-2.87518	8.44537e-17	Down	gi|149065251|gb|EDM15327.1|//rCG27983 [Rattus norvegicus]
628725	HOMER1	15.72	6.65	-1.24117	8.49947e-17	Down	gi|13928988|ref|NP_113895.1|//homer protein homolog 1 [Rattus norvegicus]
69315	FXYD6	44.1	21.63	-1.02774	8.89842e-17	Down	gi|148693701|gb|EDL25648.1|//FXYD domain-containing ion transport regulator 6 [Mus musculus]
1309593	DLX1	9.62	1.88	-2.3553	1.01726e-16	Down	gi|686709103|ref|XP_009236101.1|//PREDICTED: homeobox protein DLX-1 isoform X1 [Pongo abelii]
1560932	PPP4R4	1.32	5.11	1.95279	1.03824e-16	Up	gi|148686877|gb|EDL18824.1|//RIKEN cDNA 8430415E04, isoform CRA_a, partial [Mus musculus];gi|672056753|ref|XP_008763066.1|//PREDICTED: serine/threonine-protein phosphatase 4 regulatory subunit 4 isoform X1 [Rattus norvegicus]
68416	DLC1	4.8	10.77	1.16591	1.05237e-16	Up	gi|302699225|ref|NP_001181870.1|//rho GTPase-activating protein 7 isoform 3 [Mus musculus]
1305315	RNF115	7.62	17.02	1.15937	1.26136e-16	Up	gi|564337920|ref|XP_006233037.1|//PREDICTED: E3 ubiquitin-protein ligase RNF115 isoform X1 [Rattus norvegicus]
1306875	ARL4D	16.04	2.12	-2.91954	1.51959e-16	Down	gi|13384792|ref|NP_079680.1|//ADP-ribosylation factor-like protein 4D [Mus musculus]
620518	DOC2A	24.5	10.66	-1.20057	1.55665e-16	Down	gi|12621100|ref|NP_075226.1|//double C2-like domain-containing protein alpha [Rattus norvegicus]
3658	SEMA4F	21.84	10.87	-1.00662	1.65893e-16	Down	gi|9507083|ref|NP_062145.1|//semaphorin-4F precursor [Rattus norvegicus]
1304968	RSRC1	9.83	31.72	1.69013	1.71763e-16	Up	gi|62079069|ref|NP_001014194.1|//serine/Arginine-related protein 53 [Rattus norvegicus]
620051	ATP5G2	49.42	116.74	1.24013	1.9215e-16	Up	gi|672041373|ref|XP_008758933.1|//PREDICTED: LOW QUALITY PROTEIN: ATP synthase F(0) complex subunit C2, mitochondrial-like isoform X2 [Rattus norvegicus]
1593534	MAT2B	17.81	40.71	1.1927	2.28573e-16	Up	gi|112983992|ref|NP_001037747.1|//methionine adenosyltransferase 2 subunit beta [Rattus norvegicus]
69311	SLIT3	9.33	3.42	-1.44788	2.3034e-16	Down	gi|13786142|ref|NP_112611.1|//slit homolog 3 protein precursor [Rattus norvegicus]
2403	CRHBP	10.56	0.81	-3.70454	2.36281e-16	Down	gi|21070952|ref|NP_631922.1|//corticotropin-releasing factor-binding protein precursor [Rattus norvegicus]
1564195	PRRT2	17.52	8.06	-1.12015	2.42302e-16	Down	gi|451770387|ref|NP_001263399.1|//proline-rich transmembrane protein 2 [Rattus norvegicus]
1565522	TMEM132E	4.33	1.01	-2.10001	2.43149e-16	Down	gi|672068449|ref|XP_008766187.1|//PREDICTED: transmembrane protein 132E isoform X1 [Rattus norvegicus]
62068	PTPRO	11.52	4.89	-1.23623	2.52998e-16	Down	gi|257096042|ref|NP_001157873.1|//receptor-type tyrosine-protein phosphatase O isoform 2 precursor [Mus musculus]
1310547	CBFA2T3	4.73	1.55	-1.60957	2.55283e-16	Down	gi|564396200|ref|XP_006255832.1|//PREDICTED: protein CBFA2T3 isoform X4 [Rattus norvegicus];gi|158631260|ref|NP_001101923.1|//protein CBFA2T3 [Rattus norvegicus]
620566	S1PR5	9.91	24.83	1.32513	2.75391e-16	Up	gi|62510532|sp|Q9JKM5.1|S1PR5_RAT//RecName: Full=Sphingosine 1-phosphate receptor 5; Short=S1P receptor 5; Short=S1P5; AltName: Full=Endothelial differentiation G-protein-coupled receptor 8; AltName: Full=Nerve growth factor-regulated G-protein-coupled receptor 1; Short=NRG-1; AltName: Full=Sphingosine 1-phosphate receptor Edg-8; Short=S1P receptor Edg-8
1307674	SLMAP	2.29	8.97	1.96976	2.77339e-16	Up	gi|157819677|ref|NP_001099530.1|//sarcolemmal membrane-associated protein [Rattus norvegicus]
1305351	CCDC153	1.18	13.74	3.54152	3.03726e-16	Up	gi|62078635|ref|NP_001013975.1|//coiled-coil domain-containing protein 153 [Rattus norvegicus]
628772	SHANK2	10.29	4.48	-1.19967	3.04007e-16	Down	gi|19263336|ref|NP_597684.1|//SH3 and multiple ankyrin repeat domains protein 2 isoform c [Rattus norvegicus];gi|51921383|ref|NP_001004133.1|//SH3 and multiple ankyrin repeat domains protein 2 isoform b [Rattus norvegicus];gi|41235797|ref|NP_958738.1|//SH3 and multiple ankyrin repeat domains protein 2 isoform a [Rattus norvegicus];gi|40255311|ref|NP_597685.1|//SH3 and multiple ankyrin repeat doma…
1560525	FZD8	5.8	0.55	-3.39855	3.39957e-16	Down	gi|112984202|ref|NP_001037716.1|//frizzled-8 precursor [Rattus norvegicus]
1308548	DHX9	10.1	3.39	-1.575	3.62415e-16	Down	gi|157821633|ref|NP_001100654.1|//ATP-dependent RNA helicase A [Rattus norvegicus]
3198	NPY1R	4.59	14.7	1.67925	3.99822e-16	Up	gi|164518921|ref|NP_001106828.1|//neuropeptide Y receptor type 1 [Rattus norvegicus]
1309677	CD83	9.83	26	1.40325	4.05152e-16	Up	gi|157822369|ref|NP_001101880.1|//CD83 antigen precursor [Rattus norvegicus]
1303123	APOLD1	6.44	16.71	1.37558	4.17686e-16	Up	gi|50979282|ref|NP_001003403.1|//apolipoprotein L domain-containing protein 1 [Rattus norvegicus]
619971	PLVAP	0.57	8.5	3.89843	4.23379e-16	Up	gi|9910520|ref|NP_064471.1|//plasmalemma vesicle-associated protein [Rattus norvegicus]
1306127	PIP5K1A	14.62	5.62	-1.3793	4.3632e-16	Down	gi|110835721|ref|NP_001036086.1|//phosphatidylinositol 4-phosphate 5-kinase type-1 alpha [Rattus norvegicus]
620568	KIT	4.19	0.37	-3.50135	4.42154e-16	Down	gi|11560079|ref|NP_071600.1|//mast/stem cell growth factor receptor Kit precursor [Rattus norvegicus]
621652	KLF10	9.28	2.02	-2.19977	4.69371e-16	Down	gi|13592117|ref|NP_112397.1|//Krueppel-like factor 10 [Rattus norvegicus]
71014	ADCY5	13.95	6.29	-1.14913	5.5327e-16	Down	gi|12018268|ref|NP_072122.1|//adenylate cyclase type 5 [Rattus norvegicus]
727898	COL23A1	3.83	0.63	-2.60392	5.91711e-16	Down	gi|31745150|ref|NP_853667.1|//collagen alpha-1(XXIII) chain [Rattus norvegicus]
1562042	STAG2	3.55	8.88	1.32274	6.06613e-16	Up	gi|291042679|ref|NP_001166978.1|//cohesin subunit SA-2 [Rattus norvegicus]
61866	ALDH3A2	6.05	16.18	1.4192	6.14575e-16	Up	gi|564372361|ref|XP_006246591.1|//PREDICTED: fatty aldehyde dehydrogenase isoform X1 [Rattus norvegicus]
1304952	PIANP	31.98	15.37	-1.05705	6.65963e-16	Down	gi|672051046|ref|XP_008761507.1|//PREDICTED: PILR alpha-associated neural protein isoform X1 [Rattus norvegicus]
71033	NUP98	7	2.55	-1.45686	6.941e-16	Down	gi|564330109|ref|XP_006229956.1|//PREDICTED: nuclear pore complex protein Nup98-Nup96 isoform X2 [Rattus norvegicus]
1309600	AK7	0.22	4.97	4.49767	7.33409e-16	Up	gi|254675172|ref|NP_001101525.2|//adenylate kinase 7 [Rattus norvegicus]
1309099	DNAL4	32.4	11.66	-1.47443	7.64759e-16	Down	gi|57527188|ref|NP_001009666.1|//dynein light chain 4, axonemal [Rattus norvegicus]
1588588	TBK1	11.46	24.88	1.11838	9.00694e-16	Up	gi|157817588|ref|NP_001100256.1|//serine/threonine-protein kinase TBK1 [Rattus norvegicus]
1565267	ZCCHC17	11.27	26.67	1.24273	9.01474e-16	Up	gi|521031426|gb|EPQ13212.1|//Nucleolar protein of 40 kDa [Myotis brandtii]
1559909	C1ORF122	129.92	61.92	-1.06915	9.0582e-16	Down	gi|119627721|gb|EAX07316.1|//chromosome 1 open reading frame 122, isoform CRA_d, partial [Homo sapiens]
1308758	IGSF11	22.63	11.25	-1.00831	9.90563e-16	Down	gi|61557018|ref|NP_001013138.1|//immunoglobulin superfamily member 11 precursor [Rattus norvegicus]
1310456	ZFP513	20	6.93	-1.52907	1.06443e-15	Down	gi|148705403|gb|EDL37350.1|//zinc finger protein 513, isoform CRA_b [Mus musculus]
1304576	VPS37B	21.88	8.78	-1.31732	1.09882e-15	Down	gi|157786918|ref|NP_001099398.1|//vacuolar protein sorting-associated protein 37B [Rattus norvegicus]
727929	DDX24	4.92	14.3	1.53928	1.20848e-15	Up	gi|40018540|ref|NP_954550.1|//ATP-dependent RNA helicase DDX24 [Rattus norvegicus]
727961	GTF2I	0.62	4.8	2.95269	1.26583e-15	Up	gi|564378945|ref|XP_006249236.1|//PREDICTED: general transcription factor II-I isoform X13 [Rattus norvegicus]
1561053	CLDN12	2.23	7.43	1.73632	1.3078e-15	Up	gi|148682691|gb|EDL14638.1|//claudin 12, isoform CRA_a [Mus musculus]
1561168	LRRK2	7.28	3	-1.27898	1.40134e-15	Down	gi|300796478|ref|NP_001178718.1|//leucine-rich repeat serine/threonine-protein kinase 2 [Rattus norvegicus]
1307142	PLS1	2.15	8.14	1.92069	1.60111e-15	Up	gi|564364992|ref|XP_006243636.1|//PREDICTED: plastin-1 isoform X1 [Rattus norvegicus]
9423693	GNAS	21	9.04	-1.21599	1.63562e-15	Down	gi|982220956|ref|XP_015306865.1|//PREDICTED: G protein alpha s subunit-like [Macaca fascicularis];gi|672048515|ref|XP_008760838.1|//PREDICTED: transcription initiation factor TFIID subunit 4-like [Rattus norvegicus]
1307314	CBX6	11.14	3.21	-1.7951	1.63609e-15	Down	gi|58865808|ref|NP_001012119.1|//chromobox protein homolog 6 [Rattus norvegicus]
1560834	ZBTB41	2.24	5.5	1.29593	1.65716e-15	Up	gi|300794074|ref|NP_001178599.1|//zinc finger and BTB domain-containing protein 41 [Rattus norvegicus]
1595690	CCNK	0.78	6.97	3.15961	1.67534e-15	Up	gi|724951884|ref|XP_010351974.1|//PREDICTED: cyclin-K [Rhinopithecus roxellana]
2290	CCKBR	8.32	0.89	-3.22471	1.69992e-15	Down	gi|6978617|ref|NP_037297.1|//gastrin/cholecystokinin type B receptor [Rattus norvegicus]
1304930	CNIH2	19.62	6.04	-1.6997	1.78709e-15	Down	gi|830010923|ref|XP_012612935.1|//PREDICTED: protein cornichon homolog 2 [Microcebus murinus]
621126	TOB1	0.04	5.85	7.19229	1.92742e-15	Up	gi|82617614|ref|NP_579851.2|//protein Tob1 [Rattus norvegicus]
62054	PDYN	9.34	1.63	-2.51855	1.92863e-15	Down	gi|186700610|ref|NP_062247.2|//proenkephalin-B preproprotein [Rattus norvegicus]
61882	NR4A3	5.11	0.92	-2.47362	2.06079e-15	Down	gi|672052568|ref|XP_008761925.1|//PREDICTED: nuclear receptor subfamily 4 group A member 3 isoform X2 [Rattus norvegicus]
1310421	CPEB1	0.12	4.79	5.31892	2.13696e-15	Up	gi|157820433|ref|NP_001099746.1|//cytoplasmic polyadenylation element-binding protein 1 [Rattus norvegicus]
1594637	KCTD4	14.5	5.32	-1.44655	2.17372e-15	Down	gi|157820721|ref|NP_001103120.1|//BTB/POZ domain-containing protein KCTD4 [Rattus norvegicus]
61921	gpr88	5.85	1.18	-2.30965	2.32681e-15	Down	gi|589930143|ref|XP_006977883.1|//PREDICTED: probable G-protein coupled receptor 88 [Peromyscus maniculatus bairdii]
1309968	GBE1	2.34	13.8	2.56009	2.61417e-15	Up	gi|59808285|gb|AAH90037.1|//Gbe1 protein, partial [Rattus norvegicus]
1310347	FA2H	10.04	24.06	1.26088	2.93488e-15	Up	gi|207446698|ref|NP_001129055.1|//fatty acid 2-hydroxylase [Rattus norvegicus]
1595847	TRIM66	2.36	5.9	1.32193	2.93938e-15	Up	gi|564330322|ref|XP_006230045.1|//PREDICTED: tripartite motif-containing protein 66 isoform X1 [Rattus norvegicus]
1311508	OSBPL9	5.38	15.62	1.53772	3.006e-15	Up	gi|198278430|ref|NP_001037699.2|//oxysterol-binding protein-related protein 9 [Rattus norvegicus]
1307047	ATXN7L2	5.04	1.62	-1.63743	3.13017e-15	Down	gi|564300867|ref|XP_006224307.1|//PREDICTED: ataxin-7-like protein 2 isoform X2 [Rattus norvegicus]
1311378	FAM210B	8.23	18.97	1.20476	3.6846e-15	Up	gi|157818493|ref|NP_001100017.1|//protein FAM210B [Rattus norvegicus]
1307776	OPALIN	2.36	9.22	1.96598	3.72422e-15	Up	gi|62821825|ref|NP_001017386.1|//opalin [Rattus norvegicus]
628799	CST6	35.69	7.58	-2.23525	3.88959e-15	Down	gi|19424250|ref|NP_598250.1|//cystatin-M precursor [Rattus norvegicus]
2870	IGF2	19.07	8.85	-1.10756	4.09655e-15	Down	gi|149061735|gb|EDM12158.1|//insulin-like growth factor 2, isoform CRA_c [Rattus norvegicus];gi|297747330|ref|NP_113699.2|//insulin-like growth factor II isoform 1 preproprotein [Rattus norvegicus]
71089	EPB41L3	3.24	9.29	1.51968	4.35958e-15	Up	gi|16758808|ref|NP_446379.1|//band 4.1-like protein 3 [Rattus norvegicus]
621568	ASAH1	12.56	28	1.15659	4.4275e-15	Up	gi|40254747|ref|NP_445859.2|//acid ceramidase precursor [Rattus norvegicus]
1559697	FOXP2	0.64	3.37	2.3966	4.56495e-15	Up	gi|402766099|ref|NP_001258033.1|//forkhead box protein P2 [Rattus norvegicus]
620900	B4GALT1	11.57	4.88	-1.24544	4.71479e-15	Down	gi|926689000|ref|XP_013818369.1|//PREDICTED: beta-1,4-galactosyltransferase 2, partial [Capra hircus]
2087	ALDH1A1	4.77	16.52	1.79215	5.0931e-15	Up	gi|14192935|ref|NP_071852.2|//retinal dehydrogenase 1 [Rattus norvegicus]
61856	GABRA2	28.31	12.56	-1.17248	5.47375e-15	Down	gi|209413778|ref|NP_001129251.1|//gamma-aminobutyric acid receptor subunit alpha-2 precursor [Rattus norvegicus]
69062	CDKN1B	8.5	25.19	1.56732	5.54849e-15	Up	gi|148678587|gb|EDL10534.1|//cyclin-dependent kinase inhibitor 1B, isoform CRA_a [Mus musculus]
619721	RGCC	68.26	29.02	-1.23399	6.17482e-15	Down	gi|880887137|ref|XP_012969473.1|//PREDICTED: regulator of cell cycle RGCC [Mesocricetus auratus]
1306583	TRAPPC13	12.46	2.05	-2.60361	6.71262e-15	Down	gi|348041260|ref|NP_001013930.2|//trafficking protein particle complex subunit 13 [Rattus norvegicus]
620359	GLS2	0.37	5.65	3.93265	8.22968e-15	Up	gi|951613627|gb|ALN69381.1|//glutaminase variant 6 [Rattus norvegicus];gi|951613621|gb|ALN69378.1|//glutaminase variant 3 [Rattus norvegicus];gi|399124777|ref|NP_001257716.1|//glutaminase liver isoform, mitochondrial isoform 2 [Rattus norvegicus];gi|545825974|ref|XP_005655691.1|//PREDICTED: glutaminase liver isoform, mitochondrial isoform X1 [Sus scrofa]
2742	GRM1	2.52	6.68	1.40642	8.52964e-15	Up	gi|166999225|ref|NP_001107802.1|//metabotropic glutamate receptor 1 isoform beta precursor [Rattus norvegicus];gi|149039549|gb|EDL93711.1|//glutamate receptor, metabotropic 1, isoform CRA_b [Rattus norvegicus]
1310578	CDR2	3.37	13.04	1.95212	8.95347e-15	Up	gi|71043860|ref|NP_001020853.1|//cerebellar degeneration-related protein 2 [Rattus norvegicus]
735184	TOX2	7.88	21.46	1.44538	9.42959e-15	Up	gi|564344383|ref|XP_006235640.1|//PREDICTED: TOX high mobility group box family member 2 isoform X1 [Rattus norvegicus];gi|568917217|ref|XP_006499672.1|//PREDICTED: TOX high mobility group box family member 2 isoform X2 [Mus musculus];gi|149408124|ref|NP_955424.2|//TOX high mobility group box family member 2 [Rattus norvegicus]
628803	CACNG3	50.79	18.05	-1.49255	9.57278e-15	Down	gi|21687008|ref|NP_542422.1|//voltage-dependent calcium channel gamma-3 subunit [Rattus norvegicus]
3017	LPL	6.99	1.59	-2.13627	1.00066e-14	Down	gi|6981168|ref|NP_036730.1|//lipoprotein lipase precursor [Rattus norvegicus]
61824	KCNJ16	3.53	15.43	2.128	1.00095e-14	Up	gi|51592082|ref|NP_445766.2|//inward rectifier potassium channel 16 [Rattus norvegicus]
620668	SYNPO	9.7	2.19	-2.14705	1.00118e-14	Down	gi|48428501|sp|Q9Z327.2|SYNPO_RAT//RecName: Full=Synaptopodin [Rattus norvegicus]
3684	SLC11A2	2.75	8.52	1.63142	1.05552e-14	Up	gi|399220350|ref|NP_037305.2|//natural resistance-associated macrophage protein 2 [Rattus norvegicus]
1308553	KCNG4	2.88	8.99	1.64225	1.19226e-14	Up	gi|157818275|ref|NP_001100905.1|//potassium voltage-gated channel subfamily G member 4 [Rattus norvegicus]
2536	EDNRB	8.95	24.09	1.42847	1.28204e-14	Up	gi|148668175|gb|EDL00505.1|//endothelin receptor type B, isoform CRA_b [Mus musculus]
2116	ANP32A	11.96	40.1	1.74538	1.63005e-14	Up	gi|672061842|ref|XP_008764434.1|//PREDICTED: acidic leucine-rich nuclear phosphoprotein 32 family member A isoform X3 [Rattus norvegicus]
1565584	CREBZF	5.9	1.09	-2.43639	1.67776e-14	Down	gi|422398900|ref|NP_001258720.1|//CREB/ATF bZIP transcription factor [Rattus norvegicus]
1311206	GAS2L1	14.6	6.55	-1.1564	1.70235e-14	Down	gi|564384544|ref|XP_006251402.1|//PREDICTED: GAS2-like protein 1 isoform X2 [Rattus norvegicus]
3762	SSTR1	6.03	1.31	-2.20259	1.78165e-14	Down	gi|821394158|ref|XP_004270033.2|//PREDICTED: LOW QUALITY PROTEIN: somatostatin receptor type 1 [Orcinus orca]
1589158	CRTC1	31.12	13.43	-1.21238	1.82423e-14	Down	gi|114051688|ref|NP_001040580.1|//CREB-regulated transcription coactivator 1 [Rattus norvegicus]
1563123	SEC14L1	8.14	1.69	-2.26801	1.84853e-14	Down	gi|157819695|ref|NP_001101779.1|//SEC14-like protein 1 [Rattus norvegicus]
620443	MYO1C	2.79	8.38	1.58669	1.87794e-14	Up	gi|226693542|sp|Q9WTI7.2|MYO1C_MOUSE//RecName: Full=Unconventional myosin-Ic; AltName: Full=Myosin I beta; Short=MMI-beta; Short=MMIb
		1.14	0.09	-3.66297	1.91804e-14	Down	gi|68061395|ref|XP_672697.1|//hypothetical protein [Plasmodium berghei strain ANKA]
620137	CX3CR1	25.6	7.24	-1.82208	2.07909e-14	Down	gi|19424190|ref|NP_598218.1|//CX3C chemokine receptor 1 [Rattus norvegicus]
67385	CACNB2	4.51	9.48	1.07176	2.09232e-14	Up	gi|149021135|gb|EDL78742.1|//calcium channel, voltage-dependent, beta 2 subunit, isoform CRA_g [Rattus norvegicus];gi|28395345|gb|AAO38996.1|//calcium channel beta 2c subunit [Rattus norvegicus]
1596098	RAB36	12.11	5.05	-1.26184	2.25143e-14	Down	gi|564397593|ref|XP_006256404.1|//PREDICTED: ras-related protein Rab-36 isoform X1 [Rattus norvegicus];gi|672086359|ref|XP_008771147.1|//PREDICTED: ras-related protein Rab-36 isoform X2 [Rattus norvegicus];gi|148699986|gb|EDL31933.1|//RAB36, member RAS oncogene family, isoform CRA_b, partial [Mus musculus]
1304563	SYNE3	0.63	3.13	2.31274	2.2832e-14	Up	gi|157823001|ref|NP_001100232.1|//nesprin-3 [Rattus norvegicus]
727845	F8	3.04	0.72	-2.078	2.4486e-14	Down	gi|34328534|ref|NP_899160.1|//coagulation factor VIII precursor [Rattus norvegicus]
69315	FXYD6	39.04	18.41	-1.08446	2.68632e-14	Down	gi|148693701|gb|EDL25648.1|//FXYD domain-containing ion transport regulator 6 [Mus musculus]
69198	RCAN2	8.44	17.71	1.06925	2.9059e-14	Up	gi|81866364|sp|Q8CH27.1|RCAN2_RAT//RecName: Full=Calcipressin-2; AltName: Full=Calcineurin inhibitory protein ZAKI-4; AltName: Full=Down syndrome candidate region 1-like protein 1; AltName: Full=Regulator of calcineurin 2
727863	PER1	7.66	3.39	-1.17606	3.13311e-14	Down	gi|27372304|dbj|BAC53666.1|//period1 [Rattus norvegicus];gi|86477155|ref|NP_001029297.1|//period circadian protein homolog 1 [Rattus norvegicus]
1566269	NETO1	9.42	2.86	-1.71971	3.22135e-14	Down	gi|157817201|ref|NP_001100841.1|//neuropilin and tolloid-like protein 1 precursor [Rattus norvegicus]
1312010	KCTD9	2.68	9.82	1.87349	3.26318e-14	Up	gi|148704021|gb|EDL35968.1|//potassium channel tetramerisation domain containing 9, isoform CRA_d [Mus musculus]
1565991	NAT14	43.91	19.14	-1.19796	3.28885e-14	Down	gi|564326228|ref|XP_006228330.1|//PREDICTED: N-acetyltransferase 14 isoform X2 [Rattus norvegicus];gi|564326230|ref|XP_006228331.1|//PREDICTED: N-acetyltransferase 14 isoform X3 [Rattus norvegicus]
1309681	NPAS2	11.27	4.63	-1.2834	3.4433e-14	Down	gi|210032658|ref|NP_001101684.2|//neuronal PAS domain-containing protein 2 [Rattus norvegicus]
2319541	OCIAD2	20.93	44.58	1.09082	3.73601e-14	Up	gi|403225001|ref|NP_001258110.1|//OCIA domain-containing protein 2 [Rattus norvegicus]
1307573	TMEM119	25.27	10.68	-1.24251	3.74494e-14	Down	gi|564379810|ref|XP_006249562.1|//PREDICTED: transmembrane protein 119 isoform X1 [Rattus norvegicus]
1561668	RAPGEF5	10.86	4.89	-1.15112	3.81677e-14	Down	gi|114145606|ref|NP_001041380.1|//rap guanine nucleotide exchange factor 5 [Rattus norvegicus]
2303312	SPNS2	14.46	6.87	-1.07369	4.272e-14	Down	gi|15079262|gb|AAH11467.1|//Spns2 protein, partial [Mus musculus]
621118	NLGN2	16.06	7.48	-1.10236	4.32702e-14	Down	gi|50510903|dbj|BAD32437.1|//mKIAA1366 protein [Mus musculus]
2321	CDH22	16.99	7.61	-1.15872	4.34898e-14	Down	gi|139948303|ref|NP_062034.2|//cadherin-22 precursor [Rattus norvegicus]
628848	KCNQ5	8.38	3.41	-1.29718	4.38822e-14	Down	gi|149069192|gb|EDM18633.1|//similar to Potassium voltage-gated channel subfamily KQT member 5 (Voltage-gated potassium channel subunit Kv7.5) (Potassium channel alpha subunit KvLQT5) (KQT-like 5) [Rattus norvegicus]
71055	GRIFIN	2.56	35.75	3.80373	4.48272e-14	Up	gi|149035008|gb|EDL89728.1|//galectin-related inter-fiber protein, isoform CRA_a [Rattus norvegicus]
2247	CACNA2D1	18.77	9.34	-1.00693	4.71399e-14	Down	gi|31542335|ref|NP_037051.2|//voltage-dependent calcium channel subunit alpha-2/delta-1 isoform 1 precursor [Rattus norvegicus];gi|161086906|ref|NP_001104318.1|//voltage-dependent calcium channel subunit alpha-2/delta-1 isoform 2 precursor [Rattus norvegicus];gi|161086904|ref|NP_001104317.1|//voltage-dependent calcium channel subunit alpha-2/delta-1 isoform 3 precursor [Rattus norvegicus]
1559457	SP9	4.68	0.73	-2.68054	4.75472e-14	Down	gi|300798750|ref|NP_001178831.1|//transcription factor Sp9 [Rattus norvegicus]
3562	RGS10	26.72	6.75	-1.98496	6.95796e-14	Down	gi|998455137|sp|P49806.2|RGS10_RAT//RecName: Full=Regulator of G-protein signaling 10; Short=RGS10;gi|564331113|ref|XP_006230387.1|//PREDICTED: regulator of G-protein signaling 10 isoform X1 [Rattus norvegicus]
708400	BSPRY	6.68	19.02	1.5096	7.01171e-14	Up	gi|38541109|gb|AAH62051.1|//Bspry protein, partial [Rattus norvegicus]
2318	CD9	37.82	76.36	1.01367	7.13105e-14	Up	gi|148229054|ref|NP_444177.1|//CD9 antigen [Rattus norvegicus]
620154	SPA17	2	11.82	2.56316	7.19839e-14	Up	gi|16758238|ref|NP_445934.1|//sperm surface protein Sp17 [Rattus norvegicus]
69270	SLC5A7	1.37	5.43	1.98678	7.40527e-14	Up	gi|16758284|ref|NP_445973.1|//high affinity choline transporter 1 [Rattus norvegicus]
1305961	FAM49A	46.83	21.4	-1.12982	7.8665e-14	Down	gi|148666026|gb|EDK98442.1|//DNA segment, Chr 12, ERATO Doi 553, expressed, isoform CRA_b [Mus musculus]
727936	TMEM132A	9.43	2.58	-1.86989	8.18311e-14	Down	gi|29788994|ref|NP_821140.1|//transmembrane protein 132A precursor [Rattus norvegicus]
1305670	LMO4	37.56	16.12	-1.22035	9.11929e-14	Down	gi|537243320|gb|ERE87669.1|//LIM domain transcription factor LMO4.2-like protein [Cricetulus griseus]
1312049	AKT1S1	13.63	4.91	-1.47299	9.4348e-14	Down	gi|149056021|gb|EDM07452.1|//AKT1 substrate 1 (proline-rich) (predicted), isoform CRA_c [Rattus norvegicus];gi|564327962|ref|XP_006229065.1|//PREDICTED: proline-rich AKT1 substrate 1 isoform X1 [Rattus norvegicus]
1306385	GLTSCR1	0.08	2.13	4.73471	1.03921e-13	Up	gi|281604102|ref|NP_001099696.2|//glioma tumor suppressor candidate region gene 1 protein [Rattus norvegicus]
1306020	ASPHD2	20.51	7.09	-1.53247	1.05659e-13	Down	gi|57528390|ref|NP_001009716.1|//aspartate beta-hydroxylase domain-containing protein 2 [Rattus norvegicus]
1596701	COPS9	25.2	50.94	1.01538	1.08193e-13	Up	gi|667484773|pdb|4D18|C//Chain C, Crystal Structure Of The Cop9 Signalosome
1305355	COL4A4	1.58	4.13	1.38622	1.16979e-13	Up	gi|34328045|ref|NP_031761.1|//collagen alpha-4(IV) chain precursor [Mus musculus]
1308403	VPS13D	2.45	0.86	-1.51037	1.19123e-13	Down	gi|157819455|ref|NP_001101476.1|//vacuolar protein sorting-associated protein 13D [Rattus norvegicus]
2746	GRM5	13.88	6.09	-1.18849	1.21853e-13	Down	gi|8393490|ref|NP_058708.1|//metabotropic glutamate receptor 5 precursor [Rattus norvegicus]
1310969	INO80	0.42	2.9	2.78759	1.24508e-13	Up	gi|537148229|gb|ERE70774.1|//DNA helicase INO80 [Cricetulus griseus];gi|387157884|ref|NP_001248333.1|//DNA helicase INO80 [Rattus norvegicus]
68344	UBA52	63.62	28.86	-1.14041	1.28121e-13	Down	gi|426387866|ref|XP_004060383.1|//PREDICTED: ubiquitin-60S ribosomal protein L40 isoform 11 [Gorilla gorilla gorilla];gi|564388643|ref|XP_006252996.1|//PREDICTED: ubiquitin-60S ribosomal protein L40 isoform X2 [Rattus norvegicus];gi|672079775|ref|XP_008769367.1|//PREDICTED: ubiquitin-60S ribosomal protein L40 isoform X3 [Rattus norvegicus]
1359654	ECHDC1	6.38	19.76	1.63095	1.32561e-13	Up	gi|564324882|ref|XP_006227808.1|//PREDICTED: ethylmalonyl-CoA decarboxylase isoform X2 [Rattus norvegicus]
2742	GRM1	4.8	9.92	1.04731	1.38695e-13	Up	gi|166999225|ref|NP_001107802.1|//metabotropic glutamate receptor 1 isoform beta precursor [Rattus norvegicus];gi|8393487|ref|NP_058707.1|//metabotropic glutamate receptor 1 isoform alpha precursor [Rattus norvegicus]
727976	SGTB	27.18	55.05	1.0182	1.42121e-13	Up	gi|31745160|ref|NP_853660.1|//small glutamine-rich tetratricopeptide repeat-containing protein beta [Rattus norvegicus]
3025	LYPLA1	6.88	18.59	1.43405	1.52609e-13	Up	gi|6981362|ref|NP_037138.1|//acyl-protein thioesterase 1 [Rattus norvegicus]
61926	GJB1	1.77	12.21	2.78624	1.54096e-13	Up	gi|8393444|ref|NP_058947.1|//gap junction beta-1 protein [Rattus norvegicus]
1310770	CACHD1	6.03	13.21	1.1314	1.60457e-13	Up	gi|300795842|ref|NP_001178687.1|//VWFA and cache domain-containing protein 1 [Rattus norvegicus]
620470	INPP4B	0.91	4.71	2.37179	1.67612e-13	Up	gi|16758796|ref|NP_446369.1|//type II inositol 3,4-bisphosphate 4-phosphatase [Rattus norvegicus]
1564050	LIMA1	0.05	2.31	5.52982	1.73057e-13	Up	gi|564400249|ref|XP_006257416.1|//PREDICTED: LIM domain and actin-binding protein 1 isoform X2 [Rattus norvegicus]
1564113	MAPKAPK5	11.48	5.25	-1.12873	1.82203e-13	Down	gi|918632404|ref|XP_005403233.2|//PREDICTED: MAP kinase-activated protein kinase 5 isoform X4 [Chinchilla lanigera];gi|51858603|gb|AAH81807.1|//A disintegrin and metallopeptidase domain 1a [Rattus norvegicus]
620061	SORBS2	2.87	0.48	-2.57994	1.87275e-13	Down	gi|205831248|sp|O35413.2|SRBS2_RAT//RecName: Full=Sorbin and SH3 domain-containing protein 2; AltName: Full=Arg/Abl-interacting protein 2; Short=ArgBP2; AltName: Full=Neural ArgBP2; Short=nArgBP2; AltName: Full=Sorbin [Rattus norvegicus]
1311901	RHBDL3	17	3.89	-2.12769	2.07508e-13	Down	gi|880920471|ref|XP_012973753.1|//PREDICTED: rhomboid-related protein 3 [Mesocricetus auratus];gi|157786662|ref|NP_001099289.1|//rhomboid-related protein 3 [Rattus norvegicus]
1305108	PCDHGA7	13.11	6.23	-1.07336	2.07947e-13	Down	gi|71067087|ref|NP_001014773.1|//protocadherin gamma-A7 [Rattus norvegicus]
1307541	HIPK4	9.68	2.17	-2.15731	2.27597e-13	Down	gi|67078470|ref|NP_001019947.1|//homeodomain-interacting protein kinase 4 [Rattus norvegicus]
620634	HR	4.3	9.82	1.19139	2.33133e-13	Up	gi|149049906|gb|EDM02230.1|//hairless homolog (mouse), isoform CRA_b [Rattus norvegicus]
1562317	MFSD6	3.78	9.45	1.32193	2.39096e-13	Up	gi|157823958|ref|NP_001100381.1|//major facilitator superfamily domain-containing protein 6 [Rattus norvegicus]
621795	DNAH1	0.08	1.02	3.67243	2.51881e-13	Up	gi|256773236|ref|NP_001028827.2|//dynein heavy chain 1, axonemal [Rattus norvegicus]
631407	SLC4A10	15.03	6.67	-1.17209	2.73774e-13	Down	gi|564341149|ref|XP_006234339.1|//PREDICTED: sodium-driven chloride bicarbonate exchanger isoform X3 [Rattus norvegicus]
1308553	KCNG4	0.81	3.82	2.23758	2.74121e-13	Up	gi|157818275|ref|NP_001100905.1|//potassium voltage-gated channel subfamily G member 4 [Rattus norvegicus]
1305180	PBXIP1	15.04	6.04	-1.31618	3.00764e-13	Down	gi|155369305|ref|NP_001094446.1|//pre-B-cell leukemia transcription factor-interacting protein 1 [Rattus norvegicus]
1594385	OPN3	1.35	10.16	2.91187	3.16111e-13	Up	gi|300794219|ref|NP_001178862.1|//opsin-3 [Rattus norvegicus]
3921	TYMS	2.32	6.38	1.45943	3.27949e-13	Up	gi|674038955|ref|XP_008825176.1|//PREDICTED: thymidylate synthase [Nannospalax galili]
1560155	DIP2C	0.08	1.85	4.53138	3.50091e-13	Up	gi|157816969|ref|NP_001100830.1|//disco-interacting protein 2 homolog C [Rattus norvegicus]
735053	HLA-DMA	44.48	17.76	-1.32453	3.6614e-13	Down	gi|38454220|ref|NP_942036.1|//RT1 class II, DM alpha precursor [Rattus norvegicus]
1305321	MARS	11.74	23.53	1.00307	3.70019e-13	Up	gi|149066599|gb|EDM16472.1|//rCG59785, isoform CRA_a [Rattus norvegicus]
1359477	MOCS2	23.72	47.91	1.01422	3.70193e-13	Up	gi|56090313|ref|NP_001007634.1|//molybdopterin synthase catalytic subunit isoform Mocs2B [Rattus norvegicus]
1305769	PINK1	10.91	0.42	-4.69912	3.70693e-13	Down	gi|157817867|ref|NP_001100164.1|//serine/threonine-protein kinase PINK1, mitochondrial [Rattus norvegicus]
1565619	CEP120	6.74	14.05	1.05975	3.99497e-13	Up	gi|300794608|ref|NP_001178626.1|//centrosomal protein of 120 kDa [Rattus norvegicus]
708539	KCNIP4	9.84	30.09	1.61255	4.19887e-13	Up	gi|31077142|ref|NP_852030.1|//Kv channel-interacting protein 4 [Rattus norvegicus]
1565845	TMEM144	4.65	0.15	-4.9542	4.37151e-13	Down	gi|157818819|ref|NP_001102021.1|//transmembrane protein 144 [Rattus norvegicus]
1560326	FGFBP3	16.35	4.43	-1.88391	4.49809e-13	Down	gi|157821225|ref|NP_001102635.1|//fibroblast growth factor-binding protein 3 precursor [Rattus norvegicus]
1563235	CCSAP	9.31	4.12	-1.17614	4.64689e-13	Down	gi|157818413|ref|NP_001100911.1|//centriole, cilia and spindle-associated protein [Rattus norvegicus]
1305728	MKNK2	10.87	3.99	-1.44589	4.83545e-13	Down	gi|58865538|ref|NP_001011985.1|//MAP kinase-interacting serine/threonine-protein kinase 2 [Rattus norvegicus]
620646	OTOF	4.44	1.43	-1.63454	4.84218e-13	Down	gi|454606500|ref|NP_001263649.1|//otoferlin [Rattus norvegicus]
620066	PAICS	14.69	31.7	1.10965	5.24039e-13	Up	gi|18266726|ref|NP_543186.1|//multifunctional protein ADE2 [Rattus norvegicus]
69270	SLC5A7	0.53	3.12	2.55748	5.79837e-13	Up	gi|149027725|gb|EDL83229.1|//solute carrier family 5 (choline transporter), member 7 [Rattus norvegicus]
1306011	RNF126	16.7	7.3	-1.19388	5.86865e-13	Down	gi|564358093|ref|XP_006240961.1|//PREDICTED: E3 ubiquitin-protein ligase RNF126 isoform X1 [Rattus norvegicus]
1303236	ESRRG	2.21	6.53	1.56304	6.08405e-13	Up	gi|795496982|ref|XP_011896067.1|//PREDICTED: estrogen-related receptor gamma isoform X4 [Cercocebus atys];gi|6753774|ref|NP_036065.1|//estrogen-related receptor gamma isoform1 [Mus musculus]
1303036	RPAP3	25.37	12.49	-1.02235	6.11883e-13	Down	gi|51948458|ref|NP_001004243.1|//RNA polymerase II-associated protein 3 [Rattus norvegicus]
69364	SCN1A	0.43	2.3	2.41923	6.19184e-13	Up	gi|13540709|ref|NP_110502.1|//sodium channel protein type 1 subunit alpha [Rattus norvegicus]
1590818	AK5	4.14	1.63	-1.34476	6.36004e-13	Down	gi|157822279|ref|NP_001102421.1|//adenylate kinase isoenzyme 5 [Rattus norvegicus]
1593284	HSPA1B	9.04	3.21	-1.49375	6.56008e-13	Down	gi|47059179|ref|NP_997669.1|//heat shock 70kD protein 1B [Rattus norvegicus]
1304826	ALG12	2.03	7.35	1.85626	7.2539e-13	Up	gi|215276943|ref|NP_001101574.2|//dol-P-Man:Man(7)GlcNAc(2)-PP-Dol alpha-1,6-mannosyltransferase precursor [Rattus norvegicus];gi|149017515|gb|EDL76519.1|//asparagine-linked glycosylation 12 homolog (yeast, alpha-1,6-mannosyltransferase) (predicted), isoform CRA_a [Rattus norvegicus]
621106	KCNT1	8.67	2.81	-1.62546	7.36767e-13	Down	gi|11177892|ref|NP_068625.1|//potassium channel subfamily T member 1 [Rattus norvegicus]
69313	ACHE	8.08	21.26	1.39571	7.93512e-13	Up	gi|25282401|ref|NP_742006.1|//acetylcholinesterase precursor [Rattus norvegicus]
1306109	SLC35G2	0.99	9.46	3.25634	8.1989e-13	Up	gi|58865822|ref|NP_001012126.1|//solute carrier family 35 member G2 [Rattus norvegicus]
1311855	BRD1	5.08	11.95	1.23411	8.75649e-13	Up	gi|564361462|ref|XP_006242256.1|//PREDICTED: bromodomain-containing protein 1 isoform X2 [Rattus norvegicus];gi|157821857|ref|NP_001101573.1|//bromodomain-containing protein 1 [Rattus norvegicus]
1593806	GNG13	39.67	9.74	-2.02605	9.01274e-13	Down	gi|344248288|gb|EGW04392.1|//Guanine nucleotide-binding protein G(I)/G(S)/G(O) subunit gamma-13 [Cricetulus griseus]
68938	WFDC1	6.48	26.76	2.04601	9.65536e-13	Up	gi|19424274|ref|NP_598265.1|//WAP four-disulfide core domain protein 1 precursor [Rattus norvegicus]
1560982	WDR13	23.99	8.26	-1.53822	9.72973e-13	Down	gi|261878588|ref|NP_080413.2|//WD repeat-containing protein 13 isoform 1 [Mus musculus]
1562836	MGAT4B	22.95	10.36	-1.14747	1.0297e-12	Down	gi|189011705|ref|NP_001121005.1|//alpha-1,3-mannosyl-glycoprotein 4-beta-N-acetylglucosaminyltransferase B precursor [Rattus norvegicus]
621544	CHRNB3	0.08	3.94	5.62205	1.10987e-12	Up	gi|19424304|ref|NP_598281.1|//neuronal acetylcholine receptor subunit beta-3 precursor [Rattus norvegicus]
1310306	MTMR4	6.05	2.39	-1.33992	1.1136e-12	Down	gi|686661085|ref|NP_001099297.4|//myotubularin-related protein 4 [Rattus norvegicus]
3539	RASGRP1	11.69	4.67	-1.32378	1.11546e-12	Down	gi|31377530|ref|NP_062084.2|//RAS guanyl-releasing protein 1 [Rattus norvegicus]
1311174	ZIC2	0.28	5.98	4.41665	1.1817e-12	Up	gi|149050259|gb|EDM02583.1|//Zic family member 2 (odd-paired homolog, Drosophila) (predicted) [Rattus norvegicus]
1310325	CHCHD3	14.27	33.72	1.24062	1.19008e-12	Up	gi|157817027|ref|NP_001100058.1|//coiled-coil-helix-coiled-coil-helix domain-containing protein 3, mitochondrial [Rattus norvegicus]
1308891	EPHX4	15.68	2.36	-2.73207	1.19909e-12	Down	gi|564382526|ref|XP_006250603.1|//PREDICTED: epoxide hydrolase 4 isoform X1 [Rattus norvegicus]
1309370	INTS5	2.75	0.06	-5.51833	1.26156e-12	Down	gi|157820963|ref|NP_001101046.1|//integrator complex subunit 5 [Rattus norvegicus]
1305548	STAC2	9.76	3.18	-1.61785	1.31072e-12	Down	gi|262113334|emb|CAP17173.1|//SH3 and cysteine-rich domain-containing protein 2 [Rattus norvegicus]
1560027	ELAVL4	5.74	13.2	1.20142	1.35284e-12	Up	gi|84662766|ref|NP_034618.2|//ELAV-like protein 4 isoform a [Mus musculus]
2518	DRD1	4.98	0.81	-2.62015	1.37071e-12	Down	gi|258144|gb|AAB23803.1|//dopamine D1 receptor [Rattus sp.]
1560606	UTP20	0.12	1.44	3.58496	1.39766e-12	Up	gi|300796272|ref|NP_001178708.1|//small subunit processome component 20 homolog [Rattus norvegicus]
69365	CDH22	16.12	7.5	-1.10389	1.52348e-12	Down	gi|1398912|dbj|BAA11895.1|//short type PB-cadherin [Rattus norvegicus];gi|589915591|ref|XP_006971126.1|//PREDICTED: cadherin-22-like, partial [Peromyscus maniculatus bairdii]
69228	CXXC4	2.62	6.96	1.40952	1.63317e-12	Up	gi|695130859|ref|NP_445794.3|//CXXC-type zinc finger protein 4 [Rattus norvegicus]
61997	KCNK3	2.85	8.22	1.52818	1.63966e-12	Up	gi|15431283|ref|NP_203694.1|//potassium channel subfamily K member 3 [Rattus norvegicus]
1306452	ARAP2	4.44	9.02	1.02257	1.65671e-12	Up	gi|157821969|ref|NP_001100686.1|//arf-GAP with Rho-GAP domain, ANK repeat and PH domain-containing protein 2 [Rattus norvegicus]
1626390	ATRIP	8.26	2.94	-1.49033	1.67686e-12	Down	gi|157821561|ref|NP_001100329.1|//ATR-interacting protein [Rattus norvegicus];gi|392350363|ref|XP_003750637.1|//PREDICTED: ATR-interacting protein-like [Rattus norvegicus]
70500	MAPK1	8.59	3.98	-1.10989	1.79739e-12	Down	gi|148665020|gb|EDK97436.1|//mitogen activated protein kinase 1, isoform CRA_b [Mus musculus]
621175	PLEKHA5	3.09	8.16	1.40096	1.89993e-12	Up	gi|377823717|ref|NP_647556.1|//pleckstrin homology domain-containing family A member 5 [Rattus norvegicus]
6492889	OTX2	0.09	4.41	5.61471	2.06714e-12	Up	gi|676270739|gb|KFO25916.1|//Homeobox protein OTX2 [Fukomys damarensis]
1591692	TMEM41A	19.96	43.54	1.12523	2.09354e-12	Up	gi|198278547|ref|NP_001094275.1|//transmembrane protein 41A [Rattus norvegicus]
1311604	GPR4	1.38	6.84	2.30933	2.12834e-12	Up	gi|71043602|ref|NP_001020851.1|//G-protein coupled receptor 4 [Rattus norvegicus]
1308983	ZKSCAN8	0.64	2.56	2	2.20695e-12	Up	gi|281599331|ref|NP_001094044.1|//zinc finger protein 192 [Rattus norvegicus]
628829	KCNC2	2.43	8.42	1.79286	2.27548e-12	Up	gi|149066977|gb|EDM16710.1|//potassium voltage gated channel, Shaw-related subfamily, member 2, isoform CRA_f [Rattus norvegicus];gi|21217559|ref|NP_631963.1|//potassium voltage-gated channel subfamily C member 2 isoform b [Rattus norvegicus]
1562920	AIG1	22.98	48.64	1.08176	2.37891e-12	Up	gi|197313676|ref|NP_001127897.1|//androgen-induced gene 1 protein [Rattus norvegicus]
69079	WNT7A	15.87	6.99	-1.18294	2.39261e-12	Down	gi|291219904|ref|NP_001093943.1|//protein Wnt-7a precursor [Rattus norvegicus]
2414	CRYAB	31.8	68.52	1.1075	2.63226e-12	Up	gi|431908329|gb|ELK11927.1|//Alpha-crystallin B chain [Pteropus alecto]
620688	HCN1	9.83	2.88	-1.77112	2.71332e-12	Down	gi|16758108|ref|NP_445827.1|//potassium/sodium hyperpolarization-activated cyclic nucleotide-gated channel 1 [Rattus norvegicus]
1307087	REV3L	5.21	2.48	-1.07094	2.7533e-12	Down	gi|145312253|ref|NP_001077435.1|//DNA polymerase zeta catalytic subunit [Rattus norvegicus]
11372421	ANKRD29	3.43	10.39	1.59892	2.77645e-12	Up	gi|298566258|ref|NP_001177301.1|//ankyrin repeat domain-containing protein 29 [Rattus norvegicus]
1306820	EDRF1	1.66	5.44	1.71242	2.9461e-12	Up	gi|157820557|ref|NP_001101027.1|//erythroid differentiation-related factor 1 [Rattus norvegicus]
1308864	FUS	6.15	2.11	-1.54334	3.07281e-12	Down	gi|148685673|gb|EDL17620.1|//fusion, derived from t(12;16) malignant liposarcoma (human), isoform CRA_f, partial [Mus musculus]
3546	RBP4	27.13	6.1	-2.15301	3.116e-12	Down	gi|226958688|ref|NP_001152959.1|//retinol-binding protein 4 isoform 1 [Mus musculus]
1593467	SSSCA1	17.89	8.01	-1.15928	3.1503e-12	Down	gi|148701223|gb|EDL33170.1|//mCG19861, isoform CRA_b [Mus musculus]
1563417	LDLRAP1	1.88	5.72	1.60528	3.18285e-12	Up	gi|635110562|ref|XP_007978169.1|//PREDICTED: low density lipoprotein receptor adapter protein 1 isoform X2 [Chlorocebus sabaeus];gi|157817015|ref|NP_001102741.1|//low density lipoprotein receptor adapter protein 1 [Rattus norvegicus]
1308294	NHLH2	0.23	3.33	3.85582	3.20622e-12	Up	gi|157824067|ref|NP_001099927.1|//helix-loop-helix protein 2 [Rattus norvegicus]
619942	CSPG4	6.3	2.86	-1.13934	3.34282e-12	Down	gi|13591932|ref|NP_112284.1|//chondroitin sulfate proteoglycan 4 precursor [Rattus norvegicus]
1560049	DUSP3	5.17	11.26	1.12297	3.44808e-12	Up	gi|149054345|gb|EDM06162.1|//similar to Dual specificity protein phosphatase 3 (T-DSP11) (predicted), isoform CRA_a [Rattus norvegicus]
1308446	ZDHHC22	12.02	35.25	1.55219	3.46352e-12	Up	gi|86129546|ref|NP_001034414.1|//palmitoyltransferase ZDHHC22 [Rattus norvegicus]
631338	RCAN1	22.18	10.8	-1.03823	3.56947e-12	Down	gi|149059883|gb|EDM10766.1|//Down syndrome critical region homolog 1 (human), isoform CRA_c [Rattus norvegicus]
61928	HIF1A	5.25	12.44	1.2446	3.60715e-12	Up	gi|13242249|ref|NP_077335.1|//hypoxia-inducible factor 1-alpha [Rattus norvegicus]
1309848	TMTC2	2.21	8.31	1.9108	3.69168e-12	Up	gi|330340424|ref|NP_001164648.2|//transmembrane and TPR repeat-containing protein 2 precursor [Rattus norvegicus]
628657	SPATA6	1.95	8.99	2.20485	4.13837e-12	Up	gi|404312681|ref|NP_599219.2|//spermatogenesis-associated protein 6 precursor [Rattus norvegicus]
3570	RGS7	4.94	11.28	1.19118	4.21113e-12	Up	gi|9507047|ref|NP_062216.1|//regulator of G-protein signaling 7 [Rattus norvegicus];gi|149040811|gb|EDL94768.1|//regulator of G-protein signaling 7, isoform CRA_b [Rattus norvegicus];gi|354475351|ref|XP_003499893.1|//PREDICTED: regulator of G-protein signaling 7 isoform X1 [Cricetulus griseus]
69307	SLIT1	6.36	2.18	-1.5447	4.28537e-12	Down	gi|12621130|ref|NP_075242.1|//slit homolog 1 protein precursor [Rattus norvegicus]
2278	CAST	6.31	13.01	1.04391	4.82947e-12	Up	gi|76159291|ref|NP_001028888.1|//calpastatin isoform c [Rattus norvegicus];gi|76159288|ref|NP_001028887.1|//calpastatin isoform b [Rattus norvegicus];gi|76159282|ref|NP_445747.2|//calpastatin isoform a [Rattus norvegicus]
735191	PANX2	23.28	10.17	-1.19477	5.91268e-12	Down	gi|149017526|gb|EDL76530.1|//rCG59296 [Rattus norvegicus]
1597171	PLPPR2	11.24	5.36	-1.06834	6.28464e-12	Down	gi|586976878|ref|XP_006928493.1|//PREDICTED: lipid phosphate phosphatase-related protein type 2-like isoform X1 [Felis catus];gi|831239533|ref|XP_012665672.1|//PREDICTED: lipid phosphate phosphatase-related protein type 2 isoform X1 [Otolemur garnettii]
620517	XPO1	4.98	0.8	-2.63807	6.4914e-12	Down	gi|29789299|ref|NP_445942.1|//exportin-1 [Rattus norvegicus]
3882	TNNT2	10.11	0.34	-4.8941	6.67376e-12	Down	gi|672074022|ref|XP_008767760.1|//PREDICTED: troponin T, cardiac muscle isoform X9 [Rattus norvegicus];gi|564380666|ref|XP_006249902.1|//PREDICTED: troponin T, cardiac muscle isoform X10 [Rattus norvegicus]
1564797	EMX2	3.19	0.07	-5.51006	6.67661e-12	Down	gi|119964700|ref|NP_034262.2|//homeobox protein EMX2 [Mus musculus]
71065	HCN4	2.49	7.66	1.6212	6.92779e-12	Up	gi|25742571|ref|NP_067690.1|//potassium/sodium hyperpolarization-activated cyclic nucleotide-gated channel 4 [Rattus norvegicus]
708483	MARK2	12.01	4	-1.58616	7.02906e-12	Down	gi|148701351|gb|EDL33298.1|//MAP/microtubule affinity-regulating kinase 2, isoform CRA_a, partial [Mus musculus]
1308068	ZFP346	11.96	5.87	-1.02678	7.25056e-12	Down	gi|564390514|ref|XP_006253690.1|//PREDICTED: zinc finger protein 346 isoform X1 [Rattus norvegicus]
1306516	FRAS1	4.68	1.7	-1.46097	7.74213e-12	Down	gi|387157882|ref|NP_001178524.1|//extracellular matrix protein FRAS1 precursor [Rattus norvegicus];gi|126157515|ref|NP_780682.3|//extracellular matrix protein FRAS1 precursor [Mus musculus]
1564024	TMEM200A	5.08	1.19	-2.09387	7.74486e-12	Down	gi|50511183|dbj|BAD32577.1|//mKIAA1913 protein [Mus musculus]
1563105	WDR63	0.42	4.27	3.34577	7.74634e-12	Up	gi|197927137|ref|NP_001128208.1|//WD repeat-containing protein 63 [Rattus norvegicus]
68357	PDCD6IP	3.03	7.19	1.24667	8.1474e-12	Up	gi|148677001|gb|EDL08948.1|//programmed cell death 6 interacting protein, isoform CRA_a, partial [Mus musculus]
1306655	ARVCF	3.79	0.55	-2.78469	8.38057e-12	Down	gi|196115075|ref|NP_001124485.1|//armadillo repeat protein deleted in velo-cardio-facial syndrome [Rattus norvegicus]
620676	RPS6KA2	7.31	2.95	-1.30916	8.56099e-12	Down	gi|281306814|ref|NP_476469.1|//ribosomal protein S6 kinase alpha-2 [Rattus norvegicus]
1595690	CCNK	8.48	2.65	-1.67807	8.80365e-12	Down	gi|198278579|ref|NP_001103142.1|//cyclin-K [Rattus norvegicus]
1308875	ZDHHC8	3.1	0.86	-1.84986	8.95546e-12	Down	gi|564377575|ref|XP_006248672.1|//PREDICTED: probable palmitoyltransferase ZDHHC8 isoform X1 [Rattus norvegicus]
1310477	ARMC8	7.18	15.1	1.07249	9.04356e-12	Up	gi|149018797|gb|EDL77438.1|//armadillo repeat containing 8 (predicted) [Rattus norvegicus];gi|568962224|ref|XP_006511578.1|//PREDICTED: armadillo repeat-containing protein 8 isoform X4 [Mus musculus]
1305958	MTMR10	4.41	0.96	-2.19967	9.08292e-12	Down	gi|291084658|ref|NP_001094316.1|//myotubularin-related protein 10 [Rattus norvegicus]
1559787	SRF	5.76	1.23	-2.22741	9.20778e-12	Down	gi|564367417|ref|XP_006244620.1|//PREDICTED: serum response factor isoform X2 [Rattus norvegicus]
1309096	BCL9L	4.38	1.27	-1.7861	9.80772e-12	Down	gi|564363346|ref|XP_006242985.1|//PREDICTED: B-cell CLL/lymphoma 9-like protein isoform X1 [Rattus norvegicus]
1310672	ARHGEF3	13.56	6.14	-1.14305	1.04023e-11	Down	gi|148692780|gb|EDL24727.1|//Rho guanine nucleotide exchange factor (GEF) 3 [Mus musculus]
620470	INPP4B	1.62	4.24	1.38807	1.05788e-11	Up	gi|16758796|ref|NP_446369.1|//type II inositol 3,4-bisphosphate 4-phosphatase [Rattus norvegicus]
1311441	WNT7B	12.8	5.9	-1.11736	1.08093e-11	Down	gi|635102874|ref|XP_007974273.1|//PREDICTED: protein Wnt-7b isoform X1 [Chlorocebus sabaeus]
1306103	ADPGK	8.08	18.65	1.20675	1.08438e-11	Up	gi|189217878|ref|NP_001094193.1|//ADP-dependent glucokinase precursor [Rattus norvegicus]
621780	DKC1	10.75	3.93	-1.45174	1.19292e-11	Down	gi|19173790|ref|NP_596910.1|//H/ACA ribonucleoprotein complex subunit 4 [Rattus norvegicus]
1309605	FAM188A	6.56	17.01	1.37462	1.2124e-11	Up	gi|157817225|ref|NP_001099592.1|//protein FAM188A [Rattus norvegicus]
1305429	KDM5A	0.66	2.23	1.75651	1.2165e-11	Up	gi|464391331|ref|NP_001264106.1|//lysine-specific demethylase 5A isoform 1 [Rattus norvegicus]
620769	UBXN11	12.41	3.23	-1.9419	1.25491e-11	Down	gi|672054050|ref|XP_008762354.1|//PREDICTED: UBX domain-containing protein 11 isoform X3 [Rattus norvegicus];gi|564353158|ref|XP_006239064.1|//PREDICTED: UBX domain-containing protein 11 isoform X4 [Rattus norvegicus];gi|568931788|ref|XP_006539187.1|//PREDICTED: UBX domain-containing protein 11 isoform X4 [Mus musculus]
620180	SLC40A1	2.13	7.69	1.85213	1.31213e-11	Up	gi|158635998|ref|NP_579849.2|//solute carrier family 40 member 1 [Rattus norvegicus]
1597730	WFDC6A	4.49	1.07	-2.0691	1.3765e-11	Down	gi|300676401|gb|ADK26530.1|//WAP four-disulfide core domain protein 6a [Rattus norvegicus]
2740	GRIN2D	3.48	7.43	1.09427	1.51376e-11	Up	gi|18202594|sp|Q62645.2|NMDE4_RAT//RecName: Full=Glutamate receptor ionotropic, NMDA 2D; Short=GluN2D; AltName: Full=Glutamate [NMDA] receptor subunit epsilon-4; AltName: Full=N-methyl D-aspartate receptor subtype 2D; Short=NMDAR2D; Short=NR2D; Flags: Precursor
1306206	KIF21B	3.48	0.76	-2.19502	1.51405e-11	Down	gi|157821213|ref|NP_001099460.1|//kinesin-like protein KIF21B [Rattus norvegicus]
620375	PPT2	5.94	1.67	-1.83061	1.58641e-11	Down	gi|564396820|ref|XP_006256079.1|//PREDICTED: lysosomal thioesterase PPT2 isoform X2 [Rattus norvegicus]
1589027	UBXN2A	2.41	6.98	1.53419	1.61517e-11	Up	gi|157823317|ref|NP_001102952.1|//UBX domain-containing protein 2A [Rattus norvegicus]
1306665	TLE2	5.24	0.6	-3.12653	1.67007e-11	Down	gi|84781674|ref|NP_001034102.1|//transducin-like enhancer protein 2 [Rattus norvegicus]
620013	PPP1R12A	14.77	6.7	-1.14044	1.76639e-11	Down	gi|25742846|ref|NP_446342.1|//protein phosphatase 1 regulatory subunit 12A [Rattus norvegicus]
3202	NR4A2	10.91	4.6	-1.24595	1.81789e-11	Down	gi|31543340|ref|NP_062201.2|//nuclear receptor subfamily 4 group A member 2 [Rattus norvegicus];gi|73476627|gb|AAZ76386.1|//nuclear receptor subfamily 4 group A member 2 variant NURR1b [Rattus norvegicus]
1306378	KDM4A	2.41	6.77	1.49012	1.82186e-11	Up	gi|564352364|ref|XP_006238730.1|//PREDICTED: lysine-specific demethylase 4A isoform X2 [Rattus norvegicus]
2055	ADRA1A	5.57	1.71	-1.70368	1.83062e-11	Down	gi|148747171|ref|NP_058887.2|//alpha-1A adrenergic receptor [Rattus norvegicus]
2340	CHM	4.52	10.01	1.14705	1.83124e-11	Up	gi|31615538|pdb|1LTX|R//Chain R, Structure Of Rab Escort Protein-1 In Complex With Rab Geranylgeranyl Transferase And Isoprenoid
1310892	SPAG6	0.76	5.91	2.95909	1.88055e-11	Up	gi|77993363|ref|NP_001030132.1|//sperm-associated antigen 6 [Rattus norvegicus]
1561629	ARMCX1	11.92	25.7	1.10838	1.97459e-11	Up	gi|66730535|ref|NP_001019538.1|//armadillo repeat-containing X-linked protein 1 [Rattus norvegicus]
1306269	SIPA1L2	2.97	6.77	1.18869	2.02882e-11	Up	gi|57527530|ref|NP_001009704.1|//signal-induced proliferation-associated 1-like protein 2 [Rattus norvegicus]
1307710	TMEM14A	24.65	54.84	1.15364	2.05921e-11	Up	gi|148682440|gb|EDL14387.1|//transmembrane protein 14A, isoform CRA_a [Mus musculus]
1304581	HEBP1	17.18	5.47	-1.65112	2.10633e-11	Down	gi|195540095|gb|AAI68221.1|//Hebp1 protein [Rattus norvegicus]
71067	GPR27	20	4.75	-2.074	2.19093e-11	Down	gi|12831217|ref|NP_075587.1|//probable G-protein coupled receptor 27 [Rattus norvegicus]
1359656	CPTP	8.13	19.41	1.25547	2.23386e-11	Up	gi|56090387|ref|NP_001007704.1|//ceramide-1-phosphate transfer protein [Rattus norvegicus]
3034	MAF	5.73	1.56	-1.87699	2.40643e-11	Down	gi|564396004|ref|XP_006255755.1|//PREDICTED: transcription factor Maf isoform X1 [Rattus norvegicus];gi|564396010|ref|XP_006255758.1|//PREDICTED: transcription factor Maf isoform X2 [Rattus norvegicus]
1304659	ARHGEF2	5.92	2.61	-1.18155	2.42122e-11	Down	gi|26006191|dbj|BAC41438.1|//mKIAA0651 protein [Mus musculus];gi|564337188|ref|XP_006232713.1|//PREDICTED: rho guanine nucleotide exchange factor 2 isoform X5 [Rattus norvegicus]
1307617	ADSL	14.04	4.89	-1.52164	2.59275e-11	Down	gi|194473622|ref|NP_001123975.1|//adenylosuccinate lyase [Rattus norvegicus]
621348	WNT4	3.18	16.59	2.38322	2.62257e-11	Up	gi|16758130|ref|NP_445854.1|//protein Wnt-4 precursor [Rattus norvegicus]
71084	HS3ST1	2.34	5.2	1.152	2.70204e-11	Up	gi|149047311|gb|EDL99980.1|//rCG35789, isoform CRA_a [Rattus norvegicus]
1304715	RCSD1	0.83	5.05	2.6051	2.80734e-11	Up	gi|564381507|ref|XP_006250243.1|//PREDICTED: capZ-interacting protein isoform X1 [Rattus norvegicus]
1562939	ACAP2	0.03	2.29	6.25424	2.92497e-11	Up	gi|37359746|dbj|BAC97851.1|//mKIAA0041 protein [Mus musculus]
61870	RAMP1	64.24	28.15	-1.19034	2.98837e-11	Down	gi|13928890|ref|NP_113833.1|//receptor activity-modifying protein 1 precursor [Rattus norvegicus]
1588516	PCDHGB7	6.92	2.58	-1.4234	3.1073e-11	Down	gi|58865998|ref|NP_001012215.1|//protocadherin gamma-B7 precursor [Rattus norvegicus]
1309681	NPAS2	1.43	5.32	1.89541	3.19386e-11	Up	gi|210032658|ref|NP_001101684.2|//neuronal PAS domain-containing protein 2 [Rattus norvegicus]
1303134	ABCA7	4.14	8.51	1.03953	3.37584e-11	Up	gi|46485412|ref|NP_997481.1|//ATP-binding cassette sub-family A member 7 [Rattus norvegicus]
1563349	KIAA1324	4.67	9.52	1.02754	3.39714e-11	Up	gi|157819223|ref|NP_001102815.1|//UPF0577 protein KIAA1324-like homolog [Rattus norvegicus]
708483	MARK2	17.87	7.95	-1.16851	3.39755e-11	Down	gi|26337255|dbj|BAC32312.1|//unnamed protein product [Mus musculus]
70491	TGFB2	9.91	4.74	-1.064	3.44492e-11	Down	gi|148681112|gb|EDL13059.1|//transforming growth factor, beta 2, partial [Mus musculus]
61308	FLT3	0.73	4.31	2.56172	3.54517e-11	Up	gi|281371429|ref|NP_001094292.1|//receptor-type tyrosine-protein kinase FLT3 precursor [Rattus norvegicus]
628854	RNF39	5.97	0.53	-3.49367	3.76899e-11	Down	gi|19705477|ref|NP_599201.1|//RING finger protein 39 [Rattus norvegicus]
61823	RNASE4	43.46	21.27	-1.03087	4.27692e-11	Down	gi|9910536|ref|NP_064467.1|//ribonuclease 4 precursor [Rattus norvegicus]
708421	BRINP3	5.64	1.12	-2.3322	4.32513e-11	Down	gi|27465571|ref|NP_775144.1|//BMP/retinoic acid-inducible neural-specific protein 3 precursor [Rattus norvegicus]
1310287	ZBTB43	0.58	3.18	2.4549	4.34153e-11	Up	gi|28972211|dbj|BAC65559.1|//mKIAA0414 protein [Mus musculus]
628848	KCNQ5	6.01	1.69	-1.83034	4.45116e-11	Down	gi|403225003|ref|NP_001128115.2|//potassium voltage-gated channel subfamily KQT member 5 [Rattus norvegicus]
1564108	HHIP	3.56	11.19	1.65226	4.54519e-11	Up	gi|300797038|ref|NP_001178746.1|//hedgehog-interacting protein precursor [Rattus norvegicus]
619787	TRPC5	3.94	1.46	-1.43223	4.57568e-11	Down	gi|18266704|ref|NP_543174.1|//short transient receptor potential channel 5 [Rattus norvegicus]
2351	CHRNB4	0.16	6.58	5.36194	4.6332e-11	Up	gi|16258821|ref|NP_434693.1|//neuronal acetylcholine receptor subunit beta-4 precursor [Rattus norvegicus]
3718	SLC9A1	0.84	3.97	2.24068	5.28748e-11	Up	gi|6981558|ref|NP_036784.1|//sodium/hydrogen exchanger 1 [Rattus norvegicus]
621361	CNTN4	3.38	8.38	1.30993	5.31384e-11	Up	gi|16758746|ref|NP_446331.1|//contactin-4 precursor [Rattus norvegicus]
2875	IGFBP4	10.38	2.8	-1.89031	5.56483e-11	Down	gi|51948524|ref|NP_001004274.1|//insulin-like growth factor-binding protein 4 precursor [Rattus norvegicus]
619992	DSCAM	3.95	8.11	1.03785	5.80643e-11	Up	gi|19424286|ref|NP_598271.1|//Down syndrome cell adhesion molecule homolog precursor [Rattus norvegicus]
1564252	ST6GALNAC5	17.04	6.17	-1.46558	6.09836e-11	Down	gi|405113051|ref|NP_001258290.1|//alpha-N-acetylgalactosaminide alpha-2,6-sialyltransferase 5 [Rattus norvegicus]
70963	FOLH1	4.56	9.94	1.12421	6.12085e-11	Up	gi|149069047|gb|EDM18599.1|//folate hydrolase [Rattus norvegicus]
1564403	LRSAM1	2.22	6.31	1.50708	6.56177e-11	Up	gi|157822423|ref|NP_001101303.1|//E3 ubiquitin-protein ligase LRSAM1 [Rattus norvegicus]
628713	SBK1	5.1	1.33	-1.93907	6.80609e-11	Down	gi|568949288|ref|XP_006507244.1|//PREDICTED: serine/threonine-protein kinase SBK1 isoform X1 [Mus musculus]
1560104	CPLX3	3.32	0.3	-3.46815	6.98103e-11	Down	gi|530667793|gb|EQB78094.1|//lectin, mannose-binding, 1-like protein [Camelus ferus]
2348	CHRNA7	12.81	2.8	-2.19377	7.11569e-11	Down	gi|144922602|ref|NP_036964.3|//neuronal acetylcholine receptor subunit alpha-7 precursor [Rattus norvegicus]
621878	PODXL	0.92	3.77	2.03486	7.12547e-11	Up	gi|20301990|ref|NP_620203.1|//podocalyxin precursor [Rattus norvegicus]
735208	SPATA18	0.38	3.6	3.24393	7.13277e-11	Up	gi|38603652|dbj|BAD02927.1|//spetex-1 [Rattus norvegicus]
1308714	TRIM36	1.16	4.08	1.81444	7.31933e-11	Up	gi|564393354|ref|XP_006254748.1|//PREDICTED: E3 ubiquitin-protein ligase TRIM36 isoform X1 [Rattus norvegicus]
1307241	TMCC3	1.01	3.89	1.94541	7.5221e-11	Up	gi|149067147|gb|EDM16880.1|//transmembrane and coiled-coil domain family 3 (predicted), isoform CRA_b [Rattus norvegicus];gi|564358975|ref|XP_006241317.1|//PREDICTED: transmembrane and coiled-coil domains protein 3 isoform X1 [Rattus norvegicus];gi|564358987|ref|XP_006241323.1|//PREDICTED: transmembrane and coiled-coil domains protein 3 isoform X2 [Rattus norvegicus]
620837	LGALS3BP	13.83	4.74	-1.54484	7.63367e-11	Down	gi|149054938|gb|EDM06755.1|//lectin, galactoside-binding, soluble, 3 binding protein, isoform CRA_a [Rattus norvegicus]
708342	PARM1	9.43	4.45	-1.08345	8.36652e-11	Down	gi|149033788|gb|EDL88584.1|//castration induced prostatic apoptosis-related protein 1 [Rattus norvegicus];gi|149033789|gb|EDL88585.1|//rCG60521 [Rattus norvegicus]
1306929	DUSP18	4.79	1.97	-1.28183	1.12222e-10	Down	gi|469608396|ref|NP_001013146.2|//dual specificity protein phosphatase 18 [Rattus norvegicus]
1308706	C16ORF87	14.99	33.73	1.17003	1.13491e-10	Up	gi|13385182|ref|NP_079998.1|//UPF0547 protein C16orf87 homolog [Mus musculus]
1564050	LIMA1	4.35	1.15	-1.91938	1.13498e-10	Down	gi|564400249|ref|XP_006257416.1|//PREDICTED: LIM domain and actin-binding protein 1 isoform X2 [Rattus norvegicus]
1311162	FAM20B	1.09	4.1	1.9113	1.15398e-10	Up	gi|537169371|gb|ERE73927.1|//glycosaminoglycan xylosylkinase-like protein [Cricetulus griseus]
1310287	ZBTB43	4.75	1.46	-1.70196	1.2122e-10	Down	gi|672045255|ref|XP_008759971.1|//PREDICTED: zinc finger and BTB domain-containing protein 43 isoform X1 [Rattus norvegicus]
1310891	MAN1A1	4.17	0.81	-2.36405	1.21239e-10	Down	gi|564398053|ref|XP_006256559.1|//PREDICTED: mannosyl-oligosaccharide 1,2-alpha-mannosidase IA isoform X1 [Rattus norvegicus]
1359256	KIAA1191	12.37	5.67	-1.12542	1.26854e-10	Down	gi|148709196|gb|EDL41142.1|//RIKEN cDNA 4833439L19, isoform CRA_c, partial [Mus musculus];gi|148709194|gb|EDL41140.1|//RIKEN cDNA 4833439L19, isoform CRA_a, partial [Mus musculus]
727956	LHX9	0.84	9.48	3.49643	1.27355e-10	Up	gi|589939462|ref|XP_006982474.1|//PREDICTED: LIM/homeobox protein Lhx9 isoform X1 [Peromyscus maniculatus bairdii]
621633	ITGA6	3.81	1.12	-1.76629	1.35163e-10	Down	gi|387157899|ref|NP_446177.1|//integrin alpha-6 precursor [Rattus norvegicus]
1594632	MAZ	17.64	5.26	-1.74572	1.35215e-10	Down	gi|160333089|ref|NP_001103789.1|//myc-associated zinc finger protein [Rattus norvegicus]
1309553	GGA3	8.49	3.61	-1.23377	1.43056e-10	Down	gi|157819547|ref|NP_001101774.1|//ADP-ribosylation factor-binding protein GGA3 [Rattus norvegicus]
1305824	TMEM134	20.98	5.29	-1.98768	1.43066e-10	Down	gi|118403312|ref|NP_001072115.1|//transmembrane protein 134 isoform a [Rattus norvegicus]
628881	CHST15	3.39	0.82	-2.04759	1.76611e-10	Down	gi|28972305|dbj|BAC65606.1|//mKIAA0598 protein [Mus musculus]
620664	HSPA2	17.92	8.12	-1.14202	1.78061e-10	Down	gi|11177910|ref|NP_068635.1|//heat shock-related 70 kDa protein 2 [Rattus norvegicus]
1311713	SPRED3	6.93	3.05	-1.18405	1.89044e-10	Down	gi|568944674|ref|XP_006539514.1|//PREDICTED: sprouty-related, EVH1 domain-containing protein 3 isoform X2 [Mus musculus]
1307578	MAPKBP1	6.72	3.28	-1.03477	1.9075e-10	Down	gi|564342414|ref|XP_006234843.1|//PREDICTED: mitogen-activated protein kinase-binding protein 1 isoform X1 [Rattus norvegicus]
619723	UNC13B	7.05	3.32	-1.08644	1.92467e-10	Down	gi|149045730|gb|EDL98730.1|//unc-13 homolog B (C. elegans), isoform CRA_c [Rattus norvegicus];gi|110431333|ref|NP_001036044.1|//protein unc-13 homolog B isoform u [Rattus norvegicus]
621345	NOVA1	5.29	12.13	1.19724	1.94945e-10	Up	gi|149051189|gb|EDM03362.1|//neuro-oncological ventral antigen 1, isoform CRA_c [Rattus norvegicus]
1304743	UST	2.39	6.55	1.45448	1.95965e-10	Up	gi|157823625|ref|NP_001101928.1|//uronyl 2-sulfotransferase [Rattus norvegicus]
1308710	CRIM1	5.32	1.53	-1.79789	1.96206e-10	Down	gi|281182663|ref|NP_001162574.1|//cysteine-rich motor neuron 1 protein precursor [Rattus norvegicus]
621276	TRPC4	2.19	0.41	-2.41724	1.98681e-10	Down	gi|32189352|ref|NP_536321.1|//short transient receptor potential channel 4 isoform alpha [Rattus norvegicus]
1565101	FOXJ2	5.76	2.29	-1.33072	2.06962e-10	Down	gi|521023772|gb|EPQ05560.1|//Forkhead box protein J2 [Myotis brandtii]
1582838	C2ORF50	0.73	7.61	3.38193	2.28108e-10	Up	gi|157818621|ref|NP_001103043.1|//uncharacterized protein C2orf50 homolog [Rattus norvegicus]
619991	VEGFA	7.01	14.63	1.06144	2.35299e-10	Up	gi|560186584|ref|NP_001274040.1|//vascular endothelial growth factor A isoform 9 [Rattus norvegicus];gi|160358815|ref|NP_001103737.1|//vascular endothelial growth factor A isoform 5 precursor [Mus musculus];gi|625196607|ref|XP_007640528.1|//PREDICTED: LOW QUALITY PROTEIN: vascular endothelial growth factor A [Cricetulus griseus];gi|160358797|ref|NP_001103804.1|//vascular endothelial growth factor…
1311087	EXD2	5.7	2.43	-1.23001	2.4571e-10	Down	gi|157823431|ref|NP_001102185.1|//exonuclease 3'-5' domain-containing protein 2 [Rattus norvegicus]
1309008	DEF8	2.45	0.6	-2.02975	2.69803e-10	Down	gi|148679797|gb|EDL11744.1|//differentially expressed in FDCP 8, isoform CRA_b, partial [Mus musculus]
620023	CHRM2	2.14	8.35	1.96417	2.72538e-10	Up	gi|537268521|gb|ERE91549.1|//muscarinic acetylcholine receptor M2-like protein [Cricetulus griseus]
1308276	CALHM2	5.02	0.23	-4.44798	2.7581e-10	Down	gi|148710082|gb|EDL42028.1|//RIKEN cDNA 2810048G17, isoform CRA_a [Mus musculus]
1562232	MFAP1A	4.87	9.8	1.00886	3.07585e-10	Up	gi|124244050|ref|NP_001074252.1|//inositol hexakisphosphate and diphosphoinositol-pentakisphosphate kinase 1 [Rattus norvegicus]
1306196	EIF5A2	1.77	5.22	1.5603	3.14759e-10	Up	gi|612048152|ref|XP_001363596.3|//PREDICTED: eukaryotic translation initiation factor 5A-2 isoform X1 [Monodelphis domestica];gi|431910532|gb|ELK13603.1|//Eukaryotic translation initiation factor 5A-2 [Pteropus alecto]
1306032	FBXW8	2.46	1.02	-1.27009	3.36647e-10	Down	gi|672072977|ref|XP_008767455.1|//PREDICTED: F-box/WD repeat-containing protein 8 isoform X1 [Rattus norvegicus]
3904	TRHR	4.6	0.91	-2.3377	3.4553e-10	Down	gi|7110729|ref|NP_037179.1|//thyrotropin-releasing hormone receptor [Rattus norvegicus]
1305025	ZFP575	15.61	3.16	-2.30447	3.45658e-10	Down	gi|157819209|ref|NP_001100959.1|//zinc finger protein 575 [Rattus norvegicus]
1587639	MAST3	6.52	3.06	-1.09134	3.56954e-10	Down	gi|564388667|ref|XP_006253008.1|//PREDICTED: microtubule-associated serine/threonine-protein kinase 3 isoform X8 [Rattus norvegicus];gi|672079789|ref|XP_008769372.1|//PREDICTED: microtubule-associated serine/threonine-protein kinase 3 isoform X1 [Rattus norvegicus];gi|564388661|ref|XP_006253005.1|//PREDICTED: microtubule-associated serine/threonine-protein kinase 3 isoform X4 [Rattus norvegicus];…
3263	PCBD1	2.33	11.92	2.35498	3.6237e-10	Up	gi|984128285|ref|XP_015356013.1|//PREDICTED: pterin-4-alpha-carbinolamine dehydratase [Marmota marmota marmota]
1308399	TMEM80	13.35	5.6	-1.25334	3.63072e-10	Down	gi|149061604|gb|EDM12027.1|//transmembrane protein 80, isoform CRA_d [Rattus norvegicus];gi|755523968|ref|XP_011248159.1|//PREDICTED: transmembrane protein 80 isoform X2 [Mus musculus]
1310455	TOX	0.68	4.35	2.67741	3.64198e-10	Up	gi|157821611|ref|NP_001102124.1|//thymocyte selection-associated high mobility group box protein TOX [Rattus norvegicus]
1309688	PPRC1	6.46	2.56	-1.33539	3.69696e-10	Down	gi|149040294|gb|EDL94332.1|//peroxisome proliferative activated receptor, gamma, coactivator-related 1 (predicted), isoform CRA_b [Rattus norvegicus];gi|564333914|ref|XP_006231515.1|//PREDICTED: peroxisome proliferator-activated receptor gamma coactivator-related protein 1 isoform X3 [Rattus norvegicus]
1309987	HOOK1	3.07	6.31	1.0394	3.98265e-10	Up	gi|148698973|gb|EDL30920.1|//hook homolog 1 (Drosophila), isoform CRA_b, partial [Mus musculus]
1309648	ZFP142	5.33	2.3	-1.2125	4.01015e-10	Down	gi|672065610|ref|XP_008765462.1|//PREDICTED: zinc finger protein 142 isoform X2 [Rattus norvegicus]
1311450	RASSF3	2.9	8.22	1.50309	4.05261e-10	Up	gi|564359431|ref|XP_006241464.1|//PREDICTED: ras association domain-containing protein 3 isoform X1 [Rattus norvegicus]
1559663	ST6GAL2	4.28	1.74	-1.29852	4.1668e-10	Down	gi|451172068|ref|NP_001094358.1|//beta-galactoside alpha-2,6-sialyltransferase 2 [Rattus norvegicus]
2540	EFNB1	9.53	3.63	-1.39251	4.42749e-10	Down	gi|40254779|ref|NP_058785.2|//ephrin-B1 precursor [Rattus norvegicus]
3701	SLC22A3	0.62	3.91	2.65683	4.6923e-10	Up	gi|9507117|ref|NP_062103.1|//solute carrier family 22 member 3 [Rattus norvegicus]
1564664	C11ORF96	18.48	5.83	-1.6644	5.0793e-10	Down	gi|395816201|ref|XP_003804152.1|//PREDICTED: LOW QUALITY PROTEIN: uncharacterized protein C11orf96 homolog [Otolemur garnettii]
1561571	NCKAP5L	7.86	3.38	-1.21751	5.10248e-10	Down	gi|405778347|ref|NP_001258298.1|//nck-associated protein 5-like [Rattus norvegicus]
1566112	PLEKHD1	7.35	15.21	1.0492	5.17131e-10	Up	gi|189011673|ref|NP_001121038.1|//pleckstrin homology domain-containing family D member 1 [Rattus norvegicus]
2454	CYP11B1	3.26	0.15	-4.44184	5.25539e-10	Down	gi|292494921|ref|NP_036669.3|//cytochrome P450 11B1, mitochondrial precursor [Rattus norvegicus]
6486403	GTPBP6	17.53	6.8	-1.36622	5.35353e-10	Down	gi|564380048|ref|XP_003751258.2|//PREDICTED: putative GTP-binding protein 6 [Rattus norvegicus];gi|209447119|ref|NP_001129312.1|//GTP binding protein 6 (putative) [Rattus norvegicus]
621391	SLCO2B1	8.1	3.57	-1.182	5.78259e-10	Down	gi|564329739|ref|XP_006229784.1|//PREDICTED: solute carrier organic anion transporter family member 2B1 isoform X3 [Rattus norvegicus];gi|149068830|gb|EDM18382.1|//solute carrier organic anion transporter family, member 2b1, isoform CRA_c [Rattus norvegicus]
1306020	ASPHD2	5.48	1.73	-1.6634	5.87759e-10	Down	gi|57528390|ref|NP_001009716.1|//aspartate beta-hydroxylase domain-containing protein 2 [Rattus norvegicus]
1307795	ZFYVE1	0.34	2.98	3.13171	6.34032e-10	Up	gi|148670791|gb|EDL02738.1|//zinc finger, FYVE domain containing 1, isoform CRA_b [Mus musculus]
1310808	HSF4	2.4	5.5	1.1964	6.42849e-10	Up	gi|564395446|ref|XP_006255515.1|//PREDICTED: heat shock factor protein 4 isoform X1 [Rattus norvegicus]
708473	TMEM158	35.84	14	-1.35614	6.4572e-10	Down	gi|17933496|ref|NP_476560.1|//transmembrane protein 158 precursor [Rattus norvegicus]
62003	ARNTL	9.72	4.27	-1.18672	6.49577e-10	Down	gi|564330425|ref|XP_006230092.1|//PREDICTED: aryl hydrocarbon receptor nuclear translocator-like protein 1 isoform X2 [Rattus norvegicus];gi|71896600|ref|NP_077338.2|//aryl hydrocarbon receptor nuclear translocator-like protein 1 [Rattus norvegicus]
1305624	PALMD	12.49	4.45	-1.4889	6.75266e-10	Down	gi|71043606|ref|NP_001020859.1|//palmdelphin [Rattus norvegicus]
1310820	COL15A1	0.52	2.74	2.39759	7.02003e-10	Up	gi|407228400|ref|NP_001094005.1|//collagen alpha-1(XV) chain precursor [Rattus norvegicus]
1309888	SMG9	11.67	4.2	-1.47434	7.06204e-10	Down	gi|62079217|ref|NP_001014265.1|//protein SMG9 [Rattus norvegicus]
1305731	PHF12	5.12	1.98	-1.37064	7.54215e-10	Down	gi|672068546|ref|XP_008766227.1|//PREDICTED: PHD finger protein 12 isoform X2 [Rattus norvegicus];gi|197382256|ref|NP_001013135.2|//PHD finger protein 12 [Rattus norvegicus]
1308844	CPNE4	5.42	11.36	1.0676	7.55843e-10	Up	gi|157823685|ref|NP_001102473.1|//copine-4 [Rattus norvegicus]
1562236	FAM84B	0.36	2.26	2.65025	7.77126e-10	Up	gi|27719075|ref|XP_235349.1|//PREDICTED: protein FAM84B [Rattus norvegicus]
1305514	PATL1	6.64	2.34	-1.50467	7.99604e-10	Down	gi|157818115|ref|NP_001101990.1|//protein PAT1 homolog 1 [Rattus norvegicus]
1306107	FAM189B	12.41	5.66	-1.13263	8.03562e-10	Down	gi|564337214|ref|XP_006232726.1|//PREDICTED: protein FAM189B isoform X11 [Rattus norvegicus];gi|674036922|ref|XP_008852407.1|//PREDICTED: protein FAM189B isoform X1 [Nannospalax galili];gi|674036928|ref|XP_008852425.1|//PREDICTED: protein FAM189B isoform X4 [Nannospalax galili]
1308507	ARHGAP5	5.15	11.36	1.14132	8.20376e-10	Up	gi|114145542|ref|NP_001041334.1|//rho GTPase-activating protein 5 [Rattus norvegicus]
1305881	CMPK2	5.49	12.76	1.21675	8.23084e-10	Up	gi|564355517|ref|XP_006240000.1|//PREDICTED: UMP-CMP kinase 2, mitochondrial isoform X1 [Rattus norvegicus]
70888	KCNIP3	28.66	7.81	-1.87564	8.52514e-10	Down	gi|564342924|ref|XP_006235051.1|//PREDICTED: calsenilin isoform X1 [Rattus norvegicus]
1308349	TRIM37	1.18	5.08	2.10604	8.87457e-10	Up	gi|157819077|ref|NP_001101758.1|//E3 ubiquitin-protein ligase TRIM37 [Rattus norvegicus]
1307194	SBNO2	4.31	1.48	-1.54209	8.88291e-10	Down	gi|157820969|ref|NP_001101538.1|//protein strawberry notch homolog 2 [Rattus norvegicus] ;gi|564358111|ref|XP_006240970.1|//PREDICTED: protein strawberry notch homolog 2 isoform X2 [Rattus norvegicus]
1307598	CCDC130	5.03	0.78	-2.68901	8.93865e-10	Down	gi|83320078|ref|NP_001032733.1|//coiled-coil domain-containing protein 130 [Rattus norvegicus]
621764	FOXJ1	2.69	9.32	1.79272	8.98874e-10	Up	gi|16758686|ref|NP_446284.1|//forkhead box protein J1 [Rattus norvegicus]
1310505	OSBP2	6.82	2.44	-1.48289	1.00096e-09	Down	gi|157821825|ref|NP_001100702.1|//oxysterol-binding protein 2 [Rattus norvegicus]
3094	NR3C2	7.09	3.29	-1.1077	1.00113e-09	Down	gi|149037980|gb|EDL92340.1|//nuclear receptor subfamily 3, group C, member 2 [Rattus norvegicus]
70939	GPR6	3.89	0.19	-4.3557	1.00567e-09	Down	gi|13929142|ref|NP_113994.1|//G-protein coupled receptor 6 [Rattus norvegicus]
1564105	VASH2	1.67	5.26	1.65521	1.00794e-09	Up	gi|564382301|ref|XP_006250527.1|//PREDICTED: vasohibin-2 isoform X4 [Rattus norvegicus]
1306174	LHX6	3	0.34	-3.14136	1.10409e-09	Down	gi|635071475|ref|XP_007966361.1|//PREDICTED: LIM/homeobox protein Lhx6 isoform X2 [Chlorocebus sabaeus]
628770	MAGI2	3.73	0.95	-1.97318	1.13064e-09	Down	gi|16758422|ref|NP_446073.1|//membrane-associated guanylate kinase, WW and PDZ domain-containing protein 2 [Rattus norvegicus]
628757	WFDC2	18.74	9.37	-1	1.18907e-09	Down	gi|149042939|gb|EDL96513.1|//WAP four-disulfide core domain 2, isoform CRA_c [Rattus norvegicus];gi|392339673|ref|XP_002726340.2|//PREDICTED: kunitz-type protease inhibitor 3 [Rattus norvegicus]
1310110	C14ORF37	7.8	15.79	1.01747	1.1971e-09	Up	gi|157821419|ref|NP_001101844.1|//uncharacterized protein C14orf37 homolog [Rattus norvegicus]
1305585	COL6A2	6.06	1.86	-1.70402	1.20738e-09	Down	gi|281427229|ref|NP_001094211.1|//collagen alpha-2(VI) chain precursor [Rattus norvegicus]
1310532	CPM	2.57	6.24	1.27978	1.20848e-09	Up	gi|157821719|ref|NP_001101568.1|//carboxypeptidase M precursor [Rattus norvegicus]
1565098	CMTM4	23.38	9.72	-1.26625	1.24611e-09	Down	gi|288541353|ref|NP_001165622.1|//CKLF-like MARVEL transmembrane domain-containing protein 4 [Rattus norvegicus]
620830	FXYD7	33.76	15.48	-1.12491	1.25904e-09	Down	gi|38174623|gb|AAH61101.1|//Fxyd7 protein [Mus musculus];gi|568946263|ref|XP_006540281.1|//PREDICTED: phospholemman isoform X2 [Mus musculus]
2410	DPYSL3	1.66	8.76	2.39975	1.33753e-09	Up	gi|25742568|ref|NP_037066.1|//dihydropyrimidinase-related protein 3 [Rattus norvegicus]
1311720	SEC24D	1.69	0.03	-5.81592	1.36561e-09	Down	gi|564300938|ref|XP_006224314.1|//PREDICTED: protein transport protein Sec24D isoform X2 [Rattus norvegicus]
1563711	FIBIN	2.71	9.46	1.80355	1.40139e-09	Up	gi|68163515|ref|NP_001020213.1|//fin bud initiation factor homolog precursor [Rattus norvegicus]
621415	KCNH4	3.51	0.6	-2.54844	1.43526e-09	Down	gi|16758436|ref|NP_446082.1|//potassium voltage-gated channel subfamily H member 4 [Rattus norvegicus]
69254	IMPA1	2.38	9.35	1.974	1.50449e-09	Up	gi|564335854|ref|XP_006232213.1|//PREDICTED: inositol monophosphatase 1 isoform X1 [Rattus norvegicus]
68418	DIO2	10.69	2.84	-1.9123	1.50486e-09	Down	gi|132566529|ref|NP_113908.3|//type II iodothyronine deiodinase [Rattus norvegicus]
1309238	FNBP4	9.73	4.45	-1.12863	1.65507e-09	Down	gi|199560008|ref|NP_001013177.2|//formin binding protein 4 [Rattus norvegicus]
3414	PRPH	1.93	9.29	2.26708	1.68283e-09	Up	gi|149032093|gb|EDL87005.1|//peripherin 1, isoform CRA_b [Rattus norvegicus]
3657	SEMA3A	4.29	0.44	-3.2854	1.78546e-09	Down	gi|8394255|ref|NP_059006.1|//semaphorin-3A precursor [Rattus norvegicus]
3333	PKD1	1.24	0.31	-2	1.81992e-09	Down	gi|383087760|ref|NP_001244281.1|//polycystin-1 precursor [Rattus norvegicus]
1359618	DHX40	2.44	6.51	1.41578	1.8343e-09	Up	gi|54400714|ref|NP_001005873.1|//probable ATP-dependent RNA helicase DHX40 [Rattus norvegicus]
2036	ADCY8	3.41	7.88	1.20842	1.86195e-09	Up	gi|8392852|ref|NP_058838.1|//adenylate cyclase type 8 [Rattus norvegicus]
9414715	MBOAT7	11.1	3.83	-1.53514	1.86435e-09	Down	gi|149029796|gb|EDL84928.1|//rCG56817, isoform CRA_a [Rattus norvegicus]
1560606	UTP20	3.92	1.36	-1.52725	1.91987e-09	Down	gi|564358903|ref|XP_006241289.1|//PREDICTED: small subunit processome component 20 homolog isoform X1 [Rattus norvegicus]
3961	VIPR1	1.77	0.14	-3.66025	1.99503e-09	Down	gi|6981704|ref|NP_036817.1|//vasoactive intestinal polypeptide receptor 1 precursor [Rattus norvegicus]
620910	FBN2	0.14	1.38	3.30117	2.08441e-09	Up	gi|149064316|gb|EDM14519.1|//rCG46800, isoform CRA_a [Rattus norvegicus]
1309089	LSG1	1.85	4.71	1.3482	2.17366e-09	Up	gi|61740615|ref|NP_001013439.1|//large subunit GTPase 1 homolog [Rattus norvegicus];gi|149027235|gb|EDL82933.1|//large subunit GTPase 1 homolog (S. cerevisiae), isoform CRA_b [Rattus norvegicus]
1305403	ANKRD34C	0.71	4.99	2.81315	2.1744e-09	Up	gi|157820583|ref|NP_001100315.1|//ankyrin repeat domain-containing protein 34C [Rattus norvegicus]
1565149	VPS9D1	9.35	4.28	-1.12736	2.21693e-09	Down	gi|672085238|ref|XP_008770835.1|//PREDICTED: VPS9 domain-containing protein 1 isoform X2 [Rattus norvegicus];gi|564396194|ref|XP_006255829.1|//PREDICTED: VPS9 domain-containing protein 1 isoform X1 [Rattus norvegicus];gi|564396196|ref|XP_006255830.1|//PREDICTED: VPS9 domain-containing protein 1 isoform X3 [Rattus norvegicus]
621634	ITGA8	2.08	0.34	-2.61298	2.27806e-09	Down	gi|291190715|ref|NP_001167443.1|//integrin alpha-8 [Rattus norvegicus]
708451	CDK5RAP2	0.75	2.75	1.87447	2.33142e-09	Up	gi|281599321|ref|NP_775157.2|//CDK5 regulatory subunit-associated protein 2 [Rattus norvegicus];gi|564351378|ref|XP_006238341.1|//PREDICTED: CDK5 regulatory subunit-associated protein 2 isoform X8 [Rattus norvegicus]
71076	LHX2	17.98	7.47	-1.26721	2.61677e-09	Down	gi|537147058|gb|ERE70394.1|//LIM/homeobox protein Lhx2-like protein [Cricetulus griseus]
1565602	KDM5B	4.31	1.75	-1.30033	2.64514e-09	Down	gi|148707655|gb|EDL39602.1|//jumonji, AT rich interactive domain 1B (Rbp2 like), isoform CRA_a, partial [Mus musculus];gi|157821015|ref|NP_001100647.1|//lysine-specific demethylase 5B [Rattus norvegicus] ;gi|60360476|dbj|BAD90482.1|//mKIAA4034 protein [Mus musculus]
1304934	RPUSD1	15.77	5.62	-1.48854	2.79309e-09	Down	gi|157786596|ref|NP_001099244.1|//RNA pseudouridylate synthase domain-containing protein 1 [Rattus norvegicus]
1583872	IL16	2	0.31	-2.68966	3.07898e-09	Down	gi|564329212|ref|XP_006229551.1|//PREDICTED: pro-interleukin-16 isoform X4 [Rattus norvegicus]
1584973	PLXNA3	4.23	1.82	-1.21672	3.12135e-09	Down	gi|672088848|ref|XP_008771820.1|//PREDICTED: plexin-A3 isoform X2 [Rattus norvegicus]
61944	CHKA	13.05	5.64	-1.21028	3.28186e-09	Down	gi|6686290|sp|Q01134.2|CHKA_RAT//RecName: Full=Choline kinase alpha; Short=CK; AltName: Full=CHETK-alpha; AltName: Full=Ethanolamine kinase; Short=EK
2493	ACE	3.26	7.92	1.28063	3.32227e-09	Up	gi|6978757|ref|NP_036676.1|//angiotensin-converting enzyme precursor [Rattus norvegicus]
1563752	PNMA3	5.19	2.38	-1.12477	3.40583e-09	Down	gi|157821901|ref|NP_001099812.1|//paraneoplastic antigen Ma3 [Rattus norvegicus]
3234	OPRM1	1.92	7.69	2.00188	3.55475e-09	Up	gi|84370244|ref|NP_001033689.1|//mu-type opioid receptor isoform 1C1 [Rattus norvegicus];gi|84370238|ref|NP_001033690.1|//mu-type opioid receptor isoform 1C2 [Rattus norvegicus];gi|158954878|gb|ABW84396.1|//mu opioid receptor variant [Rattus norvegicus];gi|158954880|gb|ABW84397.1|//mu opioid receptor variant [Rattus norvegicus];gi|720642659|ref|NP_001289723.1|//mu-type opioid receptor isoform MOR…
1311647	ZFP316	2.1	0.49	-2.09954	3.72895e-09	Down	gi|157818545|ref|NP_001100591.1|//zinc finger protein 316 [Rattus norvegicus]
1303052	USP11	5.35	2.32	-1.20541	3.79895e-09	Down	gi|76443681|ref|NP_001008861.2|//ubiquitin carboxyl-terminal hydrolase 11 [Rattus norvegicus]
628693	NPC1	5.59	2.28	-1.29381	3.95637e-09	Down	gi|564392608|ref|XP_006254465.1|//PREDICTED: Niemann-Pick C1 protein isoform X1 [Rattus norvegicus]
621870	UGCG	10.53	4.93	-1.09485	4.03242e-09	Down	gi|795646768|ref|XP_011738666.1|//PREDICTED: ceramide glucosyltransferase [Macaca nemestrina]
1308467	RCBTB1	2.29	5.62	1.29522	4.08664e-09	Up	gi|157821577|ref|NP_001101850.1|//RCC1 and BTB domain-containing protein 1 [Rattus norvegicus]
628821	MX2	2.62	8.1	1.62836	4.11629e-09	Up	gi|71534283|ref|NP_599177.2|//interferon-induced GTP-binding protein Mx2 [Rattus norvegicus]
620014	MPP2	7.24	1.65	-2.13352	4.19171e-09	Down	gi|281306759|ref|NP_445965.1|//MAGUK p55 subfamily member 2 [Rattus norvegicus]
[truncated: 437 more rows]

## Sheet: INS Ketamine treated
RGD	SYMBOL	Control	Ketamine-treated	log2Fold	FDR	Up or down?	Nr Description
[truncated: 111 more rows]

[truncated: 5 more sheets: INS R1 treated, INS R5 treated, PVT Ketamine treated, PVT R1 treated, PVT R5 treated]
