# Supplementary material for: Transcriptional changes in response to ketamine ester-analogs SN 35210 and SN 35563 in the rat brain
Source: BMC Genomics. 2019 Apr 11;20:281. doi: 10.1186/s12864-019-5649-6 (PMC6458767; doi:10.1186/s12864-019-5649-6)
Supplement: Supplementary file 3 — DEGs in Venn diagram. Lists of DEGs found in all Venn diagram subsets, showing unique and shared genes between control (vehicle) and drug treatments. (XLSX 89 kb) [file 12864_2019_5649_MOESM3_ESM.xlsx]

## Sheet: Sheet1
ACB		BLA			INS		PVT
Names	GENES	Names	GENES		Names	GENES	Names	GENES
ACB KET ACB R1 ACB R5	KCNG1	BLA KET BLA R1 BLA R5	SLMAP		INS KET INS R1 INS R5	NPAS2	PVT KET PVT R1 PVT R5	UGCG
	PGAM5		UGCG			NCAPD3		RAB1B
	L3MBTL2		KIAA2022			RNF112		FAM134B
	CD99L2		DIP2C			SPAG9		MFSD6
	DIAPH1		ASB8			ARHGAP35		SPPL2B
	APOLD1		LRRC8D			MARS		MINK1
	EDRF1		LEMD2			SREK1		KL
	STAR		MFRP			SLITRK5		THRB
	KIF16B		NR3C1			ITGA6		CLDN2
	ABCF2		SCN1A			TPCN1		FOLR1
	MED12		LIMA1			KLHL22		KCNJ13
	SCN1A		RPAP3			SMAP2		HCFC1
	SLC39A10		SHANK1			NPC1		MFRP
	GXYLT1		ITPR1			BTAF1		NEK6
	FLNB		PODXL			APC2		SCN1A
	DPY19L3		FAM53A		INS KET INS R1	UGCG		SLC4A5
	PRKACB		TJP1			PLA2G6		RNF112
	C21ORF2		EPB41L3			SLC35F1		MYH11
	SCAP		ENPP2			CYTH3		PDS5B
	CYR61		ADCYAP1R1			FIZ1		TMEM72
	CACNA1G		BRD1			MRAS		ZC3H7B
	ZBTB14		FGFRL1			NRBP2		TTR
ACB KET ACB R1	NSUN2		ACE			ACSL3		MSX1
	ZC3H7B		FAM20B			CD99L2		APOLD1
	PTPN12		TTR			LTBP4		DLGAP3
	TPCN1		SPOCK2			SETDB1		PRLR
	ATG4B		IL6ST			HSD17B11		ABCA4
	PRPF18		DBN1			TRIM11		AQP1
	DBN1		ATP2B4			BCAS1		DSEL
	PNPLA6		ZCCHC11			TRRAP		PEX5
	CCNL2		SEC24A			PROM1		F5
	CHAMP1		CLIC6		INS KET INS R5	UTP20		KCNE2
	MCFD2		GLS2			FAM20B		SOSTDC1
	SCRIB		TOB1			CSRP1		IGF2R
	SREK1	BLA KET BLA R1	ACSL3			CHRD		TLE4
	ATP6V0E2		HYOU1			NUP98		ZFAND2A
	EPN1		IGSF1			AFF4		TCN2
	LZTS2		KL			TMEM30A		RNF123
ACB KET ACB R5	FOSL2		POLDIP3			ABCE1		CLIC6
	MARCH2		USP54			USP5		MBD1
	WDR61		SLC4A5			PFKFB2		OSBPL5
	MKNK2		NCAPD3			SETD5		ZNF638
	MYH14		RNF112			MRPS11	PVT KET PVT R1	UTP20
	THOC5		TMEM72			PRICKLE1		MOB2
	CSTF2		TPPP3			RAP1GAP		ABCG1
	MXRA8		EEF1B2			COG1		PHF3
	MINK1		CDH11			ADORA2A		SLC13A4
	ZKSCAN8		CXXC5			GJB2		PRKD3
	EIF4EBP3		SLC7A10			CHD6		ZFHX4
	MGAT1		BCOR			PRKD3		SPAG9
	ARAP2		DAG1			DYNLRB1		FMOD
	ATPAF1		REEP1			EVI5		SLC6A20
	ATP2B4		CTNNBIP1			CCDC28A		C6ORF120
	NAGA		HIVEP2			MED14		TAGLN
	ADIPOR1		ESF1			ZFYVE26		SMC2
	TRAF2		AQP1			LRSAM1		MKNK2
	PAXIP1		DDX51			SRRM1		IGF2
	PDAP1		ZNF532		INS R1 INS R5	OLFML2A		MYLK
	MAFG		PEX5			MLC1		CTPS1
	CYTH3		F5			DCX		KIAA1024
	LRRC42		KCNE2			CAMKK1		LCP1
	BRINP3		SOSTDC1			RPAP3		STAMBPL1
	RCAN1		ATP2B3			C5orf63		SREK1
	NOLC1		ALDH3B1			CAMKV		ZNF689
	SPAG9		LYRM7			VPS9D1		PDZD4
	USP25		LZTS2			USP25		CPT1A
	TCP11L2	BLA KET BLA R5	UTP20			GLTSCR1	PVT KET PVT R5	MYO9B
	ATP2B3		MACF1			ASB8		FAT4
	KLHL4		RAB1B			CACNB3		ARRDC2
	SPATS2L		TMCC3			SMIM15		MAP3K3
	WSB1		ZIC2			DPY19L3		GPR153
	SGMS1		LTBP4			FKBP5		SMPD4
	PLEKHA5		CACNB3			APOLD1		MRVI1
	STK38		NEFH			TFRC		NEFH
	ZMYM6		RPS28			DGAT2		FNIP1
	RPL37		ZNF692			CUX2		ADORA2A
	SEMA3C		CBX6			FLNA		CHD6
	TOB1		PLXNB3			PRKAA1		FRA10AC1
	RPS6KA2		DDX42			USP54		GORAB
ACB R1 ACB R5	RPS11		ANKS1B			ADIPOR1		FN1
	ATF6B		BRINP3			GAA		PLXNB3
	SRCIN1		KBTBD11		INS KET	PHLDB1		LIMA1
	UTP20		ITGA6			HAPLN4		PACSIN3
	C1ORF21		PDCD6IP			COX7A2L		AFF4
	LATS2		NPY1R			KCNG1		NEDD4L
	MSH3		ANP32A			DDX42		RHBDL3
	ATF3		SLC4A2			CUL4B		LCA5
	AIFM2		LENG8			CSTF1		ERI2
	BLVRA		TRHDE			SIRT2		KEAP1
	LRRC8D		PLS3			DHX35		NCOA6
	ATP11A		ADARB1			SMC2		BRD1
	KLHL22		LMO7			PPP1R13B		LIX1L
	USP10		FAM198B			NDUFAF3		THAP4
	ABAT		PRMT5			ZNF419		TLE1
	ACP2		PIK3CA			SH3GL3		KLF7
	FGFR3		KLHL22			SLC38A1		DKK3
	PAK5		TRIM54			TMEM132E		SYNCRIP
	ASAH2		PAK5			ASCC3		NCOR1
	PRPF3		SLC35G2			WDR48		GCN1
	C11ORF95		INAFM1			SCRIB		TDRP
	CUL9		COBL			NUP205		CYTH3
	CAMKK1		GTPBP6			CLIP1		GTF2I
	SNX13		LPL			SPNS2		FAM118B
	HSPA1B		DCHS1			MINK1		LHX2
	FNTB		TLK2			EXOSC3		TOB1
	PRRT1		ABCC8			DCLRE1A	PVT R1 PVT R5	KANK1
	ZFAND2A		BTAF1			ATP2B3		ADGRB2
	DNAJC18		PLXNA3			DEK		ZFP831
	SMAP2	BLA R1 BLA R5	PINK1			FMOD		TMCC3
	FLNA		CSTF1			CBLL1		GDA
	HYAL2		LRRN1			CHST11		SYNPO2
	SMIM13		THRB			ARHGEF19		UNC5A
	BRD1		ADORA2A			ATG9A		GPR101
	KCNJ14		EDRF1			CPEB4		RPS6KA5
ACB KET	MLC1		KDM5A			TCN2		BMP3
	GPR155		CPEB1			UNC13B		CRYM
	KCNMA1		EVI5			DAG1		ACSL3
	NCOA5		KCNQ5			ATPAF1		CPNE5
	ZNF775		BCL9L			KDM2A		SLC8A1
	PAM		ASAH2			SAMD4B		SLCO1A5
	TBC1D14		FOXJ2			KLHL25		SEMA3A
	ATP5G2		GAA			LRP10		RASAL1
	TMCC3		POLRMT			ATG4B		PAK6
	NR4A2		SATB2			ABCF2		MEIS2
	ACTR8		ELAVL2			TRAF3IP1		HPCA
	INTS14		ABCE1			PRICKLE2		RAP1GAP
	ANXA3		SCN4B			LIX1L		CRHBP
	PPP1R14B		MAN1C1			CRY1		RCSD1
	LNPEP		TTBK1			CREBL2		MPPED1
	ABR		SPAG6			TNRC6B		PENK
	CAMSAP3		DUSP1			FSTL4		PDP1
	TRAPPC8		TBKBP1		INS R1	RPS11		KRT71
	HECTD2		PDS5B			ZSWIM5		GPR151
	GRIN2D		WDR78			SRP68		CHRM1
	KLHL36		CALB2			BTG2		ZFP423
	ABCF1		RNF115			DGCR8		RAB26
	GCC2		MAT2B			FSTL5		PRKCD
	PGAP2		MTMR10			C16orf58		KCNQ5
	RBFOX1		PTPN4			ARHGEF11		QRICH1
	PIGQ		CSMD1			PRMT9		TIAM1
	TRAM1		DKC1			CUL9		RGS14
	TAF2		CREBZF			SORCS1		SEPT3
	CPEB1		SLC24A2			CHD8		PHACTR1
	ZNF467		FAM89A			PEX5		ZBTB43
	AGT		PITPNM2			ADD3		LMO4
	GTDC1		CHKA			PPP1R15A		SCUBE1
	TGS1		gpr88			TBC1D14		SLC32A1
	DPF2		WFS1			JUP		BRD4
	TDRKH		TRAPPC13			TMEM248		CDC42SE1
	POGK		FMNL1			ECHDC1		CAMKK1
	CNR1		ZDHHC17			FRMD6		ZIC1
	DLG3		KDM4A			LRRC42		ZYX
	TSPAN9		SPEG			KLC4		KCNG4
	JADE1		PPT2			MFSD6		BRINP3
	UBA2		ZFP787			KLF2		ADRA1B
	CHRM4		NUP98			SPPL2B		ITPKA
	TRPM3		SEMA5B			UBN1		NKIRAS1
	ADAMTS3		TUBB2A			PCDHGB7		SYNJ2
	DDX42		PRSS12			SLC12A4		PRRT1
	NCAPD3		GLTSCR1			FNTB		SLC9A2
	ZYX		LIMCH1			CTNNA1		SLC4A2
	RAB23		FXYD7			CROCC		SST
	PPFIA1		APOLD1			CLCC1		LIG4
	KLF15		RASL11B			USP6NL		TRANK1
	CNOT8		FZD8			HIVEP2		ENPP2
	REV3L		CACNB2			UAP1L1		BCL11B
	LCP1		TMEM144			ADAMTS1		C8ORF46
	TTBK1		SHOC2			MYH11		GBX2
	SLC6A9		SSTR1			MPP2		PRICKLE2
	SEMA3F		PTPRO			ATF3		SMARCA1
	NCKAP5L		TSPAN9			RBM45		FAM84B
	DCHS1		SLC39A10			DUSP1		FOXG1
	PTER		PBXIP1			TRIM27		WFS1
	LRRC61		GTF2I			ARHGAP39		LAMP5
	IGF2R		NEUROD6			TMEM63C		ADGRG1
	ANP32A		HSPA1B			NCAM2		QSOX2
	PTPN4		UNC13C			MBOAT7		ACE
	CCK		FOXP1			ECSIT		SPEG
	PPP1R18		CXXC4			EP400		NPAS2
	EPB41L3		SEMA4A			ZFP316		COL3A1
	PANK4		NUDT4			WIZ		ADARB1
	TCN2		TTPAL			HERC3		PAM
	CUX2		MBOAT7			WDR35		ZIC5
	LRP10		SERP2			FAM53A		ARX
	SUOX		PPP1R18			TNFRSF11B		PTGDS
	CTC1		CAPN7			OTOF		LGMN
	APOC1		PXK			ERI2		EPN3
	MBD1		GINS2			ESF1		KCNJ4
	TNRC6B		PATL1			HIP1		OTX2
	FMNL1		IFIT3			CXXC5		SYNDIG1L
ACB R1	DPM2	BLA KET	CHST8			CDC42EP1		PSD
	SPEG		TUBGCP3			PLEKHH1		NR4A1
	BTG2		NDUFAF3			LHX2		TBR1
	IER2		SMPD4			GATAD2A		JUNB
	FOXP2		CROCC			RPS6KB2		WDR7
	CACNA2D1		TOP3B			ZFAND6		FXYD7
	RARA		ZDHHC16			CYR61		TRIM11
	TNS3		FLYWCH1			AMOTL2		DDN
	MFSD6		FRA10AC1			PRRT3		DIAPH1
	KIAA1522		ATG4B			BCL9L		MDK
	DIP2C		QRICH1			ATP2B4		CD63
	CLCC1		AHCYL1			TK2		SPTB
	ACSL3		FSTL5			TOB1		NRGN
	GOLGB1		BRD4			FAT3		CHRNB3
	TMEM127		PACSIN3			ZFAT		TRIM54
	BIN3		RFX1			ABCB1		RBM47
	ADAMTS1		DDAH2			CRMP1		DGAT2
	RSL24D1		MAP1A			FAM163B		ABL1
	PAX6		FIS1			PUM1		SLC20A2
	GLTSCR1		TGFBR1			IFIT3		NT5DC2
	ATP8B2		MPHOSPH8			SSTR1		CALN1
	NEDD4		OPRL1			WFS1		RASL11B
	TBC1D5		MCAM			KLF4		NEXN
	PAPD7		PPP1R12C			USPL1		IL6ST
	ZFP367		FAM213A			C10ORF10		C1D
	DNAJC5		KEAP1			SCN1A		ATP2B4
	ADORA1		CCDC28A		INS R5	SEC23A		CPLX2
	HBEGF		TNRC6B			USP29		WSCD2
	NOP53		ZNF45			KANK1		SERTM1
	CARMIL1		SORCS1			PTPN23		PTPRO
	TNFRSF11B		TTC19			HECW2		AKAP5
	PPP1R9A		SMC2			PTPRK		ARC
	HSD17B11		NOL4			C16ORF58		EPS8L2
	IARS		FCGRT			COL4A1		COBL
	HSPA12B		MYH14			DBP		GAS7
	RCSD1		XPO6			RAB1B		KCNV1
	PENK		UBN1			ATP13A1		PBXIP1
	SLC43A2		SBF1			LIMA1		CASKIN2
	VARS		PAX6			GPR158		NEUROD6
	MED14		BCORL1			PACSIN3		HSPA1B
	AGTPBP1		RPGRIP1L			ZMYND11		SH3BP1
	ALG12		SRRM3			SRGAP3		UNC13C
	CSTF2T		TRAPPC8			ACAP2		MLNR
	ABCB1		USP21			COL23A1		NOV
	SEPT3		TSC22D2			CDC23		DLGAP2
	VAMP4		TARS2			PBXIP1		GSTM5
	MPND		CCDC82			PDE2A		ZFP512B
	PCDHA11		WDR35			TLK1		MBOAT7
	SSTR1		PABPC4			EZH1		CLEC11A
	IFIT2		RIPK1			TPP2		ACTA2
	KLF4		JADE2			CACNB4		ALMS1
	SUPT20H		TTI1			XRCC4		SLC30A3
	CYP26B1		CABIN1			ZFP142		DLX1
	HAPLN4		RASGRP3			HNRNPA3		CDC42EP1
	DDX51		AP3D1			SMPD4		REXO2
	ZNF532		PROM1			KCNB1		SEPT6
	LEPROT		PRLR			VWA5B2		NRG1
	PEX5		CANT1			LRRC24		HAP1
	JUP		ACER2			ZCCHC7		UNC45A
	MRTO4		COL4A1			GOLGB1		SCAP
	GSN		HNRNPA3			TUBB4B		GAD1
	MED24		NOLC1			TCP11L2		FLII
	SYNJ1		ULK2			CCNK		BAIAP2
	FAM53B		WDR48			NEFH		ICAM5
	KLF2		TCF20			TPM1		ELMOD1
	CYB561D1		JAKMIP3			DCHS1		ARNT2
	DUSP1		SREK1			PAPD7	PVT KET	SEC24D
	GPR45		VOPP1			FLYWCH1		MRPL1
	REV1		TUBGCP6			SNX2		L3MBTL2
	AIFM3		GPRC5B			LRFN1		OXT
	NAV2		DCN			GTF2H4		SLC12A4
	ARHGAP35		ZBTB5			PDZD4		CROCC
	MBOAT7		NRG1			XPO1		FAM163A
	PRMT1		SMAP2			ZNF777		EDRF1
	AGAP1		FLNA			WDR7		POGZ
	PLEKHM2		DDX20			SLC13A3		ARF1
	NFATC3		ADD2			PLP1		BCL2L2
	KIF21B		SMIM13			SEC24A		NDUFS2
	TOM1		KLF3			ABCC8		SLC22A8
	RALGDS	BLA R1	BTG2			RASGRF2		GPR158
	LHFPL4		DIO3			RFC1		NCAPD3
	BCAR3		MEF2D			MLLT3		ASTN2
	EEF1B2		MICU3			LGALS9		ABCE1
	SEC24A		MPPED2			PPP2R3A		TTBK1
	TFRC		ANXA1			PPARGC1B		NPAS4
	BIRC2		DCAF5			SLC4A4		TAOK2
	HAP1		TLN1			POLR3D		MAP1A
	ATXN2L		PPP1R13B			SEMA6D		MAP4K3
	POLQ		IGSF3			CHRM1		DMTF1
	VPS13D		SLC25A52			RPL37		VARS2
	SIK1		SPPL2B			GPR6		TMEM132A
	GALNT16		ACVRL1			DHX16		CUX2
	PRRT3		CLCC1			KIF1C		LRP10
	NCOA6		ATF3			SIDT2		ZNF74
	ARHGAP27		RAPH1			CTC1		TEPSIN
	PCDHGA3		MRGBP			MAP2		INTS5
	GHDC		MARK1			LARP1B		SSPO
	CTTNBP2		TMEM255A			RNASE4		NSUN2
	IFIT3		FAM163A			PCSK6		GPR155
	BIN1		HSD17B11			PHF1		GRAMD1B
	ALS2		TSR3			RPRD1B		RBM12
	CDIP1		RAP1GAP			CACNB2		FCGRT
	KIAA1429		NNAT			MAP3K9		TMEM51
ACB R5	ROCK1		CACNG7			SIX3		RFT1
	UGCG		SLC25A44			FCHSD1		TRAPPC8
	AAAS		PRKD3			AHNAK		CLPTM1L
	NXPH4		RASSF5			HNRNPC		RBBP8
	MEF2D		ABCF2			ZC3H18		PNMAL1
	COL3A1		IL6R			PRPF3		USP33
	FIG4		ZFP423			OSBPL5		SIDT2
	CEP70		MED14			LZTS2		NPR2
	C3ORF18		ZFP329			TSPAN9		ZNF160
	CHD8		LDAH			DRD1		OSBPL2
	TLN1		NAGA					SMG6
	TBL1X		RET					FIZ1
	MAN1A1		PRKAA1					NRBP2
	STARD8		AGTPBP1					IDUA
	MOV10		KCNJ13					TAF1C
	DFFA		ZIM1					ANKIB1
	TRABD		ABCB1					METTL13
	C20ORF27		RBM6					AMPD2
	HMGB3		SORCS2					RFX7
	ENPP4		SLC39A12					SAMD4B
	TMEM68		FAM181B					ATXN2L
	CFAP36		WDR24					DAAM1
	HEPH		CASC4					ERCC2
	ZNF580		CAMKK1					FNBP1
	RPL36		SYTL4					AFF3
	MAP3K3		CHAMP1				PVT R1	TBC1D14
	TLE1		EPHA7					CSTF1
	RPS6KA5		SPAG9					AQP9
	PTGDS		HS6ST2					INTS14
	PCDHGB7		GLI1					COL1A1
	ZNF219		SLC7A4					EMC1
	RIBIN		REV1					MFSD11
	PRMT5		CNOT7					TNFRSF11B
	LMNB2		TPM1					WDR6
	GPC5		IGFBP2					TTC7
	CEP63		GTF2H4					TDRKH
	PHF20		DIRAS2					STOX2
	EED		ITIH3					ABCB1
	KPNA2		TEX10					USP4
	ORC2		FMOD					CSRP1
	GPR27		BAIAP3					KIAA1161
	SYNDIG1L		PRKACB					TMEM248
	OCLN		SAYSD1					TMEM179
	NAGLU		NLGN3					MCFD2
	DCAF6		CTGF					BMP7
	CDK12		SPAST					IGFBP2
	MBD6		ZMYM1					ITPRIPL1
	CACNB3		KCNJ14					TOX
	DVL2		HNRNPC					PAPD4
	TFDP1		GPR155					GPR18
	SERPINB9		HLA-T24					ZBTB4
	TNPO1		SRCAP					ELK4
	GPR4		KCNT2					HLA-T24
	SRRM3		DOCK9					ZNF775
	FLYWCH1		MGLL					UCKL1
	PPME1		DDIT4					CGNL1
	ALK		RPS10					MYH14
	USP21		TLE3					MRAS
	ORMDL2		ADAMTS1					AAR2
	GRIPAP1		CD99L2					OGN
	REXO4		MAML1					ZPR1
	YEATS2		ZFP367					SLC2A12
	FNIP1		AMMECR1L					RPS10
	TSHZ3		EGLN2					PPME1
	SLC24A5		SLC29A1					LRFN1
	PCDH7		RHOG					TARS2
	ZBTB9		SRC					SLAIN2
	MTMR7		ZBED4					SRSF1
	ATG4C		JUP					TRPV4
	SOS2		SRGAP3					SNX11
	KLF5		FIZ1					COQ8A
	USP16		FAM53B					THBS2
	NDST4		HS3ST2					TM2D2
	MAPK8		NRBP2					FGD1
	ADORA2A		GATA2					CARTPT
	SLC13A4		STAMBPL1					RASGRP3
	KCNH2		ZFYVE27					EDEM1
	CEP120		SMARCAD1					C10ORF10
	RIPK1		STX1B					TSPAN9
	B4GALT1		CPSF4					ACER2
	MPPED1		NFKB1					ANKRD12
	PTPN5		DIS3L					JUP
	ADCY5		NUMA1					LAMB2
	FRA10AC1		HSD11B1					PPP1R16B
	TTI1		SPARC					GTPBP6
	NCOR1		ZFAND2A					FAM53B
	AEBP1		DLK1					FAM214B
	GATAD2A		FBXO6					CTNND1
	BNIP2		PRPF40B					FOXP1
	SARS		CDC42EP1					BMI1
	PCDHGA1		RELN					CLDN1
	C1ORF146		ST7					POMC
	SWSAP1		REXO2					ST3GAL5
	ARF1		ATP6V0E2					ERRFI1
	MLST8		SCAP					SNED1
	RGL2		CYR61					PDK3
	STEAP2		GALNT16					PARD3
	KIF1C		RBAK					ERGIC2
	DLGAP3		CTC1					CYR61
	ZFP608		PCDHGA3					BCAS3
	EVI5		VGLL4					APOC1
	TRRAP		FAM49B					SLC6A17
	LRWD1		IL11RA					IFIT3
	PLCXD2	BLA R5	PNCK				PVT R5	PNCK
	FEZF2		ST8SIA5					ST8SIA5
	IFT88		RIT2					RPS11
	MAP2		CHPT1					PTGER3
	ADCY6		MLC1					CHPT1
	EGLN2		KCNJ2					ERBB4
	ALDH1A2		MAP4					DLG1
	RPRD1B		PKNOX2					PKNOX2
	SLC12A2		FIBIN					FIBIN
	BAP1		NMBR					HIVEP1
	CACNB2		ADRA2C					NMBR
	HCFC1		WASF1					SLC5A11
	MAP3K4		COX7A2L					TNIK
	CRY1		KCNG1					C11ORF70
	NLGN2		RCBTB1					ADRA2C
	SERTM1		CSPG4					WASF1
	CRMP1		SEC24D					GNG8
	OSBPL9		CAR11					DIO3
	FAM163B		TGFB2					PDCL3
	GNG7		MATK					KCNG1
	USP9X		ADCY7					RCBTB1
	PPRC1		PAK1					MACF1
	PCDH17		FRAS1					CAR11
	SORCS2		ADGRB2					HSPB8
	GAA		KLK6					FRAS1
	PPAT		ZFP831					PPP1R14A
	THRA		SLC6A11					ATP13A1
	OLFML2A		GAL3ST3					ANXA1
	TARS		HMGCS2					KLK6
	SLBP		GNAL					DCAF5
	FAM181B		ARVCF					RLBP1
	HEXIM2		RBFOX3					SLC6A11
	DCX		RASSF3					GAL3ST3
	INO80E		ATXN7L2					HMGCS2
	SLC22A8		DNAI1					GNAL
	VCAM1		REEP6					KIAA0895L
	SATB2		ATP5G2					RASSF3
	ILVBL		CACNA2D1					TM9SF1
	FBXO46		TXNDC15					CACNA2D1
	ADCY3		FAT4					DCLK3
	CBX3		ENPP4					ENPP4
	AFF4		ECHDC1					ECHDC1
	VASP		HCN1					PPP1R13B
	RPAP3		KCNF1					HCN1
	INAFM1		MIER1					KCNF1
	SRGAP3		KCNAB3					HMG20B
	KBTBD2		SYCP3					KCNK3
	PPP1R16B		KCNK3					SLC16A14
	SLA		NDUFAF4					RAB3IP
	OXSR1		GDA					FXYD6
	SLC35A3		SEMA4D					PTPRE
	SF3A2		RAB3IP					AK7
	LOC103017900		FXYD6					DPYSL2
	NEUROD6		PTPRE					PHYHIP
	ELAVL2		AK7					PTK2B
	TMEM30A		PHYHIP					GRM2
	CGGBP1		PTK2B					RAB40B
	ATXN1		CCDC190					LRRN1
	CAMKV		KLC4					SLC9A5
	ZFP317		CDK5RAP2					TMEM132E
	DNAJB4		SYNPO2					PPM1J
	NRBP2		UNC5A					SYNGAP1
	TOR1AIP2		GRM2					FIBCD1
	ASIC1		RAB40B					MNS1
	AKT1		NR4A2					GINS3
	MAN1C1		MFSD6					GPR162
	UGP2		FBXW8					SYN3
	SPP1		ZFYVE1					HES5
	HBP1		TMEM132E					KIAA2022
	ANKRD33B		RAB3C					KCNIP3
	MPP2		SYNGAP1					ARHGAP21
	ZFYVE27		GINS3					KIAA1522
	STX1B		GPR162					KCNT1
	REXO1		HES5					RGS16
	STX7		PKD1					GRIN2a
	TTC17		ST6GALNAC5					PTPN12
	RABGAP1		B4GALNT1					ASCC3
	GFRA1		KCNIP3					ZFP84
	SZRD1		GPR153					BSN
	LRRC28		KIAA1522					NOS1
	CABLES1		NSD2					A2M
	IGFBP2		FGFBP3					CLDN11
	PSIP1		KCNT1					YBX2
	NPY1R		CMPK2					ARPP21
	ECSIT		RGS16					LMNB2
	TLK2		BMP3					ROCK2
	DNM1L		EFNB1					HRK
	ZFP672		BSN					RGS3
	RAD54L2		MAP3K5					ZIC2
	ZFP316		LYRM1					CCDC153
	JPH4		NOS1					ABHD4
	TMEM106C		TBK1					CPNE4
	DDR1		CRYM					DSCAML1
	HERC3		YBX2					BIN3
	DLK1		ARPP21					AP1S2
	COL11A1		SLCO2B1					SEPT5
	ZFHX2		PHACTR3					TEKT1
	MCRIP1		STAG2					EML1
	ZBTB5		HRK					SMAD3
	FAM131B		RGS3					PHKA2
	PSEN1		COPS9					C1QL3
	SLC6A20		CPNE5					PPP3CA
	KPNA6		CCDC153					ANKRD10
	BCOR		DSCAML1					PLCG1
	ETV1		CPNE4					FBN2
	MED16		KPNA2					SLC16A7
	RNPC3		SLC8A1					GHR
	TMEM132A		LYPLA1					SYT2
	CSNK1A1		SEPT5					FOXJ1
	AKAP17A		SCOC					NKD1
	TXLNA		NECTIN2					PPIL4
	KHDRBS2		EML1					ABR
	CHPF		LNPEP					KLHL23
	F8		SMAD3					CACNA1E
	TRIM36		CMIP					HTR7
	CBLN2		MRVI1					SSBP4
	DDX20		C1QL3					KLF16
	RT1-N3		PPP3CA					PAQR6
	EHBP1		ALDH3A2					PGBD5
	PHKB		GNAS					EVI2A
	NPC1		FBN2					CTIF
	CLTC		CPLX3					CYFIP1
	ADD2		HTR2C					COL15A1
	CLN3		DAB1					CORO2A
	ACSL4		TMEM250					DNAJC5
	C5ORF51		SYT2					ATP11A
	CTDP1		ATP8B2					CABP1
	SLC10A3		RASL10B					PLEKHB1
	SHMT2		FOXJ1					HECTD2
	COLEC12		NKD1					SOCS6
	NAA35		DVL2					SWAP70
	THNSL2		ARHGAP39					QDPR
	GPR108		ABR					GJB1
	SPAST		CACNA1E					ZFP575
	HNRNPC		MGAT4B					SYT5
	GNL2		HTR7					CNKSR3
	B3GNT2		SSBP4					MARK1
	PIGM		KLF16					FAM19A4
	SRRM1		PAQR6					CHST15
	LAMP5		GGA3					TMEM98
	GPLD1		KCNA2					CDKN1B
	FKBP8		EVI2A					C14ORF1
	COPS7B		HS3ST1					OPHN1
	OLFM2		FOLH1					DDAH1
	DRD1		CNTN4					DNM1
	ZNF638		CTIF					PLIN2
			COL15A1					CRYAB
			CORO2A					ASCC1
			DACT3					RFX3
			MINK1					EXD2
			CACHD1					PCDH7
			CABP1					SLC40A1
			RBM24					MYO5B
			VAMP1					LRRC4C
			MYO1C					UBLCP1
			GJB1					PIBF1
			ZFP575					TRAM1
			SYT5					MLF1
			CNKSR3					SEC14L1
			MAPK12					PRKG2
			CHST15					CPLX1
			CDKN1B					PXDN
			SEMA3A					SLC22A6
			R3HDM4					TMEM117
			RASAL1					EMX2
			YEATS2					TOX3
			PAK6					RSRC1
			DDAH1					TF
			GAS2L1					MYBPC1
			CRYAB					ADRA2A
			RFX3					C1QTNF5
			PPM1K					ASS1
			EXD2					USP16
			PCDHGA7					NDST4
			MEIS2					ADAMTS9
			PCDH7					CDC42BPA
			SLC40A1					TMEM200A
			Cyp2j3					KCNH2
			MYO5B					NCDN
			KIAA1324					ALG14
			SBNO2					PTPN5
			HPCA					NTNG2
			MLF1					FOXB1
			SEC14L1					CAPN1
			PRKG2					PAQR8
			THADA					GRIK2
			CPLX1					CDK17
			PDZRN3					ZMYND8
			TMEM151B					TSC22D3
			TMEM117					LRRK2
			EMX2					PHLDA1
			FUS					LRRC4
			RSRC1					SLITRK4
			TF					SPICE1
			CRHBP					ETS2
			RNF39					CACNB1
			MEF2A					TMEM87B
			MYBPC1					SEC11C
			DNAL4					NDUFAF6
			NEFM					WNT3
			ASS1					ZBTB18
			CDC42BPA					EPHA5
			RGS4					AGT
			RCSD1					LOC100302372
			SLC13A4					MOG
			SYN1					SIPA1L2
			TMEM200A					RCAN2
			KCNH2					GPR22
			CEP120					FGF1
			TRAF3					IL6R
			B4GALT1					PLD1
			MPPED1					HIRA
			CCHCR1					CHRNB2
			PTPN5					SEZ6
			PPFIA3					CACNA1B
			NTNG2					DHX40
			ADCY5					INPP5J
			NUCB1					NUPR1
			TAF10					SLC7A14
			IGSF11					ITGA8
			PENK					TRIM65
			CDK17					PNOC
			ZMYND8					TPBG
			UQCC1					SPRY2
			DPYD					OLFM1
			UNC13B					RET
			RGL1					ENAH
			LRRK2					HSPA4L
			HTR3A					TCF4
			ARHGEF2					GNB4
			PHLDA1					CTXN1
			LRRC4					TLE2
			TSC2					ALDH1A2
			SPICE1					MYO16
			SARS					ALG12
			ETS2					ADRA1A
			CACNB1					EGR1
			TMEM87B					SF3A3
			EHMT2					SLC12A2
			SEC11C					EFNB3
			NDUFAF6					DNAJC3
			WNT3					EPB41L1
			ZBTB18					dpf1
			FGFR3					AHNAK
			ARF1					DNAH1
			PDP1					GRSF1
			AGT					CDR2
			MOG					ZIC4
			KRT71					CRY1
			GPR151					NLGN2
			SIPA1L2					CNR1
			BCL2L2					LPIN3
			RCAN2					CPNE2
			LSG1					CHRNA2
			TMEM125					RSPO2
			MAL					STRADA
			FGF1					PLAGL1
			CHRM1					TPMT
			HIRA					NR2E1
			MERTK					FAM188A
			ARMC8					IQSEC2
			TANC1					SORBS2
			HPS4					IFIT2
			RNF144A					SH3PXD2A
			DHX40					ACVR2A
			EPHA4					PCDHGC5
			TRH					NEK7
			RAB26					GAA
			ITGA8					DNALI1
			PRKCD					MAP2K6
			CDH8					SLC39A12
			COL4A3					FAAH
			SMYD5					BHLHE22
			OLFM1					TRAF2
			HSPA4L					TARS
			TCF4					FAM189B
			RASGEF1C					LTBP2
			MED12					FAM181B
			GNB4					CHRM4
			CTXN1					TMEM25
			TLE2					FNDC7
			PCSK6					PROX1
			MYO16					SV2B
			AI593442					GPBP1L1
			MFAP1A					DCX
			ADRA1A					PPL
			ALG12					PDE9A
			ASAH1					RNF182
			EGR1					MFSD4A
			ESRRG					NDUFA13
			SLC12A2					LEF1
			CHRNB4					IQUB
			EFNB3					PLA2G6
			EPB41L1					CASC4
			TRIM37					SIM1
			dpf1					CLCN2
			TIAM1					C2CD4C
			RGS14					SNAP25
			DNAH1					COL6A2
			CDR2					CELF5
			ZIC4					MFSD2A
			NLGN2					SIRT2
			DUSP18					FA2H
			SEPT3					STC1
			CNR1					ANO1
			PPP1R12A					GSN
			RSPO2					COL23A1
			DDX24					EGR2
			PHACTR1					NHLH2
			PLAGL1					PLS1
			NR2E1					CACNA1H
			ZBTB43					C16ORF87
			FAM188A					PDE8A
			SORBS2					SULT1A1
			USP9X					SH3GL3
			IQSEC2					SYT15
			IFIT2					RIMS3
			SH3PXD2A					ZBTB16
			ACVR2A					RFX1
			PCDHGC5					TFE3
			NEK7					DES
			CCDC81					DLGAP1
			LMO4					HTR1E
			TM2D3					RTN4RL2
			DNALI1					TMEM35A
			MAP2K6					LIMD2
			SLC32A1					NAB2
			CCL27					LZTS1
			FAAH					MEMO1
			BHLHE22					KIT
			SNN					KRT8
			FAM189B					SYDE2
			CHRM4					THPO
			SFRP2					SLIT3
			FNDC7					Lnc012
			PROX1					ASIC1
			PPP1R1B					MAN1C1
			NUAK1					CAR2
			DCX					LGR5
			PPL					GRIN2B
			FBXW4					CHAT
			LEF1					HR
			DOK4					SHANK1
			DEF8					Hist1h2ba
			RORB					TCTN1
			RPUSD1					TAC3
			STAC2					AKAP2
			CLCN2					SVOP
			TNRC18					ENKUR
			FHDC1					TNNT2
			EMID1					SPATA6
			VPS39					GRIA1
			C2CD4C					FAM212B
			CSRP1					RGS8
			COL6A2					GPR176
			MYOF					HSF4
			PXN					SH3BGRL2
			CAMK2B					DPYSL5
			CELF5					MPP2
			TMEM47					NOP16
			FA2H					ZDHHC22
			ANO1					PTGS2
			ZIC1					ITPR1
			NAA20					CAP1
			EEPD1					OPN3
			SPOCK3					SLC44A1
			GSN					PPFIBP1
			RAMP1					FAM49A
			COL23A1					NEGR1
			NHLH2					GPR45
			TMEM14A					MEGF8
			PLS1					CIDEA
			DGKZ					CCSAP
			CACNA1H					HLA-A1
			C16ORF87					SIPA1L1
			SULT1A1					IRX1
			KRT77					DGKB
			RELL1					ATG4D
			RIMS3					SLC6A13
			KCNG4					EPHX4
			KCNH4					C3ORF58
			RIMBP2					TPM1
			ADRA1B					WNK4
			KCTD13					NPY
			LGALS3BP					SETD5
			NAA50					KCNG2
			DLGAP1					GAD2
			CLDND1					SALL2
			TANK					PTER
			RCAN1					LRRC61
			PIP5K1A					IMPA2
			GDAP1					MTIF3
			RTN4RL2					PPP1R32
			ITPKA					SEMA7A
			NAB2					NPY1R
			LIMD2					TAC1
			LZTS1					HPCAL4
			ARHGEF3					PCDHAC2
			REV3L					MCAM
			KIT					CDH6
			RHBDL3					CILP2
			DRC7					PRMT1
			HSPA2					HAPLN2
			THPO					CALB2
			EDNRB					ITIH3
			GABRB2					TYMS
			RGS7					PLCXD3
			SLIT3					NAPEPLD
			SGTB					JPH4
			DPYSL4					GABRA2
			CHAT					SH2D3C
			HR					HERC3
			TAC3					PTPN14
			NKIRAS1					RBM3
			AKAP2					GRM1
			SVOP					CLMN
			PRRT1					SSTR3
			SYNJ2					PLCD4
			SPP1					TRPC4
			VPS9D1					IL1RAP
			TNNT2					SNCA
			SPATA6					MTMR10
			IL34					CD9
			EPS15					RAMP3
			GRIA1					CNTN5
			IL13RA1					CLIC5
			FAM212B					TJP1
			GPS1					KCNJ10
			RGS8					ARHGAP26
			HSF4					LENG8
			SH3BGRL2					ERC2
			INTS10					USP53
			MPP2					PTPRT
			NOP16					CAMK1G
			ZDHHC22					CPNE9
			EIF5A2					PCDH11X
			KIF5A					CCKBR
			OPN3					ZFP46
			SEZ6L2					PTPN4
			PPFIBP1					OTOF
			FAM49A					XYLT2
			NEGR1					TRIM9
			REXO1					GAL3ST1
			CPM					WSB1
			CIDEA					TPD52L1
			LIPA					CSMD1
			CCSAP					DNAJC12
			PLD5					MAS1
			CLK3					PLEKHH2
			IER5L					CCDC40
			SIPA1L1					SLC16A11
			IRX1					TRERF1
			OXR1					PIK3CD
			DGKB					MFAP3L
			CHN2					CXXC5
			PPP2R2C					ADCY8
			RGCC					PITPNM2
			CCNK					GLI3
			SLC6A13					VAV2
			EPHX4					CDKL2
			CD83					SLC17A7
			NCKAP5L					ATG9A
			WNK4					ZIC3
			NPY					SLC7A10
			KCNG2					VPS13A
			SETD5					SPATA2
			BEGAIN					ADRA1D
			GAD2					FZD10
			EBF1					NR4A3
			CRIM1					GRIA3
			ZNF644					PELI1
			CTSK					ARSA
			USP11					CELF3
			C14ORF37					SLC35C2
			IMPA2					GOPC
			SLC9A2					NTRK3
			ZFP346					NUMBL
			IQCG					RXFP1
			CDK5R2					PLS3
			MEGF9					GNB2
			SEMA7A					ELMOD2
			TOX					VWA3A
			TAC1					SHC3
			HPCAL4					TYRO3
			SST					INHBB
			FKBP5					PIANP
			DPY19L3					MTUS1
			CDH6					WNT10B
			PCED1A					SP9
			HAPLN2					PCSK2
			TYMS					KCNIP1
			MAP3K10					MAVS
			GABRA2					DHRS3
			NAPEPLD					DYNLRB2
			JPH4					COCH
			SH2D3C					SLITRK6
			PTPN14					F8
			GRM1					PIP5K1C
			CLMN					ACHE
			COQ3					ABHD17C
			PLCD4					EGR3
			PDE4D					ABHD14B
			TRPC4					ZNF292
			SNCA					FOXO1
			CD9					CBLN2
			RAMP3					GPM6A
			CLIC5					CNKSR2
			NDOR1					ACTN2
			FBXL5					GFRA2
			ERC2					PSMC1
			USP53					HRASLS
			PTPRT					FADS6
			CPNE9					FILIP1
			PHF12					AGAP2
			CCKBR					PDE1A
			RCAN3					GPR88
			OTOF					OPALIN
			RIMS1					SMYD2
			TRANK1					ALDH5A1
			XYLT2					CAMK2G
			SLC6A20					CTGF
			VEGFA					ZMYND10
			DNAJC12					gpr88
			MAS1					COLEC12
			PLEKHH2					MGARP
			TRERF1					SLIT1
			MFAP3L					GPR26
			ADCY8					VIPR2
			SCARB1					CREM
			ZBTB41					FAM151A
			CDKL2					STK39
			SLC17A7					NR2F2
			ZIC3					SPAST
			TMEM80					FHOD3
			CAMK2N1					PLXND1
			GREM1					RPS6KA2
			VPS13A					SLC22A3
			LRRC10B					RNF165
			C9ORF50					MX2
			WDR26					ICK
			FZD10					TNRC6B
			NR4A3					LINGO3
			RAB36					IGSF21
			GRIA3					KRT2
			ZFP667					VWC2L
			CELF3					CABP7
			BCL11B					ITGA4
			NUMBL					RIN1
			ABLIM2					KCNH1
			FMO1					HMGCR
			S100A16					AGO1
			C14ORF169					KDM4A
			TMEM132A					TPD52
			VWA3A					PRKCE
			TYRO3					CPNE8
			C8ORF46					LYPD6B
			CCDC130					TBC1D24
			PIANP					ROCK1
			TXN1					GREM2
			WNT10B					DACT2
			RPS6KB2					SLC37A4
			SP9					NR3C2
			PCSK2					PTPRK
			CPQ					SHC2
			EPN1					MST1R
			LIN7B					ACYP1
			KCNIP1					VASH2
			GBX2					ARPC2
			LZTS3					FIG4
			SLITRK6					FAM20B
			VPS13D					EGR4
			F8					DOC2A
			PIP5K1C					LETM2
			ACHE					RXRG
			ABHD17C					CACNA1D
			ZBTB4					SGPP2
			EGR3					C1ORF21
			VPS37B					GPC4
			FREM2					LMO7
			C6ORF120					SORCS1
			ARNTL					ARMC3
			KCTD9					FOSL2
			KIF5C					HEBP1
			CBLN2					OGT
			EHBP1					GOLGA7B
			CNKSR2					SEPT4
			MAPK1IP1L					RHPN1
			FBXL19					NECTIN1
			ACTN2					MOV10
			GFRA2					FOXP2
			HRASLS					FEM1C
			FILIP1					HTR1A
			TMEM134					CBLN1
			AGAP2					PKIG
			MAZ					C17ORF97
			PDE1A					DFFA
			GPR88					TMEM158
			OPALIN					EXT1
			TBC1D10A					SCYL2
			IGFBP5					NOCT
			CAMK2G					DLG2
			FBXO30					NOL4
			PRICKLE2					ADGRE5
			TRIM16					UROD
			SLIT1					ZDHHC1
			STMN1					PPP1R12B
			GABRA1					CRHR1
			MED23					PDE2A
			CARMIL3					ZDHHC8
			NAA35					PLXNA2
			SPRED3					ACTR3B
			FOXK1					F13A1
			CCZ1B					MGLL
			NR2F2					MN1
			PLXND1					ACTL6B
			INTS5					PALM
			RPS6KA2					CD24
			SLC22A3					SYNE3
			MX2					LDLRAP1
			FAM84B					PLK2
			UCP2					KCTD4
			ICK					LRRC55
			EFEMP1					SLC5A7
			C20ORF96					FAM184B
			FOXG1					STX1A
			ANGPT2					CSTF2
			LINGO3					BCL2L11
			CACNA2D3					NGEF
			LAMP5					PRSS12
			SLC25A42					GFOD1
			SLC4A10					CTNNA1
			OLFM2					DGKG
			DHX9					INPP4B
			CABP7					GRASP
			KCNH1					KLHL1
			RIN1					CTNNBIP1
			LRFN4					TRPC5
			CLDN12					RBP4
			PRKCE					CBNL4
			LYPD6B					NEUROD2
			GREM2					FAM198B
			DOCK1					PRMT5
			NR3C2					SLC36A1
			NPAS2					PLCB4
			SHD					PLCB1
			PTPRK					MAPK1
			DGCR8					GOLGB1
			SHC2					PYGL
			VASH2					FAM65B
			ENG					ISLR
			RTN4					SNPH
			DOC2A					SYT6
			EGR4					CAR12
			RXRG					WIPF2
			KCNH3					SLC8A2
			SGPP2					GRID2IP
			C1ORF21					SBF2
			GPC4					CDH9
			COL5A3					OCLN
			PCDHGA2					ADRA2B
			KDM5B					HIBCH
			FOSL2					NFIB
			HEBP1					SLC17A6
			DNM3					NLK
			HLA-DB1					PCDH20
			SEPT4					ITGBL1
			CLSTN1					COL4A4
			MAN1A1					NETO1
			CHCHD3					POLR2K
			NECTIN1					RPGRIP1L
			MOV10					RREB1
			TRPM7					BOK
			FOXP2					NDRG1
			SLC11A2					ADAMTS15
			FEM1C					GBE1
			CBLN1					CACNG8
			PKIG					GPR4
			TMEM158					ACOT11
			MKNK2					SPNS2
			DLG2					SLITRK5
			ZDHHC1					CHML
			PPP1R12B					FCHO1
			PDE2A					ARL4D
			ZNF580					TNPO3
			MRAS					MAG
			RPL36					TRIM66
			URGCP					LARGE1
			ZIC5					PCDH19
			COL11A2					KMT5B
			ZDHHC8					ADORA1
			ACTR3B					RAB3B
			PALM					SLC6A5
			ACTL6B					RAB3D
			MN1					GRIK5
			OCIAD2					SIRPA
			PIGH					CSGALNACT1
			CD24					CSMD2
			SYNE3					ARHGEF28
			LDLRAP1					ORMDL2
			SLC22A17					NECTIN3
			ARX					GRIN2D
			DUSP3					DHX57
			PLK2					HPCAL1
			KCTD4					CLCN1
			CACNB4					HOMER1
			PLCH1					MOK
			ZFP142					REXO4
			PTGDS					EDA
			ZPR1					CREG1
			LRRC55					CHRNA4
			PCDHGB7					LRRC49
			CHM					CCDC82
			SLC5A7					TRHR
			STX1A					RNF152
			NGEF					CAMK2A
			MAPKAPK5					SPOCK2
			GFOD1					TMEM181
			SLC28A2					PALMD
			INPP4B					MARK2
			DGKG					AKAP12
			CTNNA1					BLCAP
			ELK1					GRM5
			ZNF717					CCDC33
			GRASP					CACNG3
			KLHL1					GABRD
			TRPC5					MPP6
			RBP4					PHACTR2
			CBNL4					DBNDD1
			MFGE8					ST8SIA3
			NEUROD2					CST6
			MAPK6					APOD
			AGRN					LGI1
			CEP290					ARAP2
			PLCB4					NECAB1
			PLCB1					MICAL2
			MAPK1					KLHL22
			CNIH2					KCNJ12
			IGF2					GJB2
			PYGL					STARD4
			ISLR					CPEB4
			CEP63					SCN1B
			RNF126					EFNB2
			SNPH					PLEKHH1
			EPN3					ABAT
			RARRES2					ALDH1A1
			DKK3					ABHD3
			SYT6					LHX6
			CHTF8					MAPK3
			CAR12					PLEKHG5
			SOX5					ZDHHC23
			CDH22					ANKRD44
			KCNJ4					SRGAP1
			OTX2					SPATA18
			DSCAM					VIP
			DGKI					CPNE6
			GPR27					DLX5
			RASGRP1					IRX2
			SLC8A2					FBXO41
			ELAVL4					DPF1
			TACC1					SMPD3
			GRID2IP					DNAJC21
			SYNDIG1L					CRIP2
			CDH9					PRR7
			SERTAD4					ZFP280D
			PSD					C9ORF3
			SCG2					MTFP1
			CYP20A1					ELMO1
			T					ANK1
			NFIB					PRSS23
			SLC17A6					SLC24A4
			NLK					SEMA6D
			PIGA					PCDH8
			ITGBL1					MOBP
			TDRD3					BCAS1
			COL4A4					C2CD2L
			NETO1					PAK5
			CFAP126					PDZRN4
			POLR2K					STEAP2
			FNBP4					VAMP3
			BOK					GPR6
			ZFP513					SNCG
			ADAMTS15					GLDC
			GBE1					ST6GAL2
			CACNG8					KIF1C
			MYLK					PLA2G7
			GPR4					GDF11
			EIF4A1					NEURL1
			SLITRK5					TMEM231
			SPNS2					RASD1
			PRIMA1					RYR2
			PRKD2					DBN1
			PACS1					HIPK4
			FCHO1					FEZF2
			S1PR1					LY6H
			ARL4D					SPTBN2
			MAGI2					MAP2
			FLT3					SPA17
			TRIM66					CAMK4
			NELL1					SPATA2L
			HCN2					SEMA4G
			MAG					CHST12
			LARGE1					MMP17
			KMT5B					CCDC184
			MTMR4					PANX2
			DLK2					AP3S1
			HES6					CYP11B1
			ADORA1					FAM76A
			NR4A1					KCNIP4
			RAB3D					MZF1
			GRIK5					CAMK1D
			FGF9					SLC9A4
			SIRPA					HTATSF1
			ERBB3					WFDC2
			ZKSCAN8					PADI2
			CSMD2					LAS1L
			C1ORF122					TTC22
			ARHGEF28					CACNB2
			SDC1					STXBP4
			TYW5					SLC29A1
			GRIN2D					ZEB2
			HPCAL1					TOX2
			PLD4					PKN1
			HOMER1					SRC
			KIFC2					MED15
			LRRTM2					NTNG1
			MOK					NECAB3
			TBR1					CANT1
			NAP1L5					FAM163B
			KCNA3					GNG7
			CHRNA4					OSBPL9
			JUNB					MTMR2
			SELPLG					CHRM2
			WNT7A					ERF
			TRHR					PRPH
			XPO1					LRRC8B
			RNF152					SEC14L2
			CNTN1					GABRA4
			CAMK2A					SSTR1
			KCNQ2					NOS1AP
			TMEM181					PPRC1
			PALMD					ADIPOR1
			CLPTM1L					SUPT20H
			MARK2					CFAP161
			AKAP12					SLITRK2
			GRM5					THRA
			CACNG3					OPRM1
			GABRD					OTUD7B
			RAB29					CYP26B1
			DDN					SCN7A
			DIAPH1					RGS9
			HSPA12B					GJC2
			MPP6					GABRB3
			HK2					TMEM163
			PHACTR2					MPDZ
			DBNDD1					TRPM3
			KLF5					IL16
			UBXN11					C16ORF58
			CST6					CAPSL
			APOD					FLRT3
			SCARA3					MB21D2
			ADAM1A					ADAMTS3
			ARAP2					MYO7A
			MAPK8					FBXL16
			NECAB1					PPFIBP2
			MICAL2					NUP54
			IGF1R					PLPPR2
			UBA52					SLC41A3
			KCNJ12					PORCN
			SPTB					ROBO2
			STARD4					PCDHGA11
			LRRC4B					RGS12
			NRGN					NAV3
			CHRNB3					PLEKHD1
			PLEKHH1					GPR150
			LPCAT4					CDH7
			ALDH1A1					TMEM41A
			ARMCX1					OSBP2
			ATRIP					RAPGEF5
			LHX6					MPP3
			MAPK3					ZCCHC11
			PLEKHG5					UBXN6
			ZDHHC23					KBTBD2
			SRGAP1					OAF
			PEG3-AS1					SLITRK1
			SPATA18					HHIP
			CPNE6					GXYLT1
			IRX2					CIT
			FBXO41					FAM196A
			DPF1					KCTD8
			CCDC91					CDKN1A
			SLC9A1					LPL
			CRIP2					HCN4
			PRR7					HMMR
			CALN1					UNC5D
			NEXN					TCF7L2
			ELMO1					PRKCQ
			PLEC					LAMC2
			DIO2					ME3
			MTDH					GABRG2
			PRSS23					LY6E
			SLC24A4					CHRNA3
			ZCCHC17					CAMKV
			IER5					PATJ
			MTHFD1L					CPNE1
			CMTM4					S1PR5
			PCDH8					VANGL1
			PCDHGA8					SEMA4F
			ANKRD29					AK5
			MOBP					ERMN
			KIAA1191					MBP
			BCAS1					NREP
			C2CD2L					CHST5
			PDZRN4					KCNB1
			STEAP2					RGS10
			GPR6					USP5
			GLDC					SLC25A28
			ST6GAL2					CCND2
			PLA2G7					CELSR2
			GCN1					GABRA5
			DLGAP3					AKT1
			NEURL1					PCP4
			HIF1A					PRKCH
			RASD1					NRXN3
			RYR2					NPTX1
			FAM98C					PITRM1
			HIPK4					FAM210B
			SEMA3D					NPTN
			FEZF2					NPY2R
			LY6H					ABCA7
			SPTBN2					CASC1
			MAP2					SYT17
			SPA17					SGSM2
			SPATA2L					CES5A
			ZFP384					TCTEX1D1
			MMP17					SLC6A9
			PANX2					DOC2B
			CPLX2					TMEFF1
			AP3S1					ASPHD2
			ARHGAP5					DLC1
			CYP11B1					CRTAC1
			LRSAM1					NFYB
			KCNIP4					ANKRD33B
			MZF1					KCNC2
			CAMK1D					CDH19
			WFDC2					TUBB4B
			ADSL					CAMKK2
			FAT3					ARF3
			GAS2					TBRG4
			TTC22					CNP
			CELF2					GPX3
			TP53I11					GRM4
			PIP4K2C					SHISA7
			rCG46225					SH3RF1
			TOX2					TMTC4
			NTNG1					NUDT4
			WSCD2					TTC17
			CEBPA					GPR63
			SBK1					CD164L2
			NECAB3					AIFM3
			SERTM1					MAP2K1
			AKT1S1					LMF2
			OSBPL9					GFRA1
			FAM163B					SPHKAP
			GNG7					NUP205
			PDE4B					ZMAT4
			CHRM2					PLEKHG1
			ERF					MAPKBP1
			PRRC2A					HARS2
			PRPH					KCND2
			RRM1					CABLES1
			C11ORF95					UBP1
			SEC14L2					SEPT1
			GABRA4					UST
			CTDSPL					LCAT
			PPRC1					SCRT1
			NOTCH4					ADPGK
			LRRN3					DDX39B
			ADIPOR1					BCL11A
			C8ORF59					HMGCS1
			CFAP161					WFDC6A
			THRA					ATP2B3
			CAMTA2					KITLG
			OPRM1					DDX25
			LGI3					SV2C
			CYP26B1					ITGA7
			SCN7A					VIPR1
			SYNPR					KCNIP2
			GABRB3					COL5A1
			PCBD1					FZD1
			TMEM163					SORBS3
			TRPM3					ARHGAP24
			IL16					JPH1
			AKAP8L					TMEM132D
			MB21D2					DLK1
			IRGQ					PLVAP
			ADAMTS3					CNIH3
			SMC5					PLPPR4
			C16orf58					ZZZ3
			AKAP5					LTK
			MYO7A					SYNPO
			GGNBP2					IGFBP4
			ATAT1					CASQ2
			FBXL16					ACTN1
			ARC					SLC13A3
			PLPPR2					R3HDM1
			SLC41A3					ARAF
			SSSCA1					KLF10
			PTAFR					ANXA7
			RGS12					TRIM59
			DNAJB5					PLP1
			BICD2					PMP22
			PLEKHD1					CNNM2
			GPR150					UHRF1
			SRSF9					WFDC1
			CDH7					OLFM3
			PDCD11					PLA2G4B
			CPTP					CAR8
			SHANK2					CHN1
			RAB40C					PNMA3
			TMEM41A					WNT9B
			OSBP2					LPAR1
			LRCH1					PLEKHA5
			MPP3					ABCC8
			RAPGEF5					RASGRF2
			DZIP1L					SPTBN4
			CBX3					KCNJ16
			CHRD					JUN
			GLRB					CTXN3
			HLA-DMA					ATP6V0E2
			ACAP2					SPTSSB
			SULF1					RFLNB
			PPP1R16B					CAST
			OAF					PHYHD1
			GAS7					PRRT2
			KCNV1					CAR14
			MBD3					RPRM
			HHIP					SYT9
			MED24					SYNM
			CIT					FAM81A
			EPOP					UGT8
			HERC4					WNT7B
			MARCKSL1					GRIFIN
			KCTD8					GPR39
			PAICS					CLASRP
			HCN4					SMAP2
			HMMR					TMEM88B
			PTPRM					FLNA
			TCF7L2					FAM222A
			UNC5D					LHX9
			PRKCQ					AOX1
			WSB2					C2ORF50
			LAMC2					AMIGO2
			ME3					PDYN
			LY6E					LRTM2
			CAMKV					VAV3
			IMPA1					GALNT16
			PATJ					GEMIN5
			CPNE1					PLK5
			S1PR5					FCHO2
			SEMA4F					SCML4
			VANGL1					ABCB8
			AK5					SSTR4
			ERMN					GSTT1
			MBP					PRKCA
			NREP					INPP5A
			CHST5					HGF
			ZFP516					CTC1
			RGS10					TRPC3
			CCND2					CDKL1
			ENPP6					MARCH1
			AKT1					NPTXR
			PCP4					SMIM13
			PRKCH					DPYSL3
			GRP					SCN5A
			NPTX1					S100A13
			MAF					DPY19L1
			FAM210B					GRIA2
			ANKIB1					ANXA11
			NPY2R					CACNA1G
			ABCA7					PARM1
			NPTN					THNSL2
			STXBP1					UBXN2A
			AGPAT5					MAST3
			SYT17					GPR108
			ART3					TMEM178
			SGSM2					RPRML
			CTDNEP1					CHRNA7
			CES5A					HAPLN1
			CCR5					PIGM
			HOOK1					C2ORF40
			ASPHD2					TMTC2
			MLNR					PITPNM1
			DLC1					HOPX
			CRTAC1					GPLD1
			NFYB					AMZ1
			ANKRD33B					SCN3B
			PPP1R1A					CBFA2T3
			NOVA1					RAP1GDS1
			CCDC85A					LZTS2
			KCNC2					EXOC6
			CDH19					WDR63
			SSH3					WLS
			CAMKK2					DRD1
			HS6ST3					PLXNA3
			FZD6
			ARF3
			PER1
			INHA
			CNP
			GPX3
			RALGAPA1
			NOV
			GRM4
			C8ORF82
			SHISA7
			GPR63
			DLGAP2
			SMIM15
			ENC1
			KCNMB2
			GFRA1
			SOX11
			SPHKAP
			SLC27A2
			MARS
			ZMAT4
			KDM2B
			PLEKHG1
			MAPKBP1
			TDRD7
			KCND2
			PTPRU
			UST
			ADAMTS10
			ZFP512B
			AIG1
			ADPGK
			FCER1G
			STMN4
			WNT4
			BCL11A
			GNG13
			WFDC6A
			PDZD4
			KITLG
			TLE4
			DDX25
			SV2C
			SOBP
			FAM193B
			VIPR1
			ZFP316
			KCNIP2
			CLEC11A
			KLF13
			COL5A1
			CRTC1
			JPH1
			GPT2
			MOAP1
			SPAG7
			PLVAP
			CNIH3
			PLPPR4
			LTK
			IGFBP4
			SYNPO
			KIF21B
			TMEM119
			CTNNA2
			CASQ2
			ACTN1
			AMPD2
			SLC13A3
			R3HDM1
			ARAF
			CX3CR1
			KLF10
			SLC30A3
			WDR13
			BSPRY
			PLP1
			LOXHD1
			PMP22
			WFDC1
			OLFM3
			PLA2G4B
			ANKMY2
			PNMA3
			PLEKHA5
			WNT9B
			LPAR1
			DLX1
			TSPAN17
			RASGRF2
			INO80
			LHX2
			KCNJ16
			PARD3
			MOCS2
			CTXN3
			SEPT6
			SPTSSB
			C19ORF25
			CAST
			CALHM2
			PHYHD1
			PRRT2
			PPP2R3A
			MYO1D
			SYT9
			PRSS53
			NXPH1
			FAM81A
			UGT8
			GABARAPL2
			WNT7B
			C19ORF81
			RSPH9
			GAD1
			GRIFIN
			GPR39
			SMG9
			TMEM88B
			FAM222A
			LHX9
			PCSK7
			C2ORF50
			AMIGO2
			PPP4R4
			SFRP1
			PDYN
			LRTM2
			TRIM36
			VAV3
			PLK5
			P3H3
			ANKRD34C
			SCML4
			ANO6
			FAM45A
			PRKCA
			NPC1
			INPP5A
			BAIAP2
			SRF
			ICAM5
			TUBB4A
			TRPC3
			RNASE4
			CDKL1
			ARID1A
			C11ORF96
			WDR73
			NPTXR
			DPYSL3
			SCN5A
			PDGFC
			BTG3
			CACNA1I
			GRIA2
			ANXA11
			ALPL
			PARM1
			CACNA1G
			ELMOD1
			ZFP703
			MAST3
			UBXN2A
			GPR108
			TMEM178
			LETMD1
			GOLPH3L
			FNBP1
			RPRML
			CHRNA7
			HAPLN1
			TMTC2
			HOPX
			ARNT2
			OSBPL5
			GPLD1
			CBFA2T3
			AMZ1
			RAP1GDS1
			WDR63
			DRD1
			WLS
			NAT14
